# Supplementary material for: Arabinosylation of cell wall extensin is required for the directional response to salinity in roots
Source: Plant Cell. 2024 May 1;36(9):3328–43. doi: 10.1093/plcell/koae135 (PMC11371136; doi:10.1093/plcell/koae135)
Supplement: koae135_Supplementary_Data [file koae135_supplementary_data.zip]

Archive with 8 entries (8 files):
- Supplemental Video.mp4
- tpc.01176.2023-s09.pdf
- TPC2023BR01176DR1_Supplementary_Data.pdf
- TPC2023BR01176DR1_Supplementary_DS1.xlsx
- TPC2023BR01176DR1_Supplementary_DS2.txt
- TPC2023BR01176DR1_Supplementary_DS3.xlsx
- TPC2023BR01176DR1_Supplementary_Movie_legend.docx
- Zou et al_Author_Checklist_2024.pdf
