# Supplementary material for: Arabinosylation of cell wall extensin is required for the directional response to salinity in roots
Source: Plant Cell. 2024 May 1;36(9):3328–43. doi: 10.1093/plcell/koae135 (PMC11371136; doi:10.1093/plcell/koae135)
Supplement: koae135_Supplementary_Data [file koae135_supplementary_data.zip › TPC2023BR01176DR1_Supplementary_DS1.xlsx]

## Sheet: Sheet1
Supplementary Data. Zou, Gigli-Bisceglia, et al. (2024). Salt modifies cell walls to change root direction. Plant Cell.
Supplementary Dataset S1. List of Root Vector Angle (RVAN-C) at 23 h in two haplotypes of ExAD.
List of Root Vector Angle (RVAN-C) at 23 h in two haplotypes of ExAD
ID	21339391	21340210	21342174	phenotype	Common name
104	C	C	C	22.5087	LDV-14
6916	C	C	C	30.3988	Est-1
7139	C	C	C	33.126	Fi-1
7166	C	C	C	33.4092	Hey-1
8271	C	C	C	30.1076	Bu-0
8296	C	C	C	22.1701	Gd-1
6942	C	C	C	22.1055	Nd-1
8213	C	C	C	23.6473	Pro-0
7496	C	C	C	28.7983	PHW-26
5122	C	C	C	15.2196	UKSE06-278
7150	C	C	C	31.281	Gu-1
7188	C	C	C	36.0125	Kelsterbach-2
7206	C	C	C	36.7799	Kro-0
7392	C	C	C	34.8574	Wag-5
7355	C	C	C	35.3674	Tiv-1
7135	C	C	C	27.1083	Fr-4
6039	C	C	C	21.8869	Hovdala-2
6112	C	C	C	13.5907	T540
6961	C	C	C	20.6343	Se-0
6970	C	C	C	20.7341	Ts-1
6973	C	C	C	18.303	Ull2-3
7026	C	C	C	27.4738	Boot-1
7064	C	C	C	#N/A	#N/A
7102	C	C	C	19.6006	Do-0
7231	C	C	C	28.9508	Li-7
7244	C	C	C	43.3489	Mnz-0
7316	C	C	C	30.282	Rhen-1
7354	C	C	C	37.8999	Ting-1
7418	C	C	C	26.8034	Zu-1
7516	C	C	C	#N/A	#N/A
173	C	T	T	29.8829	MIB-22
8314	T	C	T	16.9585	Ka-0
116	T	T	T	16.4835	LDV-25
242	T	T	T	16.4669	MOG-37
282	T	T	T	18.8921	TOU-A1-116
96	T	T	T	14.9237	LAC-5
23	T	T	T	22.9077	CAM-16
8304	T	T	T	16.3745	Hi-0
8274	T	T	T	34.6071	Can-0
366	T	T	T	12.8688	TOU-E-11
5245	T	T	T	8.45825	UKSE06-482
5264	T	T	T	24.7931	UKSE06-520
5719	T	T	T	7.57261	Bur-0
7034	T	T	T	9.92463	Blh-1
6980	T	T	T	20.4324	Ws-0
6983	T	T	T	16.8303	Yo-0
6985	T	T	T	20.0478	Zdr-6
6899	T	T	T	19.2067	Bay-0
6906	T	T	T	21.6848	C24
8215	T	T	T	23.0143	Fei-0
6921	T	T	T	40.1025	Got-7
6962	T	T	T	18.1804	Shahdara
6977	T	T	T	25.8679	Van-0
8329	T	T	T	23.3928	Lm-2
7379	T	T	T	24.4268	Uk-2
7080	T	T	T	13.1912	Co-4
7098	T	T	T	18.1157	Di-1
7340	T	T	T	22.6121	Sav-0
7397	T	T	T	20.2649	Ws
281	T	T	T	19.3094	TOU-A1-115
7331	T	T	T	22.0478	Sh-0
7405	T	T	T	NA	Wc-2
66	T	T	T	14.3677	CAM-61
149	T	T	T	22.5458	LDV-58
328	T	T	T	24.2247	TOU-A1-62
2274	T	T	T	32.206	SLSP-30
5753	T	T	T	19.7665	UKID48
6709	T	T	T	19.6248	Bg-2
7123	T	T	T	16.0081	Ep-0
7128	T	T	T	26.7463	Est-0
7145	T	T	T	17.3198	Ge-1
7275	T	T	T	25.4549	No-0
7291	T	T	T	23.8787	Pa-2
7310	T	T	T	16.428	Pr-0
7330	T	T	T	24.0656	Sapporo-0
178	T	T	T	6.98372	MIB-28
378	T	T	T	14.9686	TOU-I-17
6988	T	T	T	14.1842	Alc-0
8796	T	T	T	18.9414	11PNA4.101
6190	T	T	T	25.2656	TDr-3
8275	T	T	T	28.304	Cen-0
8300	T	T	T	15.8429	Gr-1
8310	T	T	T	13.7704	Hs-0
8323	T	T	T	14.6229	Lc-0
8325	T	T	T	14.7176	Lip-0
8430	T	T	T	#N/A	#N/A
8353	T	T	T	#N/A	#N/A
8374	T	T	T	15.9414	Rsch-4
8378	T	T	T	16.2765	Sap-0
8412	T	T	T	8.96497	Sav-0
8389	T	T	T	4.13847	Ta-0
7507	T	T	T	16.5702	PHW-36
6005	T	T	T	18.8073	DraIV6-35
5729	T	T	T	#N/A	#N/A
5380	T	T	T	18.9591	UKNW06-059
5381	T	T	T	23.1036	UKNW06-060
5565	T	T	T	26.1115	UKNW06-386
7011	T	T	T	22.959	Be-1
7224	T	T	T	28.2402	Li-3
7277	T	T	T	16.9871	Ob-1
7490	T	T	T	19.5866	PHW-20
7492	T	T	T	24.3463	PHW-22
7300	T	T	T	17.8208	Pla-0
7408	T	T	T	31.9568	Wt-3
5887	T	T	T	15.9187	DraIV1-5
5987	T	T	T	24.7377	DraIV6-16
357	T	T	T	5.32676	TOU-A1-96
258	T	T	T	29.5701	PAR-3
374	T	T	T	12.1676	TOU-H-13
94	T	T	T	14.7523	LAC-3
1859	T	T	T	19.2423	MNF-Pot-48
5207	T	T	T	8.43675	UKSE06-429
6448	T	T	T	#N/A	#N/A
7035	T	T	T	27.6044	Blh-2
6810	T	T	T	24.6842	KNO-11
7498	T	T	T	14.3183	PHW-28
7506	T	T	T	16.8414	PHW-35
7390	T	T	T	16.5388	Wag-3
7284	T	T	T	19.9899	Ors-2
2150	T	T	T	2.66546	Paw-3
100000	T	T	T	24.4516	Wil-1
7438	T	T	T	31.2387	N13
6910	T	T	T	19.5473	Ct-1
6914	T	T	T	18.7122	Edi-0
6928	T	T	T	12.0064	Kno-18
6936	T	T	T	27.0898	Lz-0
7522	T	T	T	34.6449	Mr-0
6937	T	T	T	23.2637	Mrk-0
6939	T	T	T	33.7071	Mt-0
7518	T	T	T	#N/A	#N/A
6946	T	T	T	29.911	Oy-0
7015	T	T	T	19.5194	Bla-1
7069	T	T	T	22.932	Cha-0
7502	T	T	T	12.4568	PHW-31
81	T	T	T	23.9373	CUR-3
373	T	T	T	18.2804	TOU-H-12
383	T	T	T	15.196	TOU-J-3
1867	T	T	T	15.3443	MNF-Pot-68
957	T	T	T	22.5969	Belmonte-4-94
6996	T	T	T	21.7598	An-2
6729	T	T	T	13.5347	CIBC-4
7252	T	T	T	20.8944	Mc-0
7446	T	T	T	19.2743	N4
7270	T	T	T	14.9976	Nok-1
7483	T	T	T	21.8705	PHW-14
7351	T	T	T	16.349	Ty-0
7391	T	T	T	17.9829	Wag-4
1	T	T	T	25.1423	ALL1-2
392	T	T	T	22.4362	VOU-2
379	T	T	T	11.4617	TOU-I-2
380	T	T	T	20.8459	TOU-I-6
267	T	T	T	23.7237	ROM-1
5742	T	T	T	22.578	UKID37
5056	T	T	T	20.9861	UKSE06-192
5158	T	T	T	13.1589	UKSE06-349
6994	T	T	T	18.2402	Ann-1
6730	T	T	T	23.039	CIBC-5
7075	T	T	T	24.4445	Cit-0
7227	T	T	T	18.9788	Li-5:2
7229	T	T	T	22.03	Li-6
7449	T	T	T	24.091	N7
6847	T	T	T	13.5621	NFC-20
6953	T	T	T	29.4992	Pu2-24
7283	T	T	T	24.142	Ors-1
2	T	T	T	24.6038	ALL1-3
386	T	T	T	17.2419	TOU-K-3
1716	T	T	T	12.5619	KBS-Mac-8
1967	T	T	T	20.576	MNF-Jac-32
5785	T	T	T	13.2904	UKID80
4802	T	T	T	23.5171	UKSW06-202
5116	T	T	T	17.2647	UKSE06-272
5202	T	T	T	12.7813	UKSE06-414
7078	T	T	T	23.7278	Co-2
7141	T	T	T	16.8787	Ga-2
7151	T	T	T	23.9422	Go-0
7178	T	T	T	28.4046	Jm-1
7201	T	T	T	30.279	Kr-0
7205	T	T	T	31.4827	Krot-2
7260	T	T	T	10.5918	Nw-2
7263	T	T	T	21.5823	Nz1
7472	T	T	T	31.3655	S96
8610	T	T	T	22.0422	11ME1.32
8692	T	T	T	16.6138	328PNA054
6727	T	T	T	18.0998	CIBC-2
7105	T	T	T	20.0537	Dra-2
7479	T	T	T	25.053	PHW-10
7482	T	T	T	21.5896	PHW-13
7504	T	T	T	18.9723	PHW-33
7508	T	T	T	10.6784	PHW-37
5896	T	T	T	29.2454	DraIV1-14
166	T	T	T	11.9447	MIB-15
223	T	T	T	17.6844	MIB-84
126	T	T	T	20.3622	LDV-34
390	T	T	T	15.7621	VOU-1
321	T	T	T	22.9837	TOU-A1-43
259	T	T	T	20.4522	PAR-4
362	T	T	T	23.9105	TOU-C-3
260	T	T	T	26.6648	PAR-5
91	T	T	T	12.8012	JEA
641	T	T	T	9.45196	LI-OF-095
5160	T	T	T	15.2687	UKSE06-351
5232	T	T	T	10.2147	UKSE06-466
5606	T	T	T	17.0702	UKNW06-436
5628	T	T	T	15.2501	UKNW06-460
7004	T	T	T	20.6219	Bs-2
7100	T	T	T	24.4438	Db-0
7110	T	T	T	26.4918	Ede-1
2187	T	T	T	11.5701	Pent-1
6318	T	T	T	16.7686	UduI1-34
6998	T	T	T	21.2062	Arby-1
2290	T	T	T	9.33633	Ste-3
5805	T	T	T	12.7787	UKID101
4997	T	T	T	18.7263	UKSE06-062
5341	T	T	T	20.4242	UKSE06-628
6449	T	T	T	#N/A	#N/A
1925	T	T	T	15.765	MNF-Che-2
2057	T	T	T	19.5077	Map-42
5832	T	T	T	16.9414	App1-16
5837	T	T	T	NA	Bor-1
6008	T	T	T	17.0791	Duk
6019	T	T	T	26.0226	FjŠ1-2
6020	T	T	T	18.6046	FjŠ1-5
6042	T	T	T	12.5189	Lom1-1
6046	T	T	T	14.8499	Lšv-5
6074	T	T	T	34.4806	…r-1
6076	T	T	T	10.6693	Rev-2
6085	T	T	T	36.6272	Sparta-1
6094	T	T	T	19.3219	T1040
6096	T	T	T	25.9902	T1060
6098	T	T	T	14.5095	T1080
6100	T	T	T	15.8276	T1110
6102	T	T	T	#N/A	#N/A
6109	T	T	T	27.0176	T510
6119	T	T	T	12.5004	T620
6124	T	T	T	#N/A	#N/A
6169	T	T	T	17.9223	TD01
6188	T	T	T	24.865	TDr-1
6194	T	T	T	23.3624	TDr-8
6202	T	T	T	#N/A	#N/A
6203	T	T	T	22.3027	TDr-18
6242	T	T	T	#N/A	#N/A
6243	T	T	T	18.1205	Tottarp-2
6413	T	T	T	18.2922	Ull3-4
6744	T	T	T	27.4528	CSHL-5
6897	T	T	T	19.8028	Ag-0
6898	T	T	T	19.9539	An-1
6903	T	T	T	13.6921	Bor-4
6904	T	T	T	29.1931	Br-0
6907	T	T	T	13.888	CIBC-17
6909	T	T	T	26.267	Col-0
6911	T	T	T	19.4409	Cvi-0
6913	T	T	T	35.1273	Eden-2
6918	T	T	T	#N/A	#N/A
6919	T	T	T	24.9934	Ga-0
6924	T	T	T	19.1648	HR-5
6926	T	T	T	29.1836	Kin-0
6932	T	T	T	16.502	Ler-1
6933	T	T	T	25.7788	LL-0
6940	T	T	T	22.6565	Mz-0
6943	T	T	T	22.9015	NFA-10
6944	T	T	T	21.0062	NFA-8
6951	T	T	T	20.7406	Pu2-23
6958	T	T	T	22.4313	Ra-0
6959	T	T	T	16.5046	Ren-1
6967	T	T	T	17.4907	Sq-8
6968	T	T	T	30.0758	Tamm-2
6974	T	T	T	#N/A	#N/A
6976	T	T	T	12.8806	Uod-7
6979	T	T	T	21.6698	Wei-0
6982	T	T	T	20.5052	Wt-5
6989	T	T	T	23.0243	Alst-1
6990	T	T	T	22.3387	Amel-1
6992	T	T	T	6.63213	Ang-0
7000	T	T	T	41.9913	Aa-0
7002	T	T	T	18.0621	Baa-1
7008	T	T	T	12.3191	Benk-1
7014	T	T	T	29.362	Ba-1
7031	T	T	T	18.9743	Bsch-0
7062	T	T	T	21.6138	Ca-0
7071	T	T	T	21.2099	Chat-1
7092	T	T	T	16.6296	Com-1
7094	T	T	T	40.2108	Da-0
7126	T	T	T	28.5631	Es-0
7143	T	T	T	14.2895	Gel-1
7147	T	T	T	25.0692	Gie-0
7158	T	T	T	20.8582	Gr-5
7163	T	T	T	27.1477	Ha-0
7164	T	T	T	21.4117	Hau-0
7165	T	T	T	24.607	Hn-0
7169	T	T	T	18.5018	Hh-0
7181	T	T	T	28.6225	Je-0
7186	T	T	T	26.8863	Kn-0
7199	T	T	T	32.986	Kl-5
7255	T	T	T	36.3044	Mh-0
7258	T	T	T	18.3943	Nw-0
7280	T	T	T	12.5773	Old-1
7282	T	T	T	32.4911	Or-0
7296	T	T	T	14.522	Petergof
7306	T	T	T	10.4939	Pog-0
7307	T	T	T	8.2531	Pn-0
7320	T	T	T	NA	Rou-0
7333	T	T	T	21.2523	Sei-0
7337	T	T	T	21.5875	Si-0
7343	T	T	T	17.9139	Sp-0
7344	T	T	T	17.5743	Sg-1
7346	T	T	T	10.1855	Ste-0
7353	T	T	T	25.5117	Tha-1
7372	T	T	T	40.4873	Tscha-1
7373	T	T	T	7.44581	Tsu-0
7378	T	T	T	14.0931	Uk-1
7382	T	T	T	17.3244	Utrecht
7384	T	T	T	13.7471	Ven-1
7394	T	T	T	22.2203	Wa-1
7411	T	T	T	16.9031	Wl-0
7424	T	T	T	33.1817	Jl-3
7430	T	T	T	16.2206	Nc-1
7460	T	T	T	23.5652	Da(1)-12
7477	T	T	T	21.6752	WAR
7514	T	T	T	22.9114	RRS-7
7515	T	T	T	17.5117	RRS-10
7520	T	T	T	14.2526	Lp2-2
7521	T	T	T	14.9473	Lp2-6
7523	T	T	T	3.56322	Pna-17
7525	T	T	T	11.1561	Rmx-A180
8214	T	T	T	16.5416	Gy-0
8222	T	T	T	#N/A	#N/A
8231	T	T	T	21.9941	Brš1-6
8235	T	T	T	18.7986	Hod
8236	T	T	T	12.2993	HSm
8239	T	T	T	27.8894	Kšln
8240	T	T	T	26.9044	Kulturen-1
8241	T	T	T	29.9386	Liarum
8242	T	T	T	21.3249	Lillš-1
8256	T	T	T	27.1343	BŒ1-2
8283	T	T	T	#N/A	#N/A
8284	T	T	T	#N/A	#N/A
8297	T	T	T	16.8879	Ge-0
8306	T	T	T	12.9355	Hov4-1
8311	T	T	T	30.5531	In-0
8326	T	T	T	27.8275	Lis-1
8335	T	T	T	#N/A	#N/A
8343	T	T	T	23.3602	Na-1
8351	T	T	T	19.7963	Ost-0
8354	T	T	T	21.6815	Per-1
8365	T	T	T	19.3291	Rak-2
8376	T	T	T	13.7167	Sanna-2
8387	T	T	T	15.1034	St-0
8420	T	T	T	39.0909	Kelsterbach-4
8422	T	T	T	#N/A	#N/A
8424	T	T	T	13.3232	Kas-1
