# Supplementary material for: Arabinosylation of cell wall extensin is required for the directional response to salinity in roots
Source: Plant Cell. 2024 May 1;36(9):3328–43. doi: 10.1093/plcell/koae135 (PMC11371136; doi:10.1093/plcell/koae135)
Supplement: koae135_Supplementary_Data [file koae135_supplementary_data.zip › TPC2023BR01176DR1_Supplementary_DS2.txt]

>Col-0.MPI_chr3:21337000-21376999nucleotide
TTTTGTAAGTGAGTGATATTTTTGTCATTTTGATTTATAAACATATAAGAATAAGGAAATATTTGTCTGATAATTTCTTAAGTTTTTTTTTTTGGGCATTCTCTTTGCAACTTGCGGAAT
TATAGAAATCATCATGCAGGTGTACATTGTTTTCTCTATTCATTTCATACTTATTTATTATATGTGTTCCTTACTTATTTATTTCCAAATATTACGACAATTTCAAAGAGTGATGATACC
AGAATTTAGAAAGAAAATATTACATCCTTTAATTTGATTAAAACTATCTATAGTTTGATGCAATTCTACTACGTTTTCTTAAAGACTGTCTAAAACTCCGGCATGAATGTAGTAGAGTCA
AAGAGTTTGCTTGTCCAAAATTCCAAATTAAATATATAAAACAAGAATCGTCAATCTAATAAAAATAACAATTTTATGTGAAAGAATATATAATTGGACGTATTACTCCAACCATACTAC
TCTTCAACAAGAAAATAGATAAACCAACCTCTAACTTAAAATTCACCATCAAACCAAGAACAAAGGAAGAAACCACCAACCACTATGATCAACTCCAAAAATACATTCATCGTCGCTACA
ACCATCTTATGCCTCTCCATGGCCATATTATCCGAAGGTCAAGCTAACCCTTTTCTATTGCAACTCGATCGGTGGGAAATGTTGCTACCGAGCATCGGTATATCCGCCATGCACATGCAA
CTCCTCCACAACGGCATGGTTATAATGTTCGACCGTACCGATTTCGGTACCTCAAATGTTTCTCTACCCGGAGGCATATGTCGTTACGACCCTACTGACACCGCAGAAAAGTTCGATTGC
AGCGCACACTCAGTTCTCTACGATGTTGTCTCCAACACATACCGTCCTTTGAATGTCCAAACAGATACATGGTGTTCTTCTGGTGCGGTTCTTCCCAACGGAACATTGGTTCAAACCGGT
GGATACAACGATGGTGAGCGTGCTGCTCGAATGTTTAGCCCTTGTGGTTATAGTGATACATGTGATTGGATTGAGTTTCCTCAGTATCTATCCCAACGTAGATGGTATGCCACCAACCAA
ATATTACCCGATGGACGGATCATTGTGGTCGGAGGAAGAAGACAGTTCAACTATGAACTTTTTCCCCGACATGATTCTCGGTCTAGAAGCTCAAGACTTGAGTTTCTTAGAGAAACTTCA
GATGGAAGTAACGAGAACAACTTATATCCGTTCATACATCTTTTACCTGATGGAAACTTATTTGTCTTCGCTAACACAAGATCCATTGTGTTCGATTACAAAAAGAACCGAATCGTGAAA
GAGTTTCCAGAGATTCCAGGTGGTGATCCAAGGAACTATCCAAGCAGTGGTTCTTCTATACTATTTCCATTAGATGATACCAACGATGCTAACGTAGAAGTTGAGATAATGGTATGTGGA
GGCTCTCCTAAAGGCGGCTTCTCACGTGGATTCACACGTGCCACCTCCACATGCGGGAGGCTAAAACTATCCGATCAGAGTCCAAGTTGGGAAATGGAAACCATGCCATTGCCACGTGTT
ATGGGAGACATGCTACTCTTACCAACAGGTGACGTCATCATCGTAAACGGAGCCGGAGCTGGCACGGCCGGTTGGGAGAAAGCACGTGACCCGATTATCCAACCTGTGATATATCAACCG
TTTGATCATCTCTTCACCGTTATGTCCACACCATCACGTCCTAGGATGTACCATTCCTCAGCGATTTTATTACCAGACGGTCGGGTTTTAGTTGGTGGAAGTAATCCTCACGTTTATTAC
AACTTTACCAACGTCGAGTATCCAACGGATTTAAGCCTCGAGGCTTATTCTCCACCATATCTATTTTTCACATCCGACCCAATACGTCCCAAGATATTATTGACAAGCGACAAAGTATTG
AGTTACAAGAGATTGTTTAACGTGGATTTCTCCATAGCTCAGTTTCTGACCGTTGATCTTCTCTCTGTGAGGATAGTTGCACCATCTTTCACTACACACTCCTTTGCGATGAATCAGAGG
ATGGTAATCTTGAAGCTACTCTCTGTGACGCGTGACCAGCTAACAAATTCTTATAGAGTCAGTGCATTGGGTCCATCAACGGCTGAGATTGCTCCTCCGGGATACTATATGATATTTCTG
GTGCATGCAGGTATACCAAGCTCAGCCGCTTGGGTGCAGATTGAGTGAAGCTTAAATAGATCGATTATGAATAGTTTGAAATGTATGTTGCATGATATATATAAATATTCAAGCAAAATA
AAGAGAGAGGAAGAGATTAGATAATATGCTGAATAAATTGTTAACTTACGATCTTTATAAAAACTGGCTTGAATTTAACAAATAGAGTTTTGCTTACATAATGACTGATGGTTCACCTAA
CTCAAAACCCAAGATTATTCCTTTCAAAAAGAATCGATTTGGCAATGAATCTTGAATGATTCTGCCGTGTGTATATGTATATGCTTCTGCAGCTTCTGAGGTATTTACTTCCAAAGTTCC
AACTTTTTTGTTTTAGATTTTGATCAGCTGGTTTTATGGAGACATTCTTGCGGCAAACCATAATCTTTAGTCCGGTTTACGGCTTGCTCTCGTCTCCATGGATCGTTGTGTAGCTTGAAA
TGCAGAGTTTGTATGATAGTAGCGAAGATATCATCGTGCTTCAGTTTAGAGAATTGAACAGCCCAGTCTTCTTCATGTCCATAAGTAGCTTTTTGTCTCTCTGCTTCAAGCAAAATCGAG
TCTCGGAACAAGAATCTTTGCCAGAGCTCCTTTACATTACCCAGTCTGAATTGTATCTCTGCCTCACTGAATCCCTGTGAGAGATTTCAGATTAAAATGAGTCTGAGATTAGGAGCAGTT
TAGTTAGTTGAGAACAAGACAGAGAGAGAGTGGTTACTCGCAGAGTGTTTATGAGATTGGGAATGTCATCTTCATTGACACGAACTGCAAAACTTTCATAATTGAGCATGTTCTCATATG
GCAAGTAGATTCCGTCCTAATGAAGAGTCATCAATCAACGGGAACCAACAAACCGTCATTTTCGGATCAGACAGCTTAAGTTTTTGGATTAATGTATTGAATGTGGTAAGTTTAAGCTAT
ATACCTGAATGATGACTGGAACACATCCTTGTAAGATACTATCTTCCATGCGTCCACTCCAACCATCTCCAGGGAACGCACCACAGAAGATTGAATTGGCTATGTCCTTGTGGTAATTGT
CGGAACGCAATGGAGTTACAATCACATCTTCTGCGTGCTGCTTCCCAAGCTTACCTTCTTTGTTAGGGCTAGAACCAAACTCTTCTGCTAGCTTCTGCCTGATTCCCATGCTATACCTGC
ATTAGATGTTATGGGACCATTATATACATCTCCATTAGGAATGCTGTTTGAAGCAAGCTCGACTTTCCCAAATGATATCAACATGAGTCTTTAAGTTGAAGACTTACGAATCTTCAGGCC
TTCCCTTTTCATAAGCAGGTCCGAGATTCCCATTGAAGTAAAACAATGTTTTCCGCTTCTCCCGTGGCCTAATAATAAGGAACAAGACAACAACTTTCAGGCTTCTTGTTTCCAGCGATC
GAACATGACTGAAACAATGTCCAAGAACTATCAGAGAATATACCTTTCCCAGTAATTTTTGCGCATTGAGTAAGGGTCAGGAACTTTCCAGGCTGGAATCACGAGATCTTTGCGGGGGTC
AAAGCAAGGATGATCTCCTCTCCTCTCATCAGATATATCATCCCAGTTATCACCAAAATAAGCTGTTGTTGAATGGTTGTGCTTAGAGTTTGTGTTACCCCAGTGAACTAGCATCATGCT
ATTCCATATCTCTTTAGGAGCATAGCAAGCACCTTCATCCCATGAGAAAAACTGCCTTTTTCAGGCGTAAAAAGATTAGCCACATTAGTGTGGAGTGATCTGTGTAAGAAATCAAGAAAC
AAGCTCTAAGTATGTATGCATCATCATACCCAAATATGGTCTCTTCCAGCTGAGCGGTTCCAGTATGGATATTTCTCAACAATGTGTTCATAAGCCCTTTTGTAGAACTCTAAGGTAAGT
GAGCTTCTTAATCCAGTATGATTCTGAAAGTAATAAAAACATATACAATATATGAGCTCTAAAGCTTCTACAAGCAGAGAATCAAAAGGTGAGTTTCTCGACCCAACCTGCATGTTAATG
TGAGGTGCATCATCAGCACGATTTATAATGCATGAATCCAGAACAGGAACAAAGAAGAAATCTGCCTCTTCTCCATTCATTGTACGATGAGCGGTGGCCAAGATGTTCTCGTAGAATGCC
ATCTTCAAAATCAAAAGAGACAAAGAAGAGGCAAAGTTATCTTTCAATTCAAATTCAGGAGAAAATTGCTGAATTATCTGGTATTCGACTCAAGTTTAGTAGAAAACCTGGGAACCATAT
AGATAATCTGTCCATACTGTTGCATTCCTCTCATCATAGATCCTATTAACGCATTCAAATTTAAAATGCCGGCCCTGCAACAACAAATTTAAATCAGAGGAGACTGAGAACTTTATCATA
AAAGGTGATTTTAACATTTTGTAGAAGAAAAACTAAAATTTTGGATTGTGACCTCAATAAGTAGACTGTTGAAGTCTGGGGGTAGATCATAGATGTATATAAGAGGCCTTTTTTTCTTCA
CCACAGCACTCAGATTAATGAGATTACCAGGGACATTTTTTTCACTTGGAACTTCAAGATGTGCTGGTCGAAGCCACTGTGGCCACTCTCCTACCGTCGAGAGAGTGGATGGAATACTAC
AATCTGTTCCAAACCAGCCTTTATCACACTGAAAAGGCGGTAAAACACACACAAAGTTAGGAAAATTTAGATTATGAATATGCAACCTCTCGGTACCAAAATGTCAAGCGTGGTGACTGT
GGATACACAATTTTACCTGGCAGAAACCTCCTCTGCATTTGCCATGTCCAGAGCACTGATTAACGCAGGTGCATTGTACTGGAATTTCGCAGAACCGTCCCCAAAGACAATCATATTTAC
AGTCACATTCCTCTTTGATTTTCACCTTCATAGCATATGCATCTTCTGGATCCACATTGCACCATCCTTGTTTGCTACTGTTTGTTGTTAGAATATCTAAGTCTGGTTTCGACCAATCTG
TCATTTTAGGTTCATCAGGATTCGTCGGCGAACTGAAAATACATGTCTTAAGTTAAAGAGTTTTTAATCTTGATTTGAGAAGCATTTGAGACTGTCAAAGAAAAGAATCAGGCAAAACTT
ACTTGATTTGAAATCCACATGACTCTGGCACTGGACGGTTTGGATATTTTGTGCCTTCTCCACAAAAGCACATTGCTCTTGTGGTGTCACAATGTCTGGAACAAATCGAAACAACCCATT
TTCCGTATGGCATCTCTGGTGTTTTCTCATAATTGCAATCTAAACGAAGCTTTTGTGAACAATCTTCTCCTACACAGAACCGGTCAAAGTAGCTTCATTTACACACCAATCATTTACAAA
GCAATCAACATTGGGTTTAGGAAGATTAAAATAGCATAAACACTAACCTGTAAATCCATGGAAGCAACGACATAATCCAAATTCATGGTTACAAACACCTTGACCACTACAATCACTCAT
ACACTTTCTCCCACCAATTGGCTACCAAAAAAAAAAACACAACCATTATAACAAAATCAAAGAAACAAGATTGTTTCAAGATACCAAAAAAAAACTTACTTCAATAATGTCAACTTCTTT
AGCAACTGCATCACAACTAGAAAGCCATTGTCCGATCTCAGCTTTCCACGAGGCATTACGATAAACTACTGCACCGTGTGAGTCAGCAGGAAAGCGGCGATCAAAGGCAACAACAACAAG
GGATTGACTTGAATTCTTAGTCACTTGTGAGATTGATTCATTACTTGGTCCACAAAGATTCTGAGCTTGTCTTACAGTAATAGAATCAAAAGAAGGCACTACAGGACCAAGAAACAGATG
AACCAAGGAAACGAGAACAATGACAGAAGCAACAGTGGCTATCTGAGACCATGAGAACTTCCATTTCTGGTGAGAAAACATGATGGAAATCCGAAGTTGTTAGTTTTCAAAGTTGACCGC
CTGAGAATCAGAAAAAGGAAGCAGTTTGATTACATAAAACCCACATGCTCACGAAACACAAAGTAATGGAATTTACGGAATCGTCAAAGAAACTGAGCTGAAATAAAGGAAAGATAGACC
CACAAGGTTGGGCAACAACCATAATTGAGCAATTATTGAAACATAAATAAACAAAAAGCAGTGAGCTTTGACCGAGAAACAATGGAGTTTTCAAAGTTGAAATGCGAAGACATTAATGAA
GAGGAGTAAGTAACATTGAATCATGGGTTTTCATACATTAAAGGATCCAAACTTAGAAGAATTATTTACATGATTACAAATCAGACATTTGAGCTAGTATTAAACAAGTTACAAGAAGAA
TCACGAGAAAGAGACAGAACGTATTCAAACAAACATAAGGAAGCTGAGAGAGAGACAAAAACTCACCAGCTTTGACGGAAAACGTCATGGGTTTACAAGAACTAATTAACTCAACAATGG
GGAGGATTTATACGATAATTATTACTTACAGAGAGAGATTTGATTATACAATAATTATATAATTAAAATAATAATAATAATGCTTCTTTGTAATAATTAGAAAGAGAGAGATGGCCACGG
AGATCTGTGGCTGGCCGGGAAGGAAAGCAATTGTTGATTGATTATGGAAGTGGTCGTCTCTCTCGTGTGCGTCATCTTCCTCCTCTGCTTCGATTCTCTCATTTTTAACTACCTTTCTTA
ACCTTCTGACCATTCGCCGCCCATTCCCGGTTTGATCTTCTTAACCGGTTTCTTTTGGTTTTCTCATCAATTTTCACTTTTCTTCAAACAAAACCAAGTCAAGACTTCAACTCTGACCAA
ACCGAGTTTAACCGGATCAGTACCATCTCTAATTCAAATCCAGTAAATAATCTGATTTGTGACGGCTGTGGGCAAAACGGTAAGTACGTGTCTCCTTTTTATTTTAGTTATCGTTTCATT
GTCTTGAGAAAGACCGTGGTGGGTGACGCACTCCTCTAACAGACAATTACGTAATTTACCAATCTAGCCCCGTTTGATAGCAATGTGTTCGCTTTTTCCAGAAATCTTTATTTTATTTTT
TATGTTAATAATTGAAAATCAGACTCACGTGAACGTAGCGCTTTATCATTGGTTAGGATTTCAGCGACGACTCCGTAAAATTAAAAAGTCTACATTCTCTCCTTCCTACCAACAAAAAAA
AAAGTCTACATTTTCCTTTGAATATTCAAACTTTTATTTTTTGTACTACAATAATTTTTATTTAATATCGCTCCCCAATAGTATTGAAATTGACGAATTGTGCCACTATTTCAATCAGCC
ATTAGAAAACTAATTAGAATCTGTTAAATTGTCACAATCCACCACAAATCGTTGTCAATATTTGGAATCTAAATTGAAACAGAAAGATTCCACTGAAAAAAAAAAAAAAAGTGAGAGAGG
CAGCTCAAGGGATGTGGTGAAAACGTGAGAGACTTTTGAATGTAATGGCGATGCACAAACTGCTCTGAGCATGATACTGTAATGTTACTGGACGATGCTACCATATGTTCTGATTTTAAT
TAATTTTATGGAGTGTTTTAGTTTTTTTTTTTTTTTATGTCAAATTAAAAAGTGAAGTCAACGATTTGTAAACAAGAAGAAACGTGGCTACAAGCCTACAAAAATATGCAACATCTTGAA
AAGAAAATTTCTAAATTTATACAGAATAAAAATGAAACTTGGACTTGCTAATCTGTTTTAAACCTTGAAAATCTGTTTTTAAACCATTTATATAATCTATAACAAGTATGTGATATGTAA
TCTATAAACTTGTTTCACCACAAGAAGAAGAAGAATCTCTAAGGAATCTTTTTAGTTCTTTGGCAACTTCAACCATTTTTGGAACTTCCCCTCTAAGACCAATGCATCTTTCCGAGAGGA
CAATGAAAGCTTCCATTCGACAACGCTCTTCTTCTGTAACATCACCTATTTTCTCTAACATGTTTGAATCGACAATCTCATCAATGCATTTTGCAAACTTTCTTCTGTTTTCAAAAGTTG
TCAAGTCACTCCGATCATAACAAAGCTCATGAAATCTCTCTTCTCCCATCAGAAGCTTTTGCATAAAAATACCAAATCCAAACGCATCAGTTTTCTCCGAGACAATACCATTAATCAAAT
AATTATCATCCATGTAATCATAATCTCCACCTATACAACCATTACCAAGCTTCACAAATGTTTCTCCTTGTGGAATAGAGACACAGTAGGAGAAGTTACACAACTTAGCAACACCATCTT
CATCATCCAATAAGATATCTTCTAAACGCAGAATCCTATATACGAAAGGTCTTGGAAACGCAGTGTGAAGATAAGCTAAAGCAGTTGCAATCTCCTCTGCTATTTTCAATCTTTGTCTCC
ATGACACAACCATTTTCAGATCTAAACTAGTAGGTTTCTTTGATGCACGATAAACCAAAACTGGATGTTCAGATTCAAGACAACATCCAACCAATTGCATGAAGTTTTTATGACCACTAA
CAATCGATGAGATGGCTATGTCACGGCAAAAGTTTCCTCCGTTATGCTCACTAAATCTATATCTCCATTTCTTGATGAGTAACAGTTTATGATGATGATGATGGTTATTGTTTTTACCTG
AATAATACCAATCGTATGGAATCTCATCGAATAGTTCAGAAACACGATTGGATTCGCTGAAAGTGTCGGTGGCTTCTAGGATTTGATCAGCGGAGAATATTTTGATGGGATTTGCTTTGC
CATTGCAAGATTTGATGATCTCTTCTAGCAATGTCCCACCTCTCTCGTGTCCTCGGACCAATCTCTCCCTTTTAATTATGGCTCGTAAACTCTTCTTCTTCCACCACTCCATCTCAAACA
ACAACGAAAAAAAAGTTTCTTTTACTTTTGAGGATAAAATGACCAAAGATTGAATGACGAGTTGAAGACCACACACCGTGTTGAAAAGTTGTAACGTGAAGTCAACGAAACACCATTAAG
GAGTAAGACTTCGTTGGAAAAGGTTTATCTTTTAGAGCAGAAGAAGACAAAAGTTGTTGAAAATTCTTCACCTCTTTGTCTGTTCAGCTCCCTTACTCTCTCTTATACTCTCCTCTGTTT
CAAGACAAGCACAGAGAAACGTTACTCCCTCTTATGTTTTAAGTATAAAGACATAAACGTTTTGGAAGAGAAGAGAGAAACTGATTTACTATATTGATAGTTCGGATCCTTATATTGATG
AAGCCATGTTTAACGCAATTCTATATGAGTCAGAGCATCAGTGCATCAATTCACAGAGCAGAAAAAGTTCCTCCGTTTTTGCTTTGAAGATTCTTTCTCAAGTTTCCATCTTTCTTCTTC
TGGGTTTACATAGTTCTGTGAATCACAGACTGTGATCAGTGGCAACGAACACAGAGAACAAAGATGCATTAAAAGACAAATTTATTCATTGTTTTGTATTGATAGTTCATATGTAATTGA
TTAAAGAAGAAATATGCGTAAGAGAAGACTAAAGAGTACATTTGGCTAAACCCTTTTTTAAAAGTCCCACATCGACAAGCTAGGGATCGTTGGTCATAAGCTTTGTAGTATAAATAAGAA
GCTGAGCCATTCGTTCTAATCATACCTTTCTCGGCCTTTTGGCTAAGATCAAGTGTAGTATCTGTTCTTATCAGTTTAATATCTGATATGTGGGCCATCGGCTCACACGATATTAACTCT
ATCTTTTAAGGGAGAAAGCCCGCTATGATAGCTTGCTATCTGGGCTTCCACGAGTCGCCCATGCGTTGCACTACTGCACGGGCCTGGCTCAACCCGCCAAACTAGAAGTGAAACTTTTAA
AATTTTAGTCACTTTTGATGTTTAGTTTTTAAAATGATGTAGGATTCTTTATCATTCAAAGTCCAAAACATCCAAAATATACGACAAGTAAAAATCTGTGAAGTAAATATATGAACTTTT
GCTTGTCTCTGGCAAAAATCTGAATGGTAATGTTTCAGACTGAAGCCAAAATGGCATTGGCATTGTCTCTGCGTCATGTGTGTCTCATCTGCGATCTACAGTTTGATGGATAATTTGCAG
AATTCTCAATCAGCATGATGCTATGTTTATGAATCATGTAAGCAGAAACGACTCCTGTTTACGTTATATCAATGTTTCCATGGGTTTTGTTAGTTAAAGATTGCCGCTGGAAGCGTGTGC
GTATACTATCACTGAGAAGAAAGATGAAGACAAGCCAAAGATGATCGTAGTAGCTTAAGGAACTCAAGTGGATTCAGACATCACTTTAGAGATCGAAATAGGGTTTGAGAATTGGAAAAC
AGTGTGAAAATAAGCTAAAGCAGTTGCAATCTCCTCAGTTATATTCATTGCAACGTTCGATGAGATCTTCTAACAGCATCTCCCCCCTCTAGCTCTTGATATCTTATTCCTCAACTAATC
GAGAAACACTTAACTTTGAAAAATAAAATGACAAAACTTGAAGACCTCACACACTCTCAGTTGATCAAAACGAAGAACACTAGCTAAGATATAAAGTCAAGCTGTCGTTGTTGAATATCC
CACAAAGTCGTCCTTCCAAGAAAAAGCTCACAACAAGACTTGCGGACTAATTTCATAGTTCTTTCTACATCACCTGAAAACTAGTTAGGAAGCTAAGGCTTTCTCTGTTTTTTTTTTGTT
TGTCATTGTTCCACTGGTTCTTTGCTACAATTTAGGAGACTAGAACAAAACTAAATTTTTTGTTTGGTTATACAATGCAAAAAAATATCTGCAAAATAAGTGATTTAGTCTCTAACCGAG
AAAAAAGTAATTAAAAACAGAGCAATTACTAACTATAATTTCTGGTGTCATTTTGAGACTATAGTTAAAACTTACAAGCAATGTTTTACATAAATCATTTTTAAAATTATAAGTAAAAAT
GTTGGCGCCTCAGTATTTCAGGTTCGATTCCCATTGTTCTTTTTCAAATTGGATAATTTAGTCCACATTGACAAAAAGAAAGAAAAATCATAATATGTTTAAGGATGCGTCAAGTGTATG
CATATATATTGTTGTAAAAAGAAAAAAGGTGTATGCATACGTTTCTAACATATTTTGTCTGGCAGTCAACTATTTGTTATGAATATGTACAATCACATAGAAATGATAGCATGTGGCTAT
GTTACGTGAATTAAGGCAAATGATCTTACGTAGGGAAAATTGTAACTAAAAACTCAACAACCCTTATTTGTTTTTTTTGTTATCTTTTCCACTTTGCTGCAAAATTTATTGGAGAATCTG
AATAAAGCGGTGAGCATAGTACAGCTGAAAATAACTAGATGATGAACTTGTTCTTTAGTTTGTTTTGATTCTTCATTATATTTAAAGAAAATTTGGTTAGATAGATCAACCACTTCAACA
ATACTTTTGTAACTTCAAATATTTAATAACAAAAAAATTAAAAAATGTTTGAACTTTACTGAAATGAAATTTCGATATTAGAATACTAAAGAATCAAACGTGCACTTAAATATCATTTAG
TTTATATTTATACAAACCATGAAAGACTCTCATACTTTACACCGCACATAAACAATCAGAACCATACCAAACCATGTGAATAGAATCACAAAGACGTCATGCTTTAATTTACAAGCAAAA
AAACAAAAGGCATCGGCTAGAGAATAGCAAAAAGAGGAAGAATTGAACGGAAAAATTGAAAACATATGGAACAAAGTGGAGCACTTAAACATCCACGGTAATATTAGTATATTAGTCACC
TTCAGACTAGGGCCAGACATGAACAAAGGATTCGATGTTAGTGACAAGTAGCATATCAGACTAATAAGGATATATATTAAGCGGTATGGGTAACACATTAATCCTTTCTCCAATTACATT
CTCTTTAAGGTTCTAAGATCCGCCACTAGGCCATTTTATTGGTAAAAGTAAAACCATTTTGGTGGTCGTCTATGAGTGTTAAGAATTATGTAACAATTTTTTTGGATTCACCTGAAATAA
ATCTGTTGATTTGAAATATTTGGACGTTACATTTCCATATATAAGCTTACCATACAAACATTATAATTAATTGGAAAGTCCAGCTAGCACTTTTTACCACATGCAAAGGGAATTAATCCT
AACTTAAAAAATTAGGAGTAATCACATCTTGGTAGTGTATACCGATCAATTTCCGACAGACGTTTTTTTTTTCCTTGCCCATTGATTGCATAGTTCAAAACTTCAAAGTTGGCCAATCCA
ACCAAGTCGAAGAGATAGGAGATGTTTTGAAGTATGAAAACAAATAGAGGGGCTAAAATCAAAATAACAAGAAAAAACGCTTCTGCCGTGTTCGAATGTGTCCTCGTGATCATCTCCGTA
TATAATCAATCAATCAATAAAAATCCAGAGTTACAAACACTCTTCTCAAAATTTTCCCATTAAATCGCAAAGTTAATTTTGCGATTTTTTTTCTCTTTTTTTCTGGTTGGGTTATTTATT
TTCCCCTTTTAAAAAACTTCTGCAACTTGTCTTGAAATCTGGGGTAAAATATTTCTTCATTGGTTTCTGGAAATCTCGGGGAACGATTTGTTGGGTTTTCTTCTTTGTACTCTCTCCTCA
CATTAGCTTTTGTTGGTGGGATTTTTTGAGGATGGTGATTGCTGCAGCTGTCATCGTGCCTTTGGGCCTTCTCTTCTTCATATCTGGTCTCGCTGTCAATCTCTTTCAGGTTTGGTTTCT
GATTCGTTTCTGGTGTTACTCTTTTTAGATTCCGTTGTTGTTCTACATTGTAGATCCTTTCTTCTTTTGTTTTGATTCACTGCTTTTAGGGTTTCCTTCTCCAGAAACTTTGATTCTTTC
GTTTTTGTCGGTGATTGTGTCTTAATTCTGAGTGTGCATATGAGAGTATAAGCTCGAAATTGACTCGTGGAGCTCATGCACTGAGCTATAGAGTGTTGTTTGATTCTGCGATTAAGTATC
ACTTTCTTCAGATTTATCTTGATTTCTATGTTGATTGAATCGAGGAAGGAATCTTTTTTTCTCTCAACTTCGTTTGCTTCAGTTTTGATGTTTACTACTACATATTGTTGTTTCAGGCAG
TTTGCTATGTACTCATTCGACCACTGTCTAAGAACACATACAGAAAAATTAACCGGGTGGTTGCAGAAACCTTGTGGTTGGAGCTTGTATGGATAGTTGACTGGTGGGCTGGAGTTAAGG
TATCCACAAGCTTTCTCCTTTTTACTAAATGGTTGTTAAGCTTGGATTTTGTTTTATCTTATCTAACTCTATGAGTTCCTCTCAAATTTCTTGTTTCTTTTCCCTTAGATCCAAGTGTTT
GCTGATAATGAGACCTTCAATCGAATGGGTAAGTTCATATGCTTATTGGCAATCAAATCAGTTTCTGATGTCTTCAAGATATAAAATTCCTATGTAAGAACGAATCTGTAACTTCATTGA
CTGTCCTACTATTTTTTTCTAGGCAAAGAACATGCTCTTGTCGTTTGTAATCACCGAAGTGATATTGATTGGCTTGTGGGATGGATTCTGGCTCAGGTACATAATTTCACCTCACAGTTT
CATCTATCTTCCTACGTTTTTGTTTGAATGCATAAATGGAGATCAACATAATAGACTTCTTGATGAGAAAGCATGTATACTTGCAATGGGACCATGTATTGCTTCCAAGTATCTACTTAA
GAAAGATTATCTTAGGTAGAAGGTGACAGTCCCTAGTGATCATCTGATGAGATATGAGAGAGTATAGCATCATCATATTTTCTCTTAACACGCTCCCTGTTATGCTGTTTACATCTTTTA
ATCTATTGTTTCATATTTTCTTTCCTTGCAGCGGTCAGGTTGCCTGGGAAGCGCATTAGCTGTAATGAAGAAGTCTTCCAAATTCCTTCCAGTATGTGAATATTTTAGCTTACTGCTGTG
TGCTTGCTAGATTTGAGAGAAAATAGTAGTAATCTTTAATTCTATTTCTGAATCTCTTCTATAAGTTAGAAATTTGATACCTGGCTTTGCGTTTGAGAAAAAATCATTGTTTTAGGTTAA
TACACTTCTCCGCCTTTTTTATCTGTTACATATTCATAGTACTCATAAACAGAATTTTCACACACATACAGGTCATAGGCTGGTCAATGTGGTTCTCGGAGTATCTCTTTCTGGAAAGAA
ATTGGGCCAAGGATGAAAGCACTCTAAAGGTATGGGTTTATAGTATCCTTGTGCAACTCATTTAGTTTTTGCTCCTGTGTAAAATGCTTATTAGCACGTGCAGCTACCTCGTTCATGAGG
GGATTAGCCTAAAAATGCAGAATCTTCATTTCCAGACCATGAGTTATGTGTGTTTGTCTAAATTTACAGTCAGGTCTTCAGCGCTTGAGCGACTTCCCTCGACCTTTCTGGTTAGCCCTT
TTTGTGGAGGGAACTCGCTTTACAGAAGCCAAACTTAAAGCCGCACAAGAGTATGCAGCCTCCTCTGAATTGCCTATCCCTCGAAATGTGTTGATTCCTCGCACCAAAGTAAGTTGTAAT
ATTTTTCTTTTGTTCATTCCTGGGGCAACTTGATATCTTCTCTGTGTCCTTTAAAAAGCAAAATGATTGCTATGATGATCCAAAATCTCAATGCATGGGTAGCCTTTATACGTTTCATTT
TCATCAGATCGACTTGGTGGTTGTTATTGTGATTTCTGCCCTAATTACTAGACTTGCTTGTATTTTTGTTTCAGGGTTTCGTGTCAGCTGTTAGTAATATGCGTTCATTTGTCCCAGCAA
TTTATGATATGACAGTGACTATTCCAAAAACCTCTCCACCACCCACGATGCTAAGACTATTCAAAGGACAACCTTCAGTGGTAAGCAAGCAAAAATATGAATAGGTCGTATAGCAGTTGA
ATCTTGCACTCTTCTCACAACAAATTTCAAAGTATGCACTGGCTTGGATCACATCACCATCCAATTTACTGAAACGAACATAACTCTTTATATCACCTTTACTTTTATAATGTGTAAGAA
ACCGTAGGACTCATCCCATCCCAAGCCTTTTTCTTTTAAAACCTCCTGCGCCATTAACGCAAACCATTGCTGCTGGTTTCAAGGTGCATGTTCACATCAAGTGTCACTCGATGAAAGACT
TACCTGAATCAGATGACGCAATTGCACAGTGGTGCAGAGATCAGTTTGTGGCTAAGGTAAAAATTATGGATGTACTGGTATTTCCACGTTTCAGTTATTGGCAATAATATATTTGGTCAA
GATTTGATAGAGAAAAGCTTGGAAAAGCTTTCATTTTGGTATTCTCTCATCTCGTCTCTGTGATACAGGATGCTCTGTTAGACAAACACATAGCTGCAGACACTTTCCCCGGTCAACAAG
AACAGAACATTGGCCGTCCCATAAAGTCCCTTGCGGTGAGTCTATAAAATTCATAACATTCTCTTGGTTCCATCTATAAACTCACAAATCTCTTGATCTTTTTCTCAGGTGGTTCTATCA
TGGGCATGCGTACTAACTCTTGGAGCAATAAAGTTCCTACACTGGGCACAACTCTTTTCTTCATGGAAAGGTATCACGATATCGGCGCTTGGTCTAGGTATCATCACTCTCTGTATGCAG
ATCCTGATACGCTCGTCTCAGTCAGAGCGTTCGACCCCAGCCAAAGTCGTCCCAGCCAAGCCAAAAGACAATCACCACCCAGAATCATCCTCCCAAACAGAAACGGAGAAGGAGAAGTAA
AAACTGGTTCTCACAGATCCAAACATCAAACACAACAAGAAGAAGCGCGTGTCAGTTTTGTTATAAGAAACAGAAAACCAAAAAAAAAAGACATCCAAATGAAAAATCCCTTAATATTAT
CAACTCCGTTTTGTTCAGCTACTATATTACTACTACTACTACTACGCAGCCTATGTCTCTTAGTCGATTGATGTATAGGGTCATGATCAAATCAACGATTTAATCCCTATAGTCCCTTGG
GATTTTTTTTCTCAAGTGCATAGGCCTTGTATAACTTTCTATTTTTAGATTGGAATTTGGGATTGATATTAGACATTTTCCTTTTATTATTAAACTGTTTTGTTCCTTGGTTCTCATTGC
TAGTGTAGAATTTATTAGGCACAAAACATGTTATTACAAGACGTTTTAGAAGAAAAAACAGAATTTATTCATGTACATAAATTATCTGACTAGACTAATCCTACTGGGACTTAATTGTGA
TTAGACAAAAAAAAATTCATTTTGAGAAGAAAAAACAGAAACCCGTTCATGGAATTAACTGAGATTAGACAAATTCAACTACAGTATGACGGTGATTACAGGGAGAATATCGTAAAAGAA
CAGGTTTTATTTTCTTCCATTTTTGATAGAACACATTTTTTTTTTTTTAATGAGTGTATAATATAATAAACACAATTTTTATTTTAGTTTTCTCAACCCTAAAACTAAAACCCTTTCACG
CCGATTCAAAAGAAAAAAAAAACCTTCACAAGTCCGGTTGCTCGCGCCGCTTTTCTCTCTGTTTTCAAACTCCGATTAAAGTCCCGACTTGTATCAATTGATAAACCCTAATTGTCTCCG
TTCTTGCTGAAACACTAATCTCGCCGCACAGTTTACACAGCCTCCAGAAGCGACACCGACGACGCAATGGCTCACGCTCAAACCACAGAGGTGTGTTTGAGTTTTCACCGCTCTTTATTG
TTTCCCATGGTGTTCGACCTTGGATGGTTTATCTTATGTTCTCGAGTTTTTCCTTTTGAATCCAGGGAGCTTCCCAGGTGGTCGAATCTGTTAGATTCAGTTTCATGACAGAGCAAGATG
TTCGAAAGCATAGTTTCCTGAAAGTTACCAGTCCTATTTTACACGATAACGTGGGCAATCCTTTTCCTGGTGGTCTCTATGATCTTAAATTAGGTCCTAAAGATGATAAGCAAGCGTAAG
TTTTCTTCCATATCCTTTTACCATGGCCTGAATTATCATGCCTTTCTAAGCTCTTAATAGCTCGCCTTTTTCACGCAACTTTTATAAAGACCTCCTTTTTATACCTGTCTAGGCTTTGAA
TTGTCGATTCTTAGTTGGAAGTAGCTATTCATACACCGATTTGTTTGCAAGTAGCTATTGATCTTTATTTCTCTGATAATCTTGTTTATGTTTGGTCTTTTTTCTTTGCTTAATCTAAAG
CTTTTCTTGTCCTCTTAATGCAGTTGCAATTCATGTGGTCAGCTCAAACTTGCTTGTCCAGGACATTGTGGTCATATCGAGCTTGTCTTTCCTATTTACCATCCTTTGCTCTTCAATCTT
CTTTTCAATTTCTTGCAGAGGGCCTGTTTCTTCTGTCATCACTTTATGGCAAAACCGGAAGATGTAAGATATACATGAGATTAATTTCATTTTGTTGCGTCTCATTCTGCACTTACTAAT
TCTAATGTGCTTCATGCTCCTTTTTCTTCTTTTCAATTTAAGGTTGAAAGAGCTGTTTCTCAGCTGAAACTCATCATTAAAGGTGATATAGTTTCCGCGAAGCAATTGGAGTCCAACACT
CCCACTAAGTCTAAGTCTAGTGATGAAAGCTGTGAATCAGTTGTAACCACTGATTCATCCGAAGAATGTGAAGATTCTGACGTGGAAGATCAGAGATGGACATCTCTTCAGTTTGCTGAA
GTCACTGCTGTCTTGAAGAATTTTATGAGGTTGTCATCAAAGTCGTGTAGTAGATGCAAAGGAATTAATCCTAAACTCGAGAAGCCTATGTTCGGATGGGTTCGCATGGTATGTTCTCTT
CTAATTGTTCCTCCTAAGCAGATTTTATTATGGTATGCTTAAATGAGAATTTAGTCTTTGTTCTGTTATTGGCGAAAACAGACTACATTCTTCTTGTTCTTTTAGAGTCTTTGGGAGTTG
TAGGTCTTGGATTGTTCCATTTAGCCCTGGTGCTTGCTCTGTTGTTTAGTGTGCGTATGAAACGTGTCTTAGGAAGCATGATTAGCCAAATCCCATCAAGTTCAGTATGTTCCTGTTTTC
TCATTTTCTTTTTATCTTAAGAAAAATAACTTTCACAATTGATATCTGGCAACTTTGACAATAGTTTTATTTACCCCTTCTCATTTCTGTCGTATTATTTCTTCCTTGACATTCTATTAG
GTTTGAAGACTAAACAAAGTCAGACACATATAGGACCTCATACTTTTTTGTATTGATTCTGTGGATTGTAGAGAATGTATTTGTTGCCCTCATACTTCTGTAGTTTGTCCCTTATAAAGG
TCTATTCGTAGACATTATATATAACATGTGTGCACTGGATTGCCAAAGTGAATTTCCATGTCCAGCATGTTTCTGCTTTTTTTTTTTTTTTTTTGTTCACTTCTCTATGTTATGCTCCTC
CTTGATATCAGCAAAAGATGTGATATTCCTTTCAATAACAATCTTTTTAAACAGAGAGCAATGAAAGACTCCGATGTTGGAGCTAATGTCATTCGAGGGCTTAAGCTAAAGAAGTCCACT
AGCAGTGTTGAAAATCCAGATGGCTTTGATGATAGTGGCATTGATGCATTATCAGAAGTTGAAGATGGTGATAAAGAGACAAGAGAAAAGTCCACGGAAGTAGCTGCAGAGTTTGAAGAG
CATAATTCTAAAAGAGACCTTTTACCGAGTGAGGTTTGTTTCTAATATGGCCTAACTTTATAATAAGGCACGGTTAAAATTTTCCAAATTTGTAATAGTGTCTTGCTATTATTCACTTGT
ATCAGGTCAGGAATATCTTAAAACATCTGTGGCAGAATGAGCACGAGTTTTGCTCCTTCATTGGTGATCTTTGGCAGAGTGGGTCTGAAAAAATTGACTACTCTATGTTTTTTTTGGAGA
GTGTTCTTGTGCCCCCTACTAAATTTAGACCTCCAACAACAGGAGGTGATAGTGTAAGTAATTCCCTACAAATTATAATGTTTTGATGCTTCTATATCCTCTCTAATTTTTGGAGTTACT
TTTAATTTTGTAACTTTTGGCATTACCTCTGTGCGTCACTTTCTGTCCATGTTCTCTCGATCTTCCTTTTCCAGTTTTATATCTCCTATACTAACAGATGGTTGTTCCCATTAACTCATG
TATGATCATAATTCTCTTACGATTTTGTTTCTTTCAGGTTATGGAACATCCTCAAACCGTAGGACTAAATAAGGTCATAGAATCCAATAATATACTCGGGAATGCCTGTACTAACAAATT
AGATCAGTCGAAGGTAATTTTCAGATGGAGGAATCTTCAAGAATCAGTCAATGTCTTGTTTGATAGCAAAACTGCCACAGGTTAGCTTCTTGCCATTGTTTGATATGTATCTATTACTAA
AGAGCTTCCTTAGTTTTCTCTAGTTATGTATAGCAACCGGCTACCCCACTTTTTTATCTGTTGTCTTGTTGACTTGACAGCCTCTTTAGAGCATCTTGTATTGGTGTAGACCGACTATTA
TCGCTAATTTCCTTTGCAGTTCAAAGCCAGAGAGACAGCTCTGGAATATGTCAATTGCTGGAGAAGAAAGAGGGGCTATTTCGGCAAAAAATGATGGGAAAGAGAGTGAATCATGCGTGC
AGATCTGTGATATCTCCAGATCCTTATATCGCTGTTAATGACATCGGAATTCCTCCTTGTTTTGCTTTGAAATTGACGTATCCCGAGGTATGATGTCATATGTCGGTAAATTGCACTCTT
GACACATCATTATCTTTGGCTGTTAAATCACACGTCCCAACACTCTTAGATGGAGAAAATGTTGGGTTATTCTTTTCAGATTTTGCATCATTTTCCTCTTTTGGTGGAGATGACTTGTAG
CTATCCTTAGATTTACAAAGATACTTGTCCAACCTATAGTGGAGCCTTATGTTTGTTTTTCCGGAAGTGAAAGTTAAATGTATTGCTGCAGAGGGTGACTCCTTGGAATGTGGAGAAGTT
AAGGGAAGCTATCATTAATGGTCCTGACATTCATCCTGGAGCTACACATTACTCTGACAAATCATCTACAATGAAGTTGCCCTCTACCGAAAAAGCACGAAGGGCAATTGCAAGAAAATT
ACTGTCCTCACGAGGAGCCACTACAGAACTTGGGAAAACTTGTGATATCAACTTTGAAGGTAAAACTGTCCATCGACATATGCGAGATGGTGACATCGTCCTTGTGAATCGTCAGGTGTG
GACACATATTGTTTTATTTCATCAATGTTGCCTATATAAAATGTTTCTCAAATTTTGCGAAGTGGGTTTCCCAGGACGTTTTTTCATTTCTTTCTTCAGTATTTAATACGGACTCAGGCA
TTGTTTGGTGTACACCTTTTTGTCTGTGCTAAATGTTAAATTTATGTTCTCAACTATTTTTTTTCACTGGCAGCCAACATTACATAAACCTAGCTTAATGGCGCACAAGGTCCGTGTTCT
GAAGGGGGAGAAAACACTTCGTCTCCACTATGCAAATTGCAGGTAGACTCCTGTGGATATAGAGAATGCCGGATCTCCCAGATGTCATTATTTACCTTGTTTGCAATCTCCTTTCAAATT
TACATTTGTGGACCTTTACCATGTCTCGGTTTATTTTCCACATGCATTTGACTTTTATCTCAAAAGTGGCTTAAAATATTGCTTTGGTTGCAGTACATACAATGCAGATTTTGATGGTGA
TGAGATGAATGTGCATTTTCCACAAGATGAGATTTCACGTGCTGAGGCCTACAATATTGTCAATGCTAACAACCAATATGCTAGGCCTTCTAATGGCGAGCCACTTCGAGCTTTAATTCA
GGTTTAACTTCCATGCTATTTCTTCAAACCTTTAGTTTGCTTTTATCATTGTCTTGATTTCACGAATTGGGTTGTTTACCAGTGATATTTATTGACTTTGTATTTTCTTAATAGGATCAT
ATTGTCAGTTCCGTTTTGCTTACTAAAAGGGACACATTTTTGGACAAAGATCATTTTAATCAGCTTCTCTTCAGTTCCGGTGTCACTGACATGGTACTCAGTACTTTTTCTGGAAGATCT
GGCAAGAAAGTCATGGTATCAGCTTCTGATGCAGAACTGTTGACAGTCACGCCTGCTATTTTGAAGCCAGTGCCTCTTTGGACTGGGAAGCAGGTAATCTTTGTATGCTCTGTTTTGTTA
TCTTAGTTCTTATATAAGTTGGTTTTTCCACATGTGGCTATGTGCTTTTGGTATACAAACTGTATCTAGGGAGTCATCAATGGGTTCACTAAATGCTTTTACTTCTCATGAGCTGAGTTC
TGGTTATTCGTCTCTGCTAGGTCATCACTGCAGTGTTGAATCAGATAACCAAAGGTCACCCGCCTTTCACCGTAGAGAAAGCTACCAAACTTCCAGTTGATTTCTTCAAATGTAGATCTA
GAGAAGTAAAACCTAACAGTGGAGATTTGACCAAAAAGAAAGAGATTGACGAGTCATGGAAACAGAATCTTAATGAAGATAAATTGCACATCAGAAAAAATGAATTCGTCTGCGGTGTGA
TCGACAAGGCTCAGTTTGCTGACTATGGGCTGGTTCATACAGTGCATGAGCTTTATGGTTCAAATGCTGCAGGAAATCTGCTCTCTGTTTTTAGTCGTCTCTTTACAGTCTTTCTTCAGG
TGTGCTCTCGTGTTGTTGATAATTTTATTTTCATTTGTTACAGAGTTTTGCATCCTGAATCCTTGTTTTTACAACTTTCAGACCCACGGTTTCACCTGTGGCGTTGATGATCTTATTATT
TTAAAAGATATGGATGAAGAGAGGACGAAGCAACTTCAAGAATGTGAAAATGTTGGTGAAAGAGTACTCCGTAAAACCTTTGGCATAGATGTTGATGTTCAGATAGGTATGTATATCTTG
CTGGAAAGTATGTATTGCATTAATGTGTTCAGACTTGCCACCATGGTCATTTGTTACATTCTGGAGCACGGATGTCCCTCTGTTATAGTATGAGGCATTGAAATTGTAGTTTATCAAATA
AACTTGATATATATACTGTCTTGCCTGCAGATCCTCAGGACATGAGATCCAGAATAGAACGAATTCTTTATGAGGACGGGGAATCTGCTTTGGCATCTTTGGACAGGAGCATCGTAAATT
ATCTCAACCAGTGTTCAAGCAAGGGTGTGATGAACGATTTACTGTCTGATGGGTTACTAAAAACACCTGGAAGGAATTGTATATCGCTAATGACGATATCTGGGGCTAAGGGCAGTAAGG
TGAGTTTGTGGTGCCTCCTTCAATATGCACGGTGTTGTTGATAGTTTAAGTACGCATTTTCAGTATCTAGAAGTCGGTTTGTAGCTTCTGTGTTCTTAGAACCCATCTTGTCATCCTTCT
GCAGATTTTTTAGCTCATGCCAACTTTTCCAAGCTATAACTTTTAATATTTAGGGAAGGAGATAAACAAGTTGGTTTTTGAAAATATAGATAACTTATTATTATCAATTTGATATAGATT
TACTTTTGTTGTTTTTCCAATGAAGCCTATTAGCTCTGAAAGTAAATTTTACAACTTTCTCTGCATTCAACTAGGTGGAGTTGCTAGCTCTAAACATCATATATTATAGGGATATAGTTT
TGTGGAGAGTAAATTACAATTTTTGGGAGGCGAAGCTTTATCATTTCATTCTTTTGTTGTCTACTTTGAGCAGGTTAACTTCCAGCAAATCTCTTCACACCTTGGCCAGCAAGATTTAGA
AGGAAAAAGAGTTCCCCGAATGGTTTCTGGGAAGACATTACCTTGTTTCCATCCATGGGACTGGTCCCCTAGAGCTGGGGGATTTATTAGTGACAGATTCCTAAGTGGTCTTCGCCCCCA
AGAATATTACTTCCATTGCATGGCTGGACGAGAAGGGTAACTAATACTTATCCTACATAAATTATATGTTAATTACTTTTAAGATAGAAGGTGTTTCAAACTTCTTTTCTGATAGTGGAG
CTGTCAAATTTTCTACTCTTCGACTTTCAAAAGATATGCTATTCTTTGAAGGATGCTGTCGCATTGCAAATTGATGTGTGGGCATTCACTTTGATATATCTGGTTTTTGTGTTAAACTTT
TACTTGGTTGAGGTTTTCTGTTGTAATCCTTACGAAAATTTTGTTAAGAGTCGGTCAGCATCAGCTGGTTTGTTATCTTTATTTCGTCGCATTGTGAACACTTAAAAATTCTGGTCTGCA
GGTTAGTTGATACTGCAGTGAAGACATCGCGTAGTGGGTATCTGCAAAGATGCTTGATGAAAAATCTTGAGAGTCTTAAAGTCAACTATGATTGTACTGTCCGGGATGCTGATGGGTCCA
TCATTCAGTTCCAATATGGTGAAGATGGTGTGGATGTTCATCGGTCTAGCTTCATTGAAAAGTTCAAAGAACTGACAATAGTAAGCCTTCGTTTTTGACAGTTTACCTTTTCTTTATCTG
CTCTTGGGAAACTTATGTGGTTATTTTAACTTACTTTGGTTCAGAATCAAGATATGGTCCTTCAAAAATGCAGTGAAGACATGCTATCTGGAGCTAGTAGTTACATCAGTGATCTGCCTA
TTAGTCTTAAGAAGGGAGCTGAGAAGTTTGTAGAGGCAATGCCTATGAATGAACGTATTGCTTCTAAATTTGTGAGACAAGAAGAACTACTGAAGCTGGTGAAGTCAAAATTCTTTGCAA
GTCTTGCGCAGCCAGGGGAGCCTGTAGGTGTACTTGCTGCTCAATCTGTAGGAGAGCCATCAACACAGATGACGTGAGTTTTTTTTTTCCTTTTTTATGTTGTGGTCTTGCTAATTCTTT
CACCGTGCAAATTAGGAACTGAATCACATTGGTACTCATATTTATAAATCTTAAATCTCTGAGTAATATGAGGATGCTTGCAGCTTTTGCCTTTGCTTTTGCATCTTTCCTGAAATATTT
GCATATAAAATCCTTTGTTCTGTCAATTAACAGGTTGAATACTTTCCATCTTGCTGGACGTGGAGAGATGAATGTGACACTTGGAATTCCACGTTTACAAGAGATTTTGATGACAGCTGC
AGCAAACATTAAGACACCAATAATGACATGCCCGTTGCTGAAAGGCAAAACAAAGTAAGTTGGTTTAGTTATGTTGGCGTTAATTATCTCTCGACTTCTTTCATTACTAAAATTAGAAAA
CAGAAAATTGATGGGCAGCTTCTCTTAGAACTGTATTTTTGTGGTGACATATAATATGAAAGTGCAACATTGGCCATTGACTGTCAACATCTTGGAGATATTACACGTGAAAAGATCCTA
ACTTTTATGATTTGTCGTTTGTGCAGGGAGGATGCAAATGATATTACTGATAGGTTGAGGAAGATAACGGTGGCAGATATAATAAAGAGCATGGAACTGTCAGTTGTACCATATACGGTT
TATGAGAATGAAGTTTGTAGTATTCACAAGCTTAAGATAAATCTCTATAAGCCAGAGCATTATCCGAAGCACACCGATATCACTGAAGAAGACTGGGAAGAGACGATGAGGGCTGTATTT
TTAAGGAAGTTGGAGGACGCTATAGAGACCCACATGAAAATGCTCCATAGAATAAGGGGCATACACAATGATGTCACAGGTCCAATAGCTGGAAATGAAACTGATAATGATGATTCTGTA
AGTGGAAAGCAGAATGAAGATGATGGTGATGATGATGGCGAGGGTACAGAAGTTGATGATCTTGGTTCAGATGCACAGAAACAGAAGAAACAAGAAACAGATGAGATGGATTATGAGGAA
AACTCTGAAGATGAGACGAACGAACCATCTTCAATCAGTGGAGTAGAGGACCCTGAGATGGATAGTGAGAATGAGGACACAGAAGTTAGCAAGGAAGATACTCCGGAACCGCAGGAAGAG
TCTATGGAACCTCAAAAAGAGGTAAAAGGGGTAAAGAATGTCAAAGAACAGAGTAAAAAAAAGAGACGGAAATTTGTTCGAGCTAAAAGTGACAGACATATCTTTGTGAAAGGTGAAGGA
GAGAAATTTGAGGTCCATTTCAAGTTTGCTACAGATGACCCTCATATTTTACTTGCCCAGGTACCTTTTTTTATATAAAAGCTAGGTCTCTTATGACTTTGATGATGTGAGCAAAGCCCT
TATTTTTCTTTCTTACAGATTGCTCAACAAACGGCGCAGAAGGTTTACATCCAGAATTCTGGGAAGATTGAACGATGCACAGTGGCTAATTGTGGTGATCCTCAGGTGATCTACCATGGA
GACAATCCAAAGGAGAGAAGAGAAATATCCAACGATGAAAAGAAAGCCTCACCAGCTCTCCACGCATCAGGAGTTGATTTCCCTGCACTGTGGGAATTCCAAGATAAACTTGACGTCAGG
TACTTGTATAGCAACAGCATTCACGATATGCTCAACATTTTTGGAGTTGAAGCAGCTAGAGAAACAATAATCAGGGAAATAAACCACGTCTTCAAATCATATGGCATTTCTGTAAGCATC
AGACACTTGAACCTCATTGCAGATTATATGACCTTTTCCGGTGGATACCGACCAATGAGCCGTATGGGAGGAATTGCAGAATCAACTTCACCATTCTGCAGAATGACTTTTGAAACAGCC
ACTAAGTTCATTGTCCAAGCAGCTACTTATGGAGAAAAGGACACATTAGAAACCCCCTCTGCTAGAATCTGTCTTGGCTTGCCTGCGCTTTCAGGAACTGGATGCTTCGATTTGATGCAG
AGAGTGGAGCTCTGAGATTCAGTACACTTTCATTATGGTCCACAATTTAGGTTCTTCCTTTCAAATCATACTCCAATGTTTCTCAAGTCTGATGACATCACTTTTGAGGTTGATTGTTCT
GTCCAATCCTCAGGTGGAGCCTCTTGCTCAATTATCTCTAATTTAATATATCTGTAGTTTATTTTTTTTATTTTAGACTTTTTGGTATCCCATAAGTGGATAGATGTATGTATCTGCCGA
CATATTGAGCAAACGTTTGGAGGCATTTTTTGAGTGACATTTTGATCTGATTTGATGTGTTTCGCTTACGATGTTGTAATAACCAGCTTAATTTGTCATTCCACCTAATTGTGTTAGGTA
CTTTCTGTTTTCTTGAATAATTTGGTGTCGGTTTTCGTTTATGGCTTCACGGGCGGTTTAATATGTGCACTGCGGTATATATAAAAATAAATTTACATGTAAGTTTGATACTATTCTGTT
TGCACCAATCCTTCCACACACCGGACCGTCTCAACCCACATGTGTCCTAAGGAATACAAGTTCAGAGTCTTAATGTTGGAAAACATGTGTTGTGATAATTACGTTTTGCGAAAACCAAGT
ATTTATTGTTTTGGTGCTAACTAGTGTTTTAAAAACACGGTCGTCTAGACGTTCATACAAGTTATATAACTTGATAGTCATAGTATTTGATATAAATTTAATGAATGTTTTGTCTAATTT
TTATTTATGATTTAACACTTTTGTTTCTTTAATCGATGTTTTAAAATAAATGTCTAAATAGTCTAAGATCACATAAAAATAGATGAAACCGATTAGTTTTTAAACTTATTTTATGTTTTA
GATTTTGGTGAACACTTCATAATGTCGCCTTAAAAAATGAATCGAATGGTGAAAGAGACAACCGAGATTAGTTGTTTGAATCCACGATGTTTTATTAGTTTATTTTCGTCATTGGTAATC
TCCTACTATATTTGTTACAATGTTAAACATTTAGTTGGATTTAAAAAATTTAATCATTTTGTTATTATTGTTTGATTTTATATTTTATTAAACATGATTTGATTATTTTTGTTTTTTTAT
TTATAAAAACTCTAAGATCTCTATTAATATTAATTTATTAATAAATTTTAATCAATTGGTCCGTAGTTCAAGCTAGTTGATCCGATGACCCAAAAGATAATTCGGTTCATTATCTGGGTC
GGGTTTAAAAACATTGCTGCTCGCTTAACATCTCACACCTATTGCTAACATAAACTCTTAGAATTATTCAGTTTATTTTGATTTAAGACGGTCAAGTATCCTTTCAATAACAAAGAGGAA
ATATTTGGAAAATAGTCATTTACTTAGTTTCTTTTGAAATTTTGCATGGTGATAAACGAAACATTTTATTATCTACAATATCATTTGTGTCAAGTTGAGTACTCATAATAAACTTGGATA
CGGACACAAATGCATTGCTTTTGATTTAATTAACCGCGGTGCTCATAGTACGTATGCTTTAAAATTGAAACTAGTAAATGTAGAAAAACATATATACTGCATCTCGAAAGTTTTGTTTTA
ACAGTGAATCATCTAAATTTAAGGTCTTTAAGATAGTACATATCACACAGAAGAAAATGTTTTCCCTTCCAAACATTCTGATTTGACAATATATAGTGCATCAATTATTTTTAAAAGTAA
CTGAGAAAGATGAATGAAAAAGAAAATGAAGAGGGATGTTTAGATAAAGAAAAACAAAAAAAAAAAACAAAAAACACAAGAGTGGAGGAAACGACGACGTCTTCACTCTTGAGACTACCC
CTCGTGCTGTCTTGAAAGACTGCCCCAAGTTGTGAATTTGGTCAACTCCTCCCGACACCTCTTTTATTACGTACTCTCCCTAGCTTTTGTCTTAAGAAAAGTATAGTAGTTATTTACTTG
ATTCATTGCATTTCTCATGATTGTTACTATTAATTCAAAAAAGAAGTTACAATTCTTTAGTGTCTTTCCACATATTATTAGAAATGTAACATTAGCTTATTTAATAGCAGCAATGGATGT
TTTTTTTATCACACTCAGATCGATGTCCTCCATCGCTGCAAAAATGCCTGCATGTTTCACTAACATTTGCTCTTTCTTTCCCAAACCCAAGACTGATATTTTATTTGTTCCCTTCATTTT
CACTAGCTCACCAATACATTATTATAGTATTAAGCAAGATTCAACAAATAGTTTACTTGTCTTTTCTAAATGGGTTTATTTATTGTTTTTCAGTTATCTTTTTTTTTTCTCTGTCATGGT
AAATCAAAAGAATCTCTCTATACCAAATTTTATACATTTCTCTATCTGTTGGGACTAGAATATTTCCTTTACAATCTTTTTCAATTGGAAATAAAATTAGAGAGAACAAACTAGTCGTTT
CTTTGGAAAGGTTGATGCTCAAGTCACTACTAGCTTAACCTTTATTAATCTATTCTATTATAAAAAATTTATTAACTTATTTTATTATAAATTCCAAAATAAATTAACTAGACTACAAGA
TCATTCTGAAGTAAAAGTTTGTATATATCGGTTTTGCATAGTAAACTCTTATATATTTTGGTGTCTTAAAAAGGTGTTGATAACCGACAAAAACAACATAAAACAAGTGAAAAATATACA
AAATTTCTACTTCAATCATTGGAGTAGTTAATTGTGTTTAGATTTAGTTATTCAGCAATTCTTTATTTTTGTTAATGCATATAGATCATTGGAACAATTCTTTCTTGCTTTCTTGAATTA
CACTAATTTTCTCGTATGTGTACCCACCAAACAAGAAAAGGTTGGTCTAAAGATTTTATTTAAACTTTATTTGAATGCTGCACTCATTTTTTCGTCCTTTTATTAAATATTCACCCTTTT
GCTTTAAAGGGAAAAAGAAAGTTGAAATTTGATAACATTGCTGCAATGTTTTTAGTTATAGAAATACGATTATATTAAATAATATGATAGTTTAAATGGTAAAATGCGCTCCTATCTATC
ATAACAAATGATGAGAATAATTGAAAAAAATGATGAGAATTGCCATGAGTGTTGTGTGTTTGCGATCGTGTATATGTATATAAGCATAATTATAACAAAAGAGTAGGTGATATACACATT
AGGTGAAGCCTAGAGTTTGTGGTACACTTCCTTTAAATTTGAATTGTCCAAAAAATTAGTAGGTCACTATTTCTCTTCCACAATGTCCCCACCAACATATTATATATATATATATATATA
TATATATATATATATATATTTGTTTTCATATACTAATTGGCGCAGTTGTCTTAGAGACTGTCTTTCTGCTGCAAAACATAAAAACGGATATGGAACGAAATTGAACAAACCTGGTTAATA
AGAAAGCAGAACAAACGAAACAAGTAAGGTAAAAAGAATGATTCAAAAATTTCTAACTAACGTTTCAGCTTAACTTTTCAAATTTTATATAATTAATTTAATCCATAACTAACTAACACA
TTTATTTCATTATACCAAAAATAAATCATCACACACTAAACTAGAGACGCATGACCGTGCCACATCCTTCCTTCATTTGTCAACAGAATATTAAGTTATTAACAGTTGGGTCCCAAGTTC
GACACTCATAAAACAATATATGTAATTTGAGGAAGATGGAAAAACTTCATGCAACACTGTTTCTGTTTTTTTGTTCATATGAAAGTTATGGTCAGTTTTCGCCAATGCAGATTTTCACTA
TATATAAGATATTTTCTTTTTCTTTTTTGTGCTCTACAAAAATGGAAAGAGCAATACACAAGAAACAATGAGAAAACTATATGACAAGCTAATACAAGTCTTTTTTTTTTGAACAAAGCT
AATACAAGTCTAATATCCCAAAAATTCTTATAAGATTCTTATATGTAAGTTGATATCATCATCTGATCTAATCGTCATAGCTTCACAGCAGATCCAAGATTAACGTTTCACAACTCAACA
AAATAATTCTTTTTAATTACTGTACGTATACAGCAATATGTAATTTAAAAAAATAAAAATAATAAATGACCGTATGTATTTATTGCAGTTCTACCAGTTGAACTCAGCAAACAGAATCAC
TATTTAAACCTTTAGTCGTAGTATCGATAAAACTGTTTCATATAAGAAACATCACATGCAATATAAATGTTCTATATAGAATTAATGATGTCATGACCCGACACATAAATTTTAAATTTT
ATCATAATATACATAAAAAGGTCACATCCAAAATAAAACCTAAGCACAAAGAGGGACATAGAAGAACCATATGGTGATGGCTTCTCTCTCCTGCTCTATGGGTATATATAACACACATAC
AAATAGTCACAATGTGTTGCTTGTGAGGGCCCAGCCTCTTGTATAAGGCCGAAGTCTTATTCCGTTGAAATTCTACTCAATATGAGGTTTACCTACTAAGACCCATATTATATCAAATCC
AAAGAATGTTTCTCAAGTTAATATCCTAAGAATATTATCCATTATTATTATATATCCTCCTAACATTAGGTATTTTCCATCATCATATCTTGAAAATTTCTACAATTTTTTGTTCTTTTA
CTTTGATAAAGATACCATCCATTTGTTTCAACAATTGTTGAGCTACGTAAATAACACATTTTAGAAGTTTCACCATGAAAAACAAGTTCTACAGCGGAATTATTCAACTACCATAATATC
AAAATTTAATTCGGGCATATTCAACTCCAGTACAGAATTTATACACCATGCATCTACACAGATAAATGCTGCAATCGATCAAGTTAAGATGTGAATGTGTTTTGCATAATTAACTGATTG
GTGGATTAAAGATGAGGTCGAAATAATCCAATGTAGATGTTACTGGTGAAAATAGTACTCATGTTTATAACCTACATATATTGCCAAAAACAACAACATTACAATTGCAACAGTGAACAT
GAAATGTTCTTTGTGAACATGTGGTTCGTTTTGTGCATAAATAGTGTCATGATGGATATATAAAACCAAATTATGTCATCACAAAAAATACACTAGTATTGTGACAATAAATTAAGATCA
TGATTTATTTTTATTTTTCTTAAAGAAATTTAAGATCATGATGTTTATTAATATTCGGAACTTAAATGTATATATGCGTAATCATCACAACTTTCATATACTAATTAAAATTGATTAATG
CCAACTCACATATATATATGCGAATAATTTGAATGAGTTTAATGAGAATCAGATTTTGAACTACGATATGTGGTAATGTAGGCGATACGTAATATGATGGGTCCATATATTAAAACCGAA
TCTAGCACATATATTATATCATCGCCTGATTACTTTGCATCATAACAAACATGGATAACTTACTCAGCGAGCAAAAAGTTATCTTGGAGAGAAACTGAAATTTTGTTTACAGTAGACTTT
GGGTCACCGTCAGAAAGAAATGATTTATGTTTTCACATATATTATCAATTATTCGTTATTATGGACGGAAAGCCTATAATTTCCTAGAGAGACCTTTTCTAGCTAAAGAAAATATATTTT
CAAATCGATAGAATTGCATTTCGTAACTAAAAAAAAAACACAATTCAGCATAACTAAAAGGGTTGTGTTTTTTTCTTTTTCTTTTTCACCGATTATATATAGTAAATAGCTTTTCAGCAA
AAATTAAATGTGTTCCGCATTTTTATTCGACCGATATTTCATTCTTCCTTTGTTCATAGATTTGAATATACATATATATCTATATATATATATATATATTATTGTGCCATAACAAAGAAA
GAATAGATAATTGTTTGTTTGTGTATAATTTAGAATTATAGATATTGGGTAAAGTGGAGAAGGAAGAAAAGGAACAGTGAGGCAGGATCTGCGGTGGGGATTTGGACATTCAATGATCTT
ACCGTTTGAGGGAAAGCCGACCATTGATGCGCACACCAATGCAATTGCTTCCCTTTTTTCTCATATAAATATTAAAACTCATAAAATAAATAAACAATTAACATAAGCAAAACTACATAA
TTTGGTTCATCGAATTAATAATTCATGTCAATAATAGAAAATCAAAACCCCCCAAAACTTTTACGAATACATACATTCCAGTTTTCTCTCGGGTCCTCGTACTTGATTACCAAATTTATT
AATTATTGAATTCCCATATGTGTGTTTTCAATTTATTTATTTTTGTTTATTTTATAGTTAAAATTTTATGAGGAAGAAATCCATTATATGTGAATCTATATCCTAAAATGAATCTAACCT
AGCATAAATATGGGATAATACTTCAAAACTACTCACAAACTTTGAAATATTGTCCTTCTAAACCTAGAAAGATATTATTTATCTAACCTTCTTCTTGTCTATATATTTTTGAAACTAGGT
CATAGGAGTAGATTTTACTGATATTTATTTCTTTTCTAAACTACAAACACAAAAATTGTAAAATCAGAATTGTGTCCTAATTTATGCTATTTTTTTTTAATTAGCTCATGAGTCGGGAAT
GACGCCACAATTTTATTTAATTAATTTGTCCATCGGTATTTAGACAGTTACATTATTTTTCAAATTTACCCTGTTTCAAAACTATTTTTAAGTCTCAAACTGATAAGATATGGCTTCTTT
TTTTCTTTTTTTGAGGAAAGGCTTTTAAGATAAGAAAATTTGTTTGGGAATTGGGATGAGAGCCATCTCCAAAAAGCAGTGACATTATCTTTGTATGATGTATCTGAACCTCATATGCTT
TATGTATTTTTTTATTTTATTTTTTTGTCAAATATGTTCCTTTTTATATATTAATCCTGTTTCACTCATAGTGAATATAAATAAATAAATTCCAATTTTTCCGTGGAGCCAATATAGGTC
GAACTCGAATAGCTTTTTGTTTTGTCATATTGGCTATAAGATTATTGTCTTTGGTATTTTAGCGTATGTATGTATACTCTTCAAGCGAGCCCTAATCCTCAATGTCTATTATTATCATCT
TTATTACATTTTGACCTACTTGTATGAAATGGCATCCACTAATGCTTTTAATTAAGTACATAATCCACAGATGTGGAATATTTAAGGACTTTTATGATTTAAATATGTTAATACAAGTTC
CTGTGCTATTAAGCCTTACGTAATCTGATAATGTTAATCAAATTAGATAATACATATAATTAGAGCCCCTTTTGTAGATTTACTTTAATTCGTTTAATTAGTAAAACAATCACCATGAAA
AAATCGTCATATTCAAGCATAGTTTTACTCTCTCTTTTTCAACGACCATAGTCTGACAATAAACTAAGTGAATTCAGACTTGAACATACGAACAACAATTATTCACATCATTCAATGGTT
TTGCATTCTTTTTCCTTATAAGATCCAGGTATAAGAGATACACAAATTGAATAAGGATCCAAAGTTAGATCTTTGTACGGTTTTTAAAAATACAATGAAGTAATATGTTATATAGTTCTG
ATGTGCAGGTTCAGACGCTGTGTTTACTTACCATGATCATACGTAGAAACTCTCAGTCACACGAATTATGAGACTATGATGTCGTCCGAAAATTAAGACATCTTATAATAGTAAGAAAAT
TAAAGAACGTGATTTGTAGTTTATAATTATAACAACTTATAAGATTTTGAAAACCTTTTAAATTGATTAAAAAATTATTTTAATTCTATATTCTTAACAAAAACAAATCACCAATAAAAA
AAAAAAATCTACTATCTGAATTTCTAATGCTTACTGCCTAATCTATAAATGTTATCTTCAAAACATCGTAAACAGTCTTAACCGCACTGGTTATTTCTTAACCATCGTTTTATTTTTTTT
ATAAAGAATAAGGACCTACATATCTGAATGAAATAATTACTTTGCGTAGACTAATACACATTCGTATTTGACCTGCTTCTTTAGTTCCTTTTTTTTTTTTTTTTCGTTAAAGTCAGTTTT
TAGTTTTCAGTCCATAATTAATAATCTTTCTCTCTCTTTTTCTCTTGCACCCAAAGAAAATCTCTCTTTGCAACCCAAAAAAAAAGCTCTCTCTCTCTCCCATCCCATCACAATCTCTCC
ATCTCCATCTTCATCTCCCATCTATGTCTCTTGTATAAAGATAATCCCACAAGTCTTAAAACTATTCCTTTCTCTTCCTCTCTCTCTCTCTTCACCATGACTGATCCTTATTCCAATTTC
TTCACAGACTGGTTCAAGTCTAATCCTTTTCACCATTACCCTAATTCCTCCACTAACCCCTCTCCTCATCCTCTTCCTCCTGTTACTCCTCCCTCTTCCTTCTTCTTCTTCCCTCAATCC
GGAGACCTCCGCCGTCCACCGCCGCCACCAACTCCTCCTCCTTCTCCTCCTCTCCGAGAAGCCCTCCCTCTCCTCAGCCTCAGCCCCGCCAACAAACAACAAGACCACCATCACAACCAT
GACCACCTTATTCAAGAACCACCTTCAACCTCCATGGATGTCGACTACGATCATCACCATCAAGATGATCATCATAACCTCGATGACGATGACCATGACGTCACCGTTGCTCTTCACATA
GGCCTTCCAAGCCCTAGTGCTCAAGAGATGGCCTCTTTGCTCATGATGTCTTCTTCTTCCTCTTCCTCGAGGACCACTCATCATCACGAGGACATGAATCACAAGAAAGACCTCGACCAT
GAGTACAGCCACGGAGCTGTCGGAGGAGGAGAAGATGACGATGAAGATTCAGTCGGCGGAGACGGCGGCTGTAGAATCAGCAGACTCAACAAGGGTCAATATTGGATCCCTACACCTTCT
CAGATTCTCATTGGCCCTACTCAGTTCTCATGTCCTGTTTGCTTCAAAACCTTCAACAGATACAATAACATGCAGGTTCTTAATTAATCACACTCTCATTAATCTAAATCTTTAACATAT
CTCAATACGCATTACTTTTTGAAGAATTTCGTTTTCTTTTCCATGTAAATCGACTTCTTTTTTCCCTTCATTATTCCGAGTAAACCCAAAAGGTAAAAACCAAAGAAAATAGGTTTGCTC
ACTAAATTTCCTCGAAAAAAAACAAAAACGTTTTCACCTTAAATCGGTAAATAAATATATATAAATACATACTGTTTTCAAATCAATCAGAGGACGTGTCTTTGCTCACTGATGCATGAA
TAAATCATTGCATTACAAAGAACCGAGAGACTTGAGACTGTGAAGTCTGAGACTGAGATTTAACAAGACAGTAAATGTTCTTTATGTCTTTAGTACTTTCAGAGTCTCTGTGGTTTGCTG
CTTTTCACTACAATATTGGCAAGTGTGTCACCCTTTTTTTGTATGAGAGTCTTCAAATGTCTAACGTGTAAAATAACAGTACTGATACGATTTCACAGACCCATATTTCAATTAATATAC
ATAGATACATATAAGGCTTCATTTGTTTGCTACATATATGAGCTTGATAAGATTTTGTACTGAACATAAACTAAGCATCTTTTTCTTTTTAAGTTTTGCTTAGTTAATTTGTTAACCTAA
GCATGCATTGACATATCTTATTATTATTATTATTATTATTATTATATATATATATATATTTTTTTTTTTTATGAAATTCGTTTCTATAATTTTGATTACATTTCAGCATTTGTTTGACAT
CTTATTGTCTTTTTACATATGCTTCAAGGTTGATCTGCTAATTAAGTTGCGTCTGCTGGTTAGAATAATCATCATAACATTGATAATCTATGTATGCTGGCTAGAGTAATCATTACATCT
TATAGAAGACACATGTTATTAAAACTGCTAATGCACATATCATAAGCTAAAGTTTCAAGACTCACACTTTTAGAACTTTTCGAACATATACTATAAGTTATCCAAACCCTACATGATGAT
CATATATACATGCATGATTTTGTTTACAGATGCATATGTGGGGACATGGATCACAATACAGAAAAGGACCTGAATCTCTAAGGGGAACACAACCAACAGGAATGCTAAGGCTTCCGTGCT
ATTGCTGCGCCCCAGGCTGTCGCAACAACATTGACCATCCAAGGGCAAAGCCTCTCAAAGACTTCAGAACCCTTCAAACACATTACAAGAGAAAACATGGGATCAAACCTTTCATGTGTA
GGAAATGTGGAAAGGCTTTCGCAGTCCGAGGGGACTGGAGAACACATGAGAAGAATTGTGGCAAACTTTGGTATTGCATATGTGGATCTGATTTCAAGCACAAGAGATCTCTCAAAGATC
ACATCAAGGCTTTTGGGAATGGTCATGGAGCCTACGGAATTGATGGGTTTGATGAAGAAGATGAGCCTGCCTCTGAGGTAGAACAATTAGACAATGATCATGAGTCAATGCAGTCTAAAT
AGCTTATATATATTACTATAAGTACTAAGTAATTCGGTATATATATTAATTATAAGAAACCTAAATCTATGGACCAAGTTTTGATGGAGGTAGGGCTTTTCAAACTAAAAGCTATATCAT
CTAATTGATCATAGGAAAAAAATGAATCAAGAGCACTTGGAAAATTTTAAATTGTATCTTTAGCTTCCTAGTTAAATTTATTGCAAGACAATGTAGCAGTCTAACCAATGAGGTTCCCAA
CGGTTTATTTCTATTTGTATATTATTTTGTCATTAGCTTCACCTTTCGTTAATTCGAAGGACATAACTTATAAATGTTTAAATTATGTTTGTTAGGATACTAAAAGACAAGAAAAGTAGA
TGCTATACATTCATGCATAAGAATTTTCTCTTAATATACCATATTCTAGATCAAAATGAATATTTCCAAATTTCAATTTGAGTAATAATAGATTCTAGTTTTTTTTTTATTCCAACAGAT
ATTTGTTTTCTGGTGGAGTTATCGTTGGTTTTATTTTATAAGAATACTTGTGATACTTAATTGTCTAGTGACATCATGGAAAATAATGAGAGAATGGACACTAGAGAATATTGCTACGTA
CTCAAGTGCAGAACTTTATTAGGAAGATCGAATACCAAATTATACATAATGTGATGATGATACGCATCCCATATGTTTTGAGAATATAACAATACATAAATAATTATAGATGTGTTTTGG
TTTATATTTTATCAACGCATGTAAAATTAAATTAAAATAATTCAAATCTTTAGTACATAATTTACCAAAAAATATCATTCAACTGAACAATTCTTGATTCTCACGAACTCATCCGAATGT
GAGAAAACAAATCAAAATGCCGATGCTAGTTATTGTCATATCTACCAATTCATAGCAATTAGTTTAAAAGCTACTCTCGTCCGTTTCTCTTTCTTTTTTTAGTTTATGTATATGTTGCTT
GATCTAATACATAATCAACAGTTGAAACACTTCAGTTTTTGTTTGTATCGTTTGCGTAATACCTTGTGTTTTTGAATGGTTACAAGTACTTGAAATGAAACGTTTAAAGTATATTGCGTT
TTTTTTCTTTTCAAAACATCTGTGTTAATTTTTATATTTTTTCTTAATTATTTTATGGGGTGTAATACTCAAATTTTAAATATAAAAGGCAATTATAATATATATTATACTGTTTCTTCA
ATAAAATGTTTTGTTGGTTTCGTTCTCATGAAAAAATTGTCCTATATATATGTAGTGATGTTCATACTAATTAACTTTCCGATTAATAAGCACCAAATGAATATTGCATTTGTTAACCTG
ATGAAGCCTGTCAAAAAGATTTCTTTATTTTTACTATATATTATATATATAAGAAAACAAAATTACCGGACTACAAGTGATTGTCTTGTTATTGTAGTTACAGTTTTTGTTTTGTGTCAG
TTAGTTGGTAATGAAGAATTCAAGATCCAATTTGGATATGATTGTATACTAAGATTACAGTTAAAGAGAGGCTTTTCTTCCTGCAAAGAGCTTTTCAATATGCTCCCTTTTTGCTATCTT
TTTTTCCCCTCTTCTCCTTTTTGTTAGTGGAGAGACAAATTTGCTCGTTGAAGGAACATTACACCTCTTGAACTAAATAAGATTCACTTTCATTTTATTTTTTAATCTTAGAATTCGAAA
CCAAAATTATCTCTCGATTTAGATATTGTCATATTGACCTAATTTTCGTTCACGTATAAAGGTATGCATAAACAGTGAATATTCCTTCGGTTCCTATATCTGCATACGTATGCATGCAGT
CATGTATATACACGTGTATGTATGTACATGAAGATGATGATAAATGGGTGAAGAAGCACAAACTAATGTGAAGGAGGGTGATAAAAAAACAAAAGAGAAGAGAGTGGAGCCCAAAGGGTG
TGATGGGTTGTTTGGGAGCAAAGATTGATGGTATCAACAGTTATTTTTTTTTTGCTCTCTATCTTTCTCTCTCACTCACTGTTATTTGATTTGACATCTCATTTTTCCTTTGACCATCTC
TCTCTCTCTCTACACACACACTCTCACACAAATGACACAACTTTCATCATCTCCTCCAATCAAAACCCACATGCTTGCCTCTTTTGTATTCATTTCATATTCAAGTTTACTCATCTTATT
TCTTAAATGTATTTGAACCTAATCTAAAATGTTAGATTAGTTGTGTCCCTAACAGTTAGTTACCTTATTTTAATACATACAGTAATTGGAGGGATATACATAACATTAATGTGCAAAAAA
AAATTCTGTTATAGATGGATATACATACAATAATGTATGGGTTGTTTTAACATTGGTCACAAGCTGAAACTAAACAGTAGAAAATCTGGAAAAGTTATGAACGCACATCTTTAAATTATG
TAGGATTCAGACAACATTTATTGCCAATCAATATCCTACCCCTTTGTTGGGAGAAATAGACCATCCCTATTCCCTACCTCTCTTCTTTCCTTTGACCCCTCTCATTTTCCCAACACTCTC
CAGAAATTTCTACCGATCGATAAATATGTACATATATATTGGTATATGGTATTAAGTGGTTCCTATCGAATGTTAGATCATCTTTTATATGCGGTAAAATGTAAGTCATGCGTTGACAGA
TAACATATAAGCAGTAAAAGTTTTAGCTAGTCATTCAAATCGACATTTTCTATAATACGGTAGAAAACCTTCTAGATTAACTTTTGTCACTTTATATTTTTGGAATCTATGTATAGCTTT
ATGATTAAACTATTTAAAAAGTCCCAACAGTTTATATCACATTGGAAAGTGATAAAGAAGCAAGAGAAATAGTTATGTTTAATATAATTATATAAATGAATGATATAAGTTAACATGCTA
AAACTTTGATTTTTTTTAATTTACAACTTAGTTATGAACACTATTATTTTTTGGTCAAATGAATTCTAATTTGCTTAGACATATATATATCCAGTTAAAGGTCTACATGCACATGTTTAT
ATATTAAGATAGATAGATCACACAAAGAAACATAAAAATAAATGGAAAATTATTGATATAAAATGGAGTACTAGTTAAAAGTTTTCGAATCTCGAAACTGAATTGTTCTCTGTGAGTGTG
CAAAAGACATTTTCAAAATCCGAGCAACATATATTTGGATTTTCCTACTGTTGCCGGAAAGAATCCGAACATTGGACTTCACTTTGTTCCGTAACTATGCTGTTAAATTAACTAATGCAT
TTATAAAACCAAAGTTTATACATTGGTTATTTTCACGTAGACAATTTTCCTTGTCTGAAAAAAACTTGAATAAAAGGCCTTAATTCCTGCTTTTTAAAATCCCGAAGCAATATTCTAAAT
CCGTCAAACGAAATTTTAATTACTTTACAATTTCCTATGTTCATGTCGAGATATGCAAATGTGTAAATTACTAGTACTAACTGAATTAATTTATTTAGTTTTACTGTTCATATTCCAAGG
CTGATCTGAAGGAGACAGCTTTGTCTGCCGTGGCTCAAATCTCCATCTCCCACATTTAATTTATTTTAGTTGACACACACGTACGTAAACTGTTTACATTAGTAGTATTTTTTTATCATG
GAAAAAATCTTCCTGTGACCGTGTGACGTATTTGTTTTGTCTATATAATACATAATTACATATACGTAAATATGTAACGAAAACGTAAATGAAAGAAAAGTATAAATTTGATTATTAAGA
TTAAGTAGCACATAAAGAAGATTAATGTAGCAATATATGATTTTCGACAACTTTGTTTGAAGGAGGCCCCAACATGCAAAAGATAAAGGGAGAAAGAGGCCAAATTGAGCTTGACTCATG
ATTAATCACGGGTACCTCAAAAGAGCAAACAAAAAAATAT

>11C1.9503.MON-MPI_chr3:21337000-21376999nucleotide
TTTTGTAAGTGAGTGATATTTTTGTCATTTTGATTTATAAACATATAAGAATAAGGAAATATTTGTCTGATAATTTCTTAAGTTTTTTTTTTTGGGCATTCTCTTTGCAACTTGCGGAAT
TATAGAAATCATCATGCAGGTGTACATTGTTTTCTCTATTCATTTCATATTTATTTATTATATGTGTTCCTTACTTATTTATTTCCAAATATTACGACAATTTCAAAGAGTGATGATACC
AGAATTTAGAAAGAAAATATTACATCCTTTAATTTGATTAAAACTATCTATAGTTTGATGCAATTCTACTACGTTTCCTTAAAGACTGTCTAAAACTCCGGCATGAATGTAGTAGAGTCA
AAGAGTTTGCTTGTCCAAAATTCCAAATTAAATATATAAAACAAGAATCGTCAATCTAATAAAAATAACAATTTTATGTGAAAGAATATATAATTGGACGTATTACTCCAACCATACTAC
TCTTCAACAAGAAAATAGATCAACCAACCTCTAACTTAAAATTCACCATCAAACCAAGAACAAAGGAAGAAACCACCAACCACTATGATCAACTCCAAAAATACATTCATCGTCGCTACA
ACCATCTTATGCCTCTCCATGGCCATATTATCCGAAGGTCAAGCTAACCCTTTTCTATTGCAACTCGATCGGTGGGAAATGTTGCTACCGAGCATCGGTATATCCGCCATGCACATGCAA
CTCCTCCACAACGGCATGGTTATAATGTTCGACCGTACCGATTTCGGTACCTCAAATGTTTCTCTACCCGGAGGCATATGTCGTTACGACCCTACTGACACCGCAGAAAAGTTCGATTGC
AGCGCACACTCAGTTCTCTACGATGTTGTCTCCAACACATACCGTCCTTTGAATGTCCAAACAGATACATGGTGTTCTTCTGGTGCGGTTCTTCCAAACGGAACATTGGTTCAAACCGGT
GGATACAACGATGGTGAGCGTGCTGCTCGAATGTTTAGCCCTTGTGGTTATAGTGAAACATGTGATTGGATTGAGTTTCCTCAGTATCTATCCCAACGTAGATGGTATGCCACCAACCAA
ATATTACCCGATGGACGGATCATTGTGGTCGGAGGAAGAAGACAGTTCAACTATGAACTTTTTCCCCGACATGATTCTCGGTCTAGAAGCTCAAGACTTGAGTTTCTTAGAGAAACTTCA
GATGGAAGTAACGAGAACAACTTATATCCGTTCATACATCTTTTACCTGATGGAAACTTATTTGTCTTCGCTAACACAAGATCCATTGTGTTCGATTACAAAAAGAACCGAATCGTGAAA
GAGTTTCCAGAGATTCCAGGTGGTGATCCAAGGAACTATCCAAGCAGTGGTTCTTCTATACTATTTCCATTAGATGATACCAACGATGCTAACGTAGAAGTTGAGATAATGGTATGTGGA
GGCTCTCCTAAAGGCGGCTTCTCACGTGGATTCACACGTGCCACCTCCACATGCGGGAGGCTAAAACTATCCGATCAGAGTCCAAGTTGGGAAATGGAAACCATGCCATTGCCACGTGTT
ATGGGAGACATGCTACTCTTACCAACAGGTGACGTCATCATCGTAAACGGAGCCGGAGCTGGCACGGCCGGTTGGGAGAAAGCACGTGACCCGATTATCCAACCTGTGATATATCAACCG
TTTGATCATCTCTTCACCGTTATGTCCACACCATCACGTCCTAGGATGTACCATTCCTCAGCGATTTTATTACCAGACGGTCGGGTTTTAGTTGGTGGAAGTAATCCTCACGTTTATTAC
AACTTTACCAACGTCGAGTATCCAACGGATTTAAGCCTCGAGGCTTATTCTCCACCATATCTATTTTTCACATCCGACCCAATACGTCCCAAGATATTATTGACAAGCGACAAAGTATTG
AGTTACAAGAGATTGTTTAACGTGGATTTCTCCATAGCTCAGTTTCTGACCGTTGATCTTCTCTCTGTGAGGATAGTTGCACCATCTTTCACTACACACTCCTTTGCGATGAATCAGAGG
ATGGTAATCTTGAAGCTACTCTCTGTGACGCGTGACCAGCTAACAAATTCTTATAGAGTCAGTGCATTGGGTCCATCAACGGCTGAGATTGCTCCTCCGGGATACTATATGATATTTCTG
GTGCATGCAGGTATACCAAGCTCAGCCGCTTGGGTGCAGATTGAGTGAAGCTTAAATAGATCGATTATGAATAGTTTGAAATGTATGTTGCATGATATATATAAATATTCAAGCAAAATA
AAGAGAGAGGAAGAGATTAGATAATATGCTGAATAAATTGTTAACTTACGATCTTTATAAAAACTGGCTTGAATTTAACAAATAGAGTTTTGCTTACATAATGACTGATGGTTCACCTAA
CTCAAAACCCAAGATTATTCCTTTCAAAAAGAATCGATTTGGCAATGAATCTTGAATGATTCTGCCGTGTGTATATGTATATGCTTCTGCAGCTTCTGAGGTATTTACTTCCAAAGTTCC
AACTTTTTTGTTTTAGATTTTGATCAGCTGGTTTTATGGAGACATTCTTGCGGCAAACCATAATCTTTAGTCCGGTTTACGGCTTGCTCTCGTCTCCATGGATCGTTGTGTAGCTTGAAA
TGCAGAGTTTGTATGATAGTAGCGAAGATATCATCGTGCTTCAGTTTAGAGAATTGAACAGCCCAGTCTTCTTCATGTCCATAAGTAGCTTTTTGTCTCTCTGCTTCAAGCAAAATCGAG
TCTCGGAACAAGAATCTTTGCCAGAGCTCCTTTACATTACCCAGTCTGAATTGTATCTCTGCCTCACTGAATCCCTGTGAGAGATTTCAGATTAAAATGAGTCTGAGATTAGGAGCAGTT
TAGTTAGTTGAGAACAAGACAGAGAGAGAGTGGTTACTCGCAGAGTGTTTATGAGATTGGGAATGTCATCTTCATTGACACGAACTGCAAAACTTTCATAATTGAGCATGTTCTCATATG
GCAAGTAGATTCCGTCCTAATGAAGAGTCATCAATCAACGGGAACCAACAAACCGTCATTTTCGGATCAGACAGCTTAAGTTTTTGGATTAATGTATTGAATGTGGTAAGTTTAAGCTAT
ATACCTGAATGATGACTGGAACACATCCTTGTAAGATACTATCTTCCATGCGTCCACTCCAACCATCTCCAGGGAACGCACCACAGAAGATTGAATTGGCTATGTCCTTGTGGTAATTGT
CGGAACGCAATGGAGTTACAATCACATCTTCTGCGTGCTGCTTCCCAAGCTTACCTTCTTTGTTAGGGCTAGAACCAAACTCTTCTGCTAGCTTCTGCCTGATTCCCATGCTATACCTGC
ATTAGATGTTATGGGACCATTATATACATCTCCATTAGGAATGCTGTTTGAAGCAAGCTCGACTTTCCCAAATGATATCAACATGAGTCTTTAAGTTGAAGACTTACGAATCTTCAGGCC
TTCCCTTTTCATAAGCAGGTCCGAGATTCCCATTGAAGTAAAACAATGTTTTCCGCTTCTCCTGTGGCCTAATAATAAGGAACAAGACAACAACTTTCAGGCTTCTTGTTTCCAGCGATC
GAACATGACTGAAACAATGTCCAAGAACTATCAGAGAATATACCTTTCCCAGTAATTTTTGCGCATTGAGTAAGGGTCAGGAACTTTCCAGGCTGGAATCACGAGATCTTTGCGGGGGTC
AAAGCAAGGATGATCTCCTCTCCTCTCATCAGATATATCATCCCAGTTATCACCAAAATAAGCTGTTGTTGAATGGTTGTGCTTAGAGTTTGTGTTACCCCAGTGAACTAGCATCATGCT
ATTCCATATCTCTTTAGGAGCATAGCAAGCACCTTCATCCCATGAGAAAAACTGCCTTTTTCAGGCGTAAAAAGATTAGCCACATTAGTGTGGAGTGATCTGTGTAAGAAATCAAGAAAC
AAGCTCTAAGTATGTATGCATCATCATACCCAAATATGGTCTCTCCCAGCTGAGCGGTTCCAGTATGGATATTTCTCAACAATGTGTTCATAAGCCCTTTTGTAGAACTCTAAGGTAAGT
GAGCTTCTTAATCCAGTATGATTCTGAAAGTAATAAAAACATATACAATATATGAGCTCTAAAGCTTCTACAAGCAGAGAATCAAAAGGTGAGTTTCTCGACCCAACCTGCATGTTAATG
TGAGGTGCATCATCAGCACGATTTATAATGCATGAATCCAGAACAGGAACAAAGAAGAAATCTGCCTCTTCTCCATTCATTGTACGATGAGCGGTGGCCAAGATGTTCTCGTAGAATGCC
ATCTTCAAAATCAAAAGAGACAAAGAAGAGGCAAAGTTATCTTTCAATTCAAATTCAGGAGAAAATTGCTGAATTATCTGGTATTCGACTCAAGTTTAGTAGAAAACCTGGGAACCATAT
AGATAATCTGTCCATACTGTTGCATTCCTCTCATCATAGATCCTATTAACGCATTCAAATTTAAAATGCCGGCCCTGCAACAACAAATTTAAATCAGAGGAGACTGAGAACTTTATCATA
AAAGGTGATTTTAACATTTTGTAGAAGAAAAACTAAAATTTTGGATTGTGACCTCAATAAGTAGACTGTTGAAGTCTGGGGGTAGATCATAGATGTATATAAGAGGCCTTTTTTTCTTCA
CCACAGCACTCAGATTAATGAGATTACCAGGGACATTTTTTTCACTTGGAACTTCAAGATGTGCTGGTCGAAGCCACTGTGGCCACTCTCCTACCGTCGAGAGAGTGGATGGAATACTAC
AATCTGTTCCAAACCAGCCTTTATCACACTGAAAAGGCGGTAAAACACACACAAAGTTAGGAAAATTTAGATTATGAATATGCAACCTCTCGGTACCAAAATGTCAAGCGTGGTGACTGT
GGATACACAATTTTACCTGGCAGAAACCTCCTCTGCATTTGCCATGTCCAGAGCACTGATTAACGCAGGTGCATTGTACTGGAATTTCGCAGAACCGTCCCCAAAGACAATCATATTTAC
AGTCACATTCCTCTTTGATTTTCACCTTCATAGCATATGCATCTTCTGGATCCACATTGCACCATCCTTGTTTGCTACTGTTTGTTGTTAGAATATCTAAGTCTGGTTTCGACCAATCTG
TCATTTTAGGTTCATCAGGATTCGTCGGCGAACTGAAAATACATGTCTTAAGTTAAAGAGTTTTTCATCTTGATTTGAGAAGCATTTGAGACTGTCAAAGAAAAGAATCAGGTAAAACTT
ACTTGATTTGAAATCCACATGACTCTGGCACTGGACGGTTTGGATATTTTGTGCCTTCTCCACAAAAGCACATTGCTCTTGTGGTGTCACAATGTCTGGAACAAATCGAAACAACCCATT
TTCCGTATGGCATCTCTGGTGTTTTCTCATAATTGCAATCTAAACGAAGCTTTTGTGAACAATCTTCTCCTACACAGAACCGGTCAAAGTAGCTTCATTTACACACCAATCATTTACAAA
GCAATCAACATTGGGTTTAGGAAGATTAAAATAGCATAAACACTAACCTGTAAATCCATGGAAGCAACGACATAATCCAAATTCATGGTTACAAACACCTTGACCACTACAATCACTCAT
ACACTTTCTCCCACCAATTGGCTACCAAAAAAAAAAACACAACCATTATAACAAAATCAAAGAAACAAGATTGTTTCAAGATACCAAAAAAAAACTTACTTCAATAATGTCAACTTCTTT
AGCAACTGCATCACAACTAGAAAGCCATTGTCCGATCTCAGCTTTCCACGAGGCATTACGATAAACTACTGCACCGTGTGAGTCAGCAGGAAAGCGGCGATCAAAGGCAACAACAACAAG
GGATTGACTTGAATTCTTAGTCACTTGTGAGATTGATTCATTACTTGGTCCACAAAGATTCTGAGCTTGTCTTACAGTAATAGAATCAAAAGAAGGCACTACAGGACCAAGAAACAGATG
AACCAAGGAAACGAGAACAATGACAGAAGCAACAGTGGCTATCTGAGACCATGAGAACTTCCATTTCTGGTGAGAAAACATGATGGAAATCCGAAGTTGTTAGTTTTCAAAGTTGACCGC
CTGAGAATCAGAAAAAGGAAGCAGTTTGATTACATAAAACCCACATGCTCACGAAACACAAAGTAATGGAATTTACGGAATCGTCAAAGAAACTGAGCTGAAATAAAGGAAAGATAGACC
CACAAGGTTGGGCAACAACCATAATTGAGCAATTATTGAAACATAAATAAACAAAAAGCAGTGAGCTTTGACCGAGAAACAATGGAGTTTTCAAAGTTGAAATGCGAAGACATTAATGAA
GAGGAGTAAGTAACATTGAATCATGGGTTTTCATACATTAACGGATCCAAACTTAGAAGAATTATTTACATGATTAAAAATCAGACATTTGAGCTAGTATTAAACAAGTTACAAGAAGAA
TCACGAGAAAGAGACAGAACGTATTCAAACAAACATAAGGAAGCTGAGAGAGAGACAAAAACTCACCAGCTTTGACGGAAAACGTCATGGGTTTACAAGAACTAATTAACTCAACAAT--
GGAGGATTTATAAGATAATTATTACTTACAGAGAGAGATTTGATTATACAATAATTAGATAATTAAAATAATAATAATAATGATTTGTAATAATAATTAGAAAGAGAGAGATGGCCACGG
AGATCTGTGGCTGGCCGGGAAGGAAAGCAATTGTTGATTGATTATGGAAGCGGTCGTCTCTCTCGTGTGCGTCATCTTCCTCCTCTGCTTCGATTCTCTCATTTTTAACTACCTTTCTTA
ACCTTCTGACCATTCGCCGCCCATTCCCGGTTTGATCTTCTTAACCGGTTTCTTTTGGTTTTCTCATCAATTTTCACTTTTCTTCAAACAAAACCAAGTCAATACTTCAACTCTGACCAA
ACCGAGTTTAACCGGATCAGTACCATCTCTAATTCAAATCCAGTAAATAATCTGATTTGTGACGGCTGTGGGCAAAACGGTAAGTACGTGTCTCCTTTTTATTTTAGTTATCGTTTCATT
GTCTTGAGAAAGACCGTGGTGGGTGACGCACTCCTCTAACAGACAATTACGTAATTTACCAATCTAGCCCCGTTTGATAGCAATGTGTTCGCTTTTTCGAGAAATCTTTATTTTATTTTT
TATGTTAATAATTGAAAATCAGACTCACGTGAACGTAGCGCTTTATCATTGGTTAGAATTTCAGCGACGACTCCGTAAAATTAAAAAGTCTACATTCTCTCCTTCCTACCAACAAAAAAA
AAAGTCTACATTTTCCTTTGAATATTCAAACTTTTATTTTATGTACTACAATAATTTTTACTTAATATCGCTCCCCAATAGTATTGAAATTGACGAATTGTGCCACTATTTCAATCAGCC
ATTAGAAAACTAATTAGAATCTGTTAAATTGTCACAATCCACCACAAATCGTTGTCAATATTTGGAATCTAAATTGAAACAGAAAGATTCCACTGAAAAAAAAAAAAAAAGTGAGAGAGG
CAGCTCATGGGATGTGGTGAAAACGTGAGAGACTTTTGAATGTAATGGCGATGCACAAACTGCTCTGAGCATGATACTGTAATGTTACTGGACGATGCTACCATATGTTCTGATCTTAAT
TAATTTTATGGAGAGTTTTAGTTTTATTTTTTTTTTATGTCAAATTAAAAAGTGAAGTCAACGATTTGTAAACAAGAAGAAACGTGGCTACAAGCCTACAAAAATATGCAACATCTTGAA
AAGAAAATTTCTAAATTTATACAGAATAAAAATGAAACTTGGACTTGCTAATCTGTTTTAAACCTTGAAAATCTGTTTTTAAACCATTTATATAATCTATAACAAGTATGTGATATGTAA
TCTATAAACTTGTTTCACCACAAGAAGAAGAAGAATCTCTAAGGAATCTTTTTAGTTCTTTGGCAACTTCAACCATTTTTGGAACTTCCCCTCTAAGACCAATGCATCTTTCCGAGAGGA
CAATGAAAGCTTCCATTCGACAACGCTCTTCTTCTGTAACATCACCTATTTTCTCTAACATGTTTGAATCAACAATCTCATCAATGCATTTTGCAAACTTTCTTCTGTTTTCAAAAGTTG
TCAAGTCACTCCGATCATAACAAAGCTCATGAAATCTCTCTTCTCCCATCAGAAGCTTTTGCATAAAAATACCAAATCCAAACGCATCAGTTTTCTCCGAGACAATACCATTAATCAAAT
AATTATCATCCATGTAATCATAATCTCCACCTATACAACCATTACCAAGCTTCACAAATGTTTCTCCTTGTGGAATAGAGACACAGTAGGAGAAGTTACACAACTTAGCAACACCATCTT
CATCATCCAATAAGATATCTTCTAAACGCAGAATCCTATATACGAAAGGTCTTGGAAACGCAGTGTGAAGATAAGCTAAAGCAGTTGCAATCTCCTCTGCTATTTTCAATCTTTGTCTCC
ATGACACAACCATTTTCAGATCTAAACTAGTAGGTTTCTTTGATGCACGATAAACCAAAACTGGATGTTCAGATTCAAGACAACATCCAACCAATTGCATGAAGTTTTTATGACCACTAA
CAATCGATGAGATGGCTATGTCACGGCAAAAGTTTCCTCCGTTATGCTCACTAAATCTATATCTCCATTTCTTGATGAGTAACAGTTTATGATGATGATGATGGTTATTGTTTTTACCTG
AATAATACCAATCGTATGGAATCTCATCGAATAGTTCAGAAACACGATTGGATTCGCTGAAAGTGTCGGTGGCTTCTAGGATTTGATCAGCGGAGAATATTTTGATGGGATTTGCTTTGC
CATTGCAAGATTTGATGATCTCTTCTAGCAATGTCCCACCTCTCTCGTGTCCTCGGACCAATCTCTCCCTTTTAATTATGGCTCGTAAACTCTTCTTCTTCCACCACTCCATCTCAAACA
ACAACGAAAAAAAAGTTTCTTTTACTTTTGAGGATAAAATGACCAAAGATTGAATGACGAGTTGAAGACCACACACCGTGTTGAAAAGTTGTAACGTGAAGTCAACGAAACACCATTAAG
GAGTAAGACTTCGTTGGAAAAGGTTTATCTTTCAGAGCAGAAGAAGACAAAAGTTGTTGAAAATTCTTCACCTCTTTGTCTGTTCAGCTCCCTTACTCTCTCTTATACTCTCCTCTGTTT
CAAGACAAGCACAGAGAAACGTTACTCCCTCTTATGTTTTAAGTATAAAGACATAAACGTTTTGGAAGAGAAGAGAGAAACTGATTTACTATATTGATAGTTCGGATCCTTATATTGATG
AAGCCATGTTTAACGCAATTCTGTATGAGTCAGAGCATCAGTGCATCAATTCACAGAGCAGAAAAAGTTCCTCCGTTTTTGCTTTGAAGATTCTTTCTCAAGTTTCCATCTTTCTTCTTC
TGGGTTTACATAGTTCTGTGAATCACAGACTGTGATCAGTGGCAACGAACACAGAGAACAAAGATGCATTAAAAGACAAATTTATTCATTGTTTTGTATTGATAGTTCATATGTAATTGA
TTAAAGAAGAAATATGCGTAAGAGAAGACTAAAGAGTACATTTGGCTAAACCCTTTTTTAAAAGTCCCACATCGACAAGCTAGGGATCGTTGGTCATAAGCTTTGTAGTATAAATAAGAA
GCTGAGCCATTCGTTCAATTCATACCTTTCTCGGCCTTTTGGCTAAGATCAAGTGTAGTATCTGTTCTTATCAGTTTAATATCTGATATGTGGGCCATCGGTTCACACGATATTAACTCT
ATCTTTTAAGGGAGAAAGCCCGCTATGATAGCTTGCTATCTGGGCTTCCACGAGTCGCCCATGCGTTGCACTACTGCACGGGCCTGGCTCAACCCGCCAAACTAGAAGTGAAACTTTTAA
AATTTTAGTCACTTTTGATGTTTAGTTTTTAAAATGATGTAGGATTCTTTATCATTCAAAGTCCAAAACATCCAAAATATACGACAAGTAAAAATCTGTGAAGTAAATATATGAACTTTT
GCTTGTCTCTGGCAAAAATCTGAATGGTAATGTTTCAGACTGAAGCCAAAATGGCATTGGCATTGTCTCTGCGTCATGTGTGTCTCATCTGCGATCTACAGTTTGATGGATAATTTGCAG
AATTCTCAATCAGCATGATGCTATGTTTATGAATCATGTAAGCAGAAACGACTCCTGTTTACGTTATATCAATGTTTCCATGGGTTTTGTTAGTTAAAGATTGCCGCTGGAAGCGTGTGC
GTATACTATCACTGAGAAGAAAGATGAAGACAAGCCAAAGATGATCGTAGTAGCTTAAGGAACTCAAGTGGATTCAGACATCACTTTAGAGATCGAAATAGGGTTTGAGAATTGGAAAAC
AGTGTGAAAATAAGCTAAAGCAGTTGCAATCTCCTCAGTTATATTCATTGCAACGTTCGATGAGATCTTCTAACAGCATCTCCCCCCTCTAGCTCTTGATATCTTATTCCTCAACTAATC
GAGAAACACTTAACTTTGAAAAATAAAATGACAAAACTTGAAGACCTCACACACTCTCAGTTGATCAAAACGAAGAACACTAGCTAAGATATAAAGTCAAGCTGTCGTTGTTGAATATCC
CACAAAGTCGTCCTTCCAAGAAAAAGCTCACAACAAGACTTGCGGACTAATTTCATAGTTCTTTCTACATCACCTGAAAACTAGTTAGGAAGCTAAGGCTTTCTCTGTTTTTTTTTTGTT
TGTCATTGTTCCACTGGTTCTTTGCTACAATTTAGGAGACTAGAACAAAACTAAATTTTTTGTTTGGTTATACAATGCAAAAAAATATCTGCAAAATAAGTGATTTAGTCTCTAACCGAG
AAAAAAGTAATTAAAAACAGAGCAATTACTAACTATAATTTCTGGTGTCATTTTGAGACTATAGTTAAAACTTACAAGCAATGTTTTACATAAATCATTTTTAAAATTATAAGTAAAAAT
GTTGGCGCCTCAGTATTTCAGGTTCGATTCCCATTGTTCTTTTTCAAATTGGATAATTTAGTCCACATTGACAAAAAGAAAGAAAAATCATAATATGTTTAAGGATGCGTCAAGTGTATG
CATATATATTGTTGTAAAAAGAAAAAAGGTGTATGCATACGTTTCTAACATATTTTGTCTGGCAGTCAACTATTTGTTATGAATATGTACAATCACATAGAAATGATAGCATGTGGCTAT
GTTACGTGAATTAAGGCAAATGATCTTACGTAGGGAAAATTGTAACTAAAAACTCAACAACCCTTATTTGTTTTTTTTGTTATCTTTTCCACTTTGCTGCAAAATTTATTGGAGAATCTG
AATAAAGCGGTGAGCATAGTACAGCTGAAAATAACTAGATGATGAACTTGTTCTTTAGTTTGTTTTGATTCTTCATTATATTTAAAGAAAATTTGGTTAGATAGATCAACCACTTCAACA
ATACTTTTGTAACTTCAAATATTTAATAACAAAAAAATTAAAAAATGTTTGAACTTTACTGAAATGAAATTTCGATATTAGAATACTAAAGAATCAAACGTGCACTTAAATATCATTTAG
TTTATATTTATACAAACCATGAAAGACTCTCATACTTTACACCGCACATAAACAATCAGAACCATACCAAACCATGTGAATAGAATCACAAAGACGTCATGCTTTAATTTACAAGCAAAA
AAACAAAAGGCATCGGCTAGAGAATAGCAAAAAGAGGAAGAATTGAACGGAAAAATTGAAAACATATGGAACAAAGTGGAGCACTTAAACATCCACGGTAATATTAGTATATTAGTCACC
TTCAGACTAGGGCCAGACATGAACAAAGGATTCGATGTTAGTGACAAGTAGCATATCAGACTAATAAGGATATATATTAAGCGGTATGGGTAACACATTAATCCTTTCTCCAATTACATT
CTCTTTAAGGTTCTAAGATCCGCCACTAGGCCATTTTATTGGTAAAAGTAAAACCATTTTGGTGGTCGTCTATGAGTGTTAAGAATTATGTAACAATTGTTTTGGATTCACCTGAAATAA
ATCTGTTGATTTGAAATATTTGGACGTTACATTTCCATATATAAGCTTACCATACAAACATTATAATTAATTGGAAAGTCCAGCTAGCACTTTTTACCACATGCAAAGGGAATTAATCCT
AACTTAAAAAATTAGGAGTAATCACATCTTGGTAGTGTATACCGATCAATTTCCGACAGACGTTTTTTTTTTCCTTGCCCATTGATTGCATAGTTCAAAACTTCAAAGTTGGTCAATCCA
ACCAAGTCGAAGAGATAGGAGATGTTTTGAAGTATGAAAACAAATAGAGGGGCTAAAATCAAAATAACAAGAAAAAACGCTTCTGCCGTGTTCGAATGTGTCCTCGTGATCATCTCCGTA
TATAATCAATCAATCAATAAAAATCCAGAGTTACAAACACTCTTCTCAAAATTTTCCCATTAAATCGCAAAGTTAATTTTGCGATTTTTTTTCTCTTTTTTTCTGGTTGGGTTATTTATT
TTCCCCTTTTAAAAAACTTCTGCAACTTGTCTTGAAATCTGGGGTAAAATATTTCTTCATTGGTTTCTGGAAATCTCGGGGAACGATTTGTTGGGTTTTCTTCTTTGTACTCTCTCCTCA
CATTAGCTTTTGTTGGTGGGATTTTTTGAGGATGGTGATTGCTGCAGCTGTCATCGTGCCTTTGGGCCTTCTCTTCTTCATATCTGGTCTCGCTGTCAATCTCTTTCAGGTTTGGTTTCT
GATTCGTTTCTGGTGTTACTCTTTTTAGATTCCGTTGTTGTTCTACATTGTAGATCCTTTCTTCTTTTGTTTTGATTCACTGCTTTTAGGGTTTCCTTCTCCAGAAACTTTGATTCTTTC
GTTTTTGTCGGTGATTGTGTCTTAATTCTGAGTGTGCATATGAGAGTATAAGCTCGAAATTGACTCGTGGAGCTCATGCACTGAGCTATAGAGTGTTGTTTGATTCTGCGATTAAGTATC
ACTTTCTTCAGATTTATCTTCATTTCTATGTTGATTGAATCGAGGAAGGAATCTTTTTTTCTCTCAACTTCGTTTGCTTCAGTTTTGATGTTTACTACTACATATTGTTGTTTCAGGCAG
TTTGCTATGTACTCATTCGACCACTGTCTAAGAACACATACAGAAAAATTAACCGGGTGGTTGCAGAAACCTTGTGGTTGGAGCTTGTATGGATAGTTGACTGGTGGGCTGGAGTTAAGG
TATCCACAAGCTTTCTCCTTTTTACTAAATGGTTGTTAAGCTTGGATTTTGTTTTATCTTATCTAACTCTATGAGTTCCTCTCAAATTTCTTGTTTCTTTTCCTTTAGATCCAAGTGTTT
GCTGATAATGAGACCTTCAATCGAATGGGTAAGTTCATATGCTTATTGGCAATCAAATCAGTTTCTGATGTCTTCAAGATATAAAATTCCTATGTAAGAACGAATCTGTAACTTCATTGA
CTGTCCTACTATTTTTTTCTAGGCAAAGAACATGCTCTTGTCGTTTGTAATCACCGAAGTGATATTGATTGGCTTGTGGGATGGATTCTGGCTCAGGTACATAATTTCACCTCACAGTTT
CATCTATCTTCCTACGTTTTTGTTTGAATGCATAAATGGAGATCAACATAATAGACTTCTTGATGAGAAAGCATGTATACTTGCAATGGGACCATGTATTGCTTCCAAGTATCTACTTAA
GAAAGATTATCTTAGGTAGAAGGTGACAGTCCCTAGTGATCATCTGATGAGATATGAGAGAGTATAGCATCATCATATTTTCTCTTAACACGCTCCCTGTTATGCTGTTTACATCTTTTA
ATCTATTGTTTCATATTTTCTTTCCTTGCAGCGGTCAGGTTGCCTGGGAAGCGCATTAGCTGTAATGAAGAAGTCTTCCAAATTCCTTCCAGTATGTGAATATTTTAGCTTACTGCTGTG
TGCTTGCTAGATTTGAGAGAAAATAGTAGTAATCTTTAATTCTATTTCTGAATCTCTTCTATAAGTTAGAAATTTGATACCTGGCTTTGCGTTTGAGAAAAAATCATTGTTTTAGGTTAA
TACACTTCTCCGCCTTTTTTATCTGTTACATATTCCTAGTACTCATAAACAGAATTTTCACACACATACAGGTCATAGGCTGGTCAATGTGGTTCTCGGAGTATCTCTTTCTGGAAAGAA
ATTGGGCCAAGGATGAAAGCACTCTAAAGGTATGGGTTTATAGTATCCTTGTGCAACTCATTTAGTTTTTGCTCCTGTGTAAAATGCTTATTAGCACGTGCAGCTACCTCGTTCATGAGG
GGATTAGCCTAAAAATGCAGAATCTTCATTTCCAGACCATGAGTTATGTGTGTTTGTCTAAATTTACAGTCAGGTCTTCAGCGCTTGAGCGACTTCCCTCGACCTTTCTGGTTAGCCCTT
TTTGTGGAGGGAACTCGCTTTACAGAAGCCAAACTTAAAGCCGCACAAGAGTATGCAGCCTCCTCTGAATTGCCTATCCCTCGAAATGTGTTGATTCCTCGCACCAAAGTAAGTTGTAAT
ATTTTTCTTTTGTTCATTCCTGGGGCAACTTGATATCTTCTCTGTGTCCTTTAAAAAGCAAAATGATTGCTATGATGATCCAAAATCTCAATGCATGGGTAGCCTTTATACGTTTCATTT
TCATCAGATCGACTTGGTGGTTGTTATTGTGATTTCTGCCCTAATTACTAGACTTGCTTGTATTTTTGTTTCAGGGTTTCGTGTCAGCTGTTAGTAATATGCGTTCATTTGTCCCAGCAA
TTTATGATATGACAGTGACTATTCCAAAAACCTCTCCACCACCCACGATGCTAAGACTATTCAAAGGACAACCTTCAGTGGTAAGCAAGCAAAAATATGAATAGGTCGTATAGCAGTTGA
ATCTTGCACTCTTCTCACAACAAATTTCAAAGTATGCACTGGCTTGGATCACATCACCATCCAATTTACTGAAACGAACATAACTCTTTATATCACCTTTACTTTTATAATGTGTAAGAA
ACCGTAGGACTCATCCCATCCCAAGCCTTTTTCTTTTAAAACCTCCTGCGCCATTAACGCAAACCATTGCTGCTGGTTTCAAGGTGCATGTTCACATCAAGTGTCACTCGATGAAAGACT
TACCTGAATCAGATGACGCAATTGCACAGTGGTGCAGAGATCAGTTTGTGGCTAAGGTAAAAATTATGGATGTACTGGTATTTCCACGTTTCAGTTATTGGCAATAATATATTTGGTCAA
GATTTGATAGAGAAAAGCTTGGAAAAGCTTTCATTTTGGTATTCTCTCATCTCGTCTCTGTGATACAGGATGCTCTGTTAGACAAACACATAGCTGCAGACACTTTCCCCGGTCAACAAG
AACAGAACATTGGCCGTCCCATAAAGTCCCTTGCGGTGAGTCTATAAAATTCATAACATTCTCTTGGTTCCATCTATAAACTCACAAATCTCTTGATCTTTTTCTCAGGTGGTTCTATCA
TGGGCATGCGTACTAACTCTTGGAGCAATAAAGTTCCTACACTGGGCACAACTCTTTTCTTCATGGAAAGGTATCACGATATCGGCGCTTGGTCTAGGTATCATCACTCTCTGTATGCAG
ATCCTGATACGCTCGTCTCAGTCAGAGCGTTCGACCCCAGCCAAAGTCGTCCCAGCCAAGCCAAAAGACAATCACCACTCAGAATCATCCTCCCAAACAGAAACGGAGAAGGAGAAGTAA
AAACTGGTTCTCACAGATCCAAACATCAAACACAACAAGAAGAAGCGCGTGTCAGTTTTGTTATAAGAAACATAAAACCAAAAAAAAAAGACATCCAAATGAAAAATCCCTTAATATTAT
CAACTCCGTTTTGTTCAGCTACTATATTACTACTACTACTACTACGCAGCCTATGTCTCTTAGTCGATTGATGTATAGGGTCATGATCAAATCAACGATTTAATCCCTATAGTCCCTTGG
GATTTTTTTTCTCAAGTGCGTAGGCCTTGTATAACTTTCTATTTTTAGATTGGAATTTGGGATTGATATTAGACATTTTCCTTTTATTATTAAACTGTTTTGTTCCTTGGTTCTCATTGC
AAGTGTAGAATTTATTAGGCACAAAACATGTTATTACAAGACGTTTTAGAAGAAAAAACAGAATTTATTCATGTAAATAAATTAACTGACTAGACTAATCCTACTGGGACTTAACTGTGA
TTAGACAAAAAAAAATTCATTTTGAGAAGAAAAAACAGAAATCCGTTCATGGAATTAACTGAGATTAGACAAATTCAACTACAGTATGACGGTGATTACAGGGAGAATATCGTAAAAGAA
CAGGTTTTATTTTCTTCCATTTTTGATAGAACACATTTTTTTTTTTTTAATGAGTGTATAATATAATAAACACAATTTTTATTTTAGTTTTCTCAACCCTAAAACTAAAACCCTTTCACG
CCGATTCAAAAGAAAAAAAAAACCTTCACAAGTCCGGTTGCTCGCGCCGCTTTTCTCTCTGTTTTCAAACTCCGATTAAAGTCCCGACTTGTATCAATTGATAAACCCTAATTGTCTCCG
TTCTTGCTGAAACACTAATCTCGCCGCACAGTTTACACAGCCTCCAGAAGCGACACCGACGACGCAATGGCTCACGCTCAAACCACAGAGGTGTGTTTGAGTTTTCACCGCTCTTTATTG
TTTCCCATGGTGTTCGACCTTGGATGGTTTATCTTATGTTCTCGAGTTTTTCCTTTTGAATCCAGGGAGCTTCCCAGGTGGTCGAATCTGTTAGATTCAGTTTCATGACAGAGCAAGATG
TTCGAAAGCATAGTTTCCTGAAAGTTACGAGTCCTATTTTACACGATAACGTGGGCAATCCTTTTCCTGGTGGTCTCTATGATCTTAAATTAGGCCCTAAAGATGATAAGCAAGCGTAAG
TTTTCTTCCATATCCTTTTACCATGGCCTGAATTATCATGCCTTTCTAAGCTCTTAATAGCTCGCCTTTTTCACGCAACTTTTATAAAGACCTCCTTTTTATACCTGTCTAGGCTTTGAA
TTGTCGATTCTTAGTTGGAAGTAGCTATTCATACACCGATTTGTTTGCAAGTAGCTATTGATCTTTATTTCTCTGATAATCTTGTTTATGTTTGGTCTTTTTTCTTTGCTTAATCTAAAG
CTTTTCTTGTCCTCTTAATGCAGTTGCAATTCATGTGGTCAGCTCAAACTTGCTTGTCCAGGACATTGTGGTCATATCGAGCTTGTCTTTCCTATTTACCATCCTTTGCTCTTCAATCTT
CTTTTCAATTTCTTGCAGAGGGCCTGTTTCTTCTGTCATCACTTTATGGCAAAACCGGAAGATGTAAGATATACATGAGATTAATTTCATTTTGTTGCGTCTCATTCTGCACTTACTAAT
TCTAATGTGCTTCATGCTCCTTTTTCTTCTTTTCAATTTAAGGTTGAAAGAGCTGTTTCTCAGCTGAAACTCATCATTAAAGGTGATATAGTTTCCGCGAAGCAATTGGAGTCCAACACT
CCCACTAAGTCTAAGTCTAGTGATGAAAGCTGTGAATCAGTTGTAACCACTGATTCATCCGAAGAATGTGAAGATTCTGACGTGGAAGATCAGAGATGGACATCTCTTCAGTTTGCTGAA
GTCACTGCTGTCTTGAAGAATTTTATGAGGTTGTCATCAAAGTCGTGTAGTAGATGCAAAGGAATTAATCCTAAACTCGAGAAGCCTATGTTCGGATGGGTTCGCATGGTATGTTCTCTT
CTAATTGTTCCTCCTAAGCAGATTTTATTATGGTATGCTTAAATGAGAATTTAGTCTTTGTTCTGTTATTGGCGAAAACAGACTACATTCTTCTTGTTCTTTTAGAGTCTTTGGGAGTTG
TAGGTCTTGGATTGTTCCATTTAGCCCTGGTGCTTGCTCTGTTGTTTAGTGTGCGTATGAAACGTGTCTTAGGAAGCATGATTAGCCAAATCCCATCAAGTTCAGTATGTTCCTGTTTTC
TCATTTTCTTTTTATCTTAAGAAAAATAACTTTCACAATTGATATCTGGCAACTTTGACAATAGTTTTATTTACCCCTTCTCATTTCTGTCGTATTATTTCTTCCTTGACATTCTATTAG
GTTTGAAGACTAAACAAAGTCAGACACATATAGGACCTCATACTTTTTTGTATTGATTCTGTGGATTGTAGAGAATGTATTTGTTGCCCTCATACTTTTGTAGTTTGTCCCTTATAAAGG
TCTATTCGTAGACATTATATATAACATGTGTGCACTGGATTGCCAAAGTGAATTTCCATGTCCAGCATGTTTCTGCTTTTTTTTTTTTTTTTTTGTTCACTTCTCTATGTTATGCTCCTC
CTTGATATCAGCAAAAGATGTGATATTCCTTTCAATAACAATCTTTTTAAACAGAGAGCAATGAAAGACTCCGATGTTGGAGCTAATGTCATTCGAGGGCTTAAGCTAAAGAAGTCCACT
AGCAGTGTTGAAAATCCAGATGGCTTTGATGATAGTGGCATTGATGCATTATCAGAAGTTGAAGATGGTGATAAAGAGACAAGAGAAAAGTCCACGGAAGTAGCTGCAGAGTTTGAAGAG
CATAATTCTAAAAGAGACCTTTTACCGAGTGAGGTTTGTTTCTAATATGGCCTAACTTTATAATAAGGCACGGTTAAAATTTTCCAAATTTGTAATAGTGTCTTGCTATTATTCACTTGT
ATCAGGTCAGGAATATCTTAAAACATCTGTGGCAGAATGAGCACGAGTTTTGCTCCTTCATTGGTGATCTTTGGCAGAGTGGGTCTGAAAAAATTGACTACTCTATGTTTTTTTTGGAGA
GTGTTCTTGTGCCCCCTACTAAATTTAGACCTCCAACAACAGGAGGTGACAGTGTAAGTAATTCCCTACAAATTATACTGTTTTGGTGCTTCTATATCCTCTCTAATTTTTGGAGTTACT
TTCAAGTTTGTAACTTTTGGCATTACCTCTGTGCGTCACTTTCTGTCCATGTTCTCTCGATCTTCCTTTTCCAGTTTTATATCTCCTATACTAACAGATGGTTGTTCCCATTAACTCATG
TATGATCATAATTCTCTTACGATTTTGTTTCTTTCAGGTTATGGAACATCCTCAAACCGTAGGACTAAATAAGGTCATAGAATCCAATAATATACTCGGGAATGCCTGTACTAACAAATT
AGATCAGTCGAAGGTAATTTTCAGATGGAGGAATCTTCAAGAATCAGTCAATGTCTTGTTTGATAGCAAAACTGCCACAGGTTAGCTTCTTGCCATTGTTTGATATGTATCTATTACTAA
AGAGCTTCCTTAGTTTTCTCTAGTTATGTATAGCAACCGGCTACCCCACTTTTTTATCTGTTGTCTTGTTGACTTGACAGCCTCTTTAGAGCATCTTGTATTGGTGTAGACCGACTATTA
TCGCTAATTTCCTTTGCAGTTCAAAGCCAGAGAGACAGCTCTGGAATATGTCAATTGCTGGAGAAGAAAGAGGGGCTATTTCGGCAAAAAATGATGGGAAAGAGAGTGAATCATGCGTGC
AGATCTGTGATATCTCCAGATCCTTATATCGCTGTTAATGACATCGGAATTCCTCCTTGTTTTGCTTTGAAATTGACGTATCCCGAGGTATGATGTCATATGTCGGTAAATTGTACTC-T
GACACATCATTATCTTTGGCTGTTAAATCACACGTCCCAACACTCTTAGATGGAGAAAATATTGGGTTATTCTTTTCAGATTTTGCATCATTTTCCTCTTTTGGTGGAGATGACTTGTAG
CTATCCTTAGATTTACAATTATACGTGTCCAACCTATAGTGGAGCCTTATGTTTGTTTTTCCGGAAGTGAAAGTTAAATGTATTGCTGCAGAGGGTGACTCCTTGGAATGTGGAGAAGTT
AAGGGAAGCTATCATTAATGGTCCTGACATTCATCCTGGAGCTACACATTACTCTGACAAATCATCTACAATGAAGTTGCCCTCTACCGAAAAAGCACGAAGGGCAATTGCAAGAAAATT
ACTGTCCTCACGAGGAGCCACTACAGAACTTGGGAAAACTTGTGATATCCACTTTGAAGGTAAAACTGTCCATCGACATATGCGAGATGGTGACATCGTCCTTGTGAATCGTCAGGTGTG
GACACATATTGTTTTATTTCATCAATATTGCCTATCTAAAATGTTTTATTTCATTTCCGAAGTGGGTTATCTAAAATGTTTTTTCATTTCTTTCTTCAGTATTTAATACGGACTCAGGCA
TTGTTTGGTGTACACCTTTTTGTCTGTGCTAAATGTTAAATATATGTTCTC-ACTATTTTTTTTCACTGGCAGCCAACATTACATAAACCTAGCTTAATGGCGCACAAGGTCCGTGTTCT
GAAGGGGGAGAAAACACTTCGTCTCCACTATGCAAATTGCAGGTAGACT-CTGTGGATATAGAGAATGCCGGATCTCCCAGATGTCATTATTTACCTTGTTTGCAATCTCCTTTCAAATT
TACATTTGTGGACCTTTACCATGTCTCGGTTTATTTTCCACATGCATTTGACTTTTATCTCAAAAGTGGCTTAAAATATTGCTTTGGTTGCAGTACATACAATGCAGATTTTGATGGTGA
TGAGATGAATGTGCATTTTCCACAAGATGAGATTTCACGTGCTGAGGCCTACAATATTGTCAATGCTAACAACCAATATGCTAGGCCTTCTAATGGCGAGCCACTTCGAGCTTTAATTCA
GGTTGTACTTCCATGCTATTTCTTCAAACCTTTAGTTTGCTTTTATCATTGTCTTGATTTCACGAATTGGGTTGTTTACCAGTGATATTTATTGACTTTGTATTTTCTTAATAGGATCAT
ATTGTCAGTTCCGTTTTGCTTACTAAAAGGGACACATTTTTGGACAAAGATCATTTTAATCAGCTTCTCTTCAGTTCCGGTGTCACTGACATGGTACTCAGTACTTTTTCTGGAAGATCT
GGCAAGAAAGTCATGGTATCAGCTTCTGATGCAGAACTGTTGACAGTCACGCCTGCTATTTTGAAGCCAGTGCCTCTTTGGACTGGGAAGCAGGTAATCTGTGTATGCTCTGTTTTGTTA
TCTTAGTTCTTATATAAGTTGGTTTTTCCACATGTGGCTATGTGCTTTTGGTATACAAACTGTATCTAGGGAGTCATCAATGGGTTCACTAAATGCTTTTACTTCTCATGAGCTGAGTTC
TGGTTATTCGTCTCTGCTAGGTCATCACTGCAGTGTTGAATCAGATAACCAAAGGTCACCCACCTTTCACCGTAGAGAAAGCTACCAAACTTCCAGTTGATTTCTTCAAATGTAGATCTA
GAGAAGTAAAACCTAACAGTGGAGATTTGACCAAAAAGAAAGAGATTGACGAGTCATGGAAACAGAATCTTAATGAAGATAAATTGCACATCAGAAAAAATGAATTCGTCTGCGGTGTGA
TCGACAAGGCTCAGTTTGCTGACTATGGGCTGGTTCATACAGTGCATGAGCTTTATGGTTCAAATGCTGCAGGAAATCTGCTCTCTGTTTTTAGTCGTCTCTTTACAGTCTTTCTTCAGG
TGTGCTCTCGTGTTGTTGATAATTTTATATTCATATGCTACAGAGTTTTGCATCCTGAATCCTTGTTTTTACAACTTTCAGACCCACGGTTTCACCTGTGGCGTTGATGATCTTATTATT
TTAAAAGATATGGATGAAGAGAGGACGAAGCAACTTCAAGAATGTGAAAATGTTGGTGAAAGAGTACTCCGTAAAACCTTTGGCATAGATGTTGATGTTCAGATAGGTATGTATGTCTTG
CTGGAAAGTATGTATTGCATTAATGTGTTCAGACTTGCCACCATGGTCATTTGTTACATTCTGGAGCACGGATGTCCCTCTGTTATAGTATGAGGCATTGAAATTGTAGTTTATCAAATA
AACTTGATATATATACTGTATTGCCTGCAGATCCTCAGGACATGAGATCCAGAATAGAACGAATTCTTTATGAGGACGGGGAATCTGCTTTGGCATCTTTGGACAGGAGCATCGTAAATG
ATCTCAACCAGTGTTCAAGCAAGGGTGTGATGAACGATTTACTGTCTGATGGGTTACTAAAAACACCTGGAAGGAATTGTATATCGCTAATGACGATATCTGGGGCTAAGGGCAGTAAGG
TGAGTTTGTGGTGCCTCCTTCAATATGCACGGTGTTGTTGATAGTTTAAGTACGCATTTTCAGTATCTAGAAGTCGGTTTGTAGCTTCTGTGTTCATAGAACCCATCTTGTCATCCTTCT
GCAGATTTCTTAGCTCATGCCAACTTTTCCAAGCTATAACTTTTAATTTTTAGGGAAGGAGATAAACAAGTTGGTTTTTGAAAAGATAGATAACTTATTATTATCAATTTGATATAGATT
TACTTTTGTTGTTTTTCCAATGAAGCCTATTAGCTCTGAAAGTAAATTTTACAACTTTCTCTGCATTCAACTGGGTGGAGTTGCTAGCTCTAAACATCATATATTATAGGGATATAGTTT
TGTGGAGAGTAAATTACAATTTTTGGGAGGCGAAGCTTTATCATTTCATTCTTTTGTTGTCTACTTTGAGCAGGTTAACTTCCAGCAAATCTCTTCACACCTTGGCCAGCAAGATTTAGA
AGGAAAAAGAGTTCCCCGAATGGTTTCTGGGAAGACATTACCTTGTTTCCATCCATGGGACTGGTCCCCTAGAGCTGGGGGATTTATTAGTGACAGATTCCTCAGTGGTCTTCGCCCCCA
AGAATATTACTTCCATTGCATGGCTGGACGAGAAGGGTAACTAATACTTATTCTACATAAATTATATGTTAATTACTTTTAAGATAGAAGGTGTTTCAAACTTCTTTTGTGATAGTGGAG
CTGTCAAATTTTCTACTCTTCGACTTTCAAAAGATATGCTATTCTTTGAAGGATGCTGTCGCATTGCAAATTGATGTGTGGGCATTCACTTTGATATATCTGGTTTTTGTGTTAGACTTT
TACTTGGTTGAGGTTTTCTGTTGTAATCCTTAAGAAAATTTTGTTAAGAGTCGGTCAGCATCAGCTGGTTTGTTATCTTTATTTCGTCGCATTGTGAACAAACAAAAATTCTGGTCTGCA
GGTTAGTTGATACTGCAGTGAAGACATCGCGTAGTGGGTATCTGCAAAGATGCTTGATGAAAAATCTTGAGAGTCTTAAAGTCAACTATGATTGTACTGTCCGGGATGCTGATGGGTCCA
TCATTCAGTTCCAATATGGTGAAGATGGTGTGGATGTTCATCGGTCTAGCTTCATTGAAAAGTTCAAAGAACTGACAATAGTAAGCCTTCGTTTTTGACAGTTTACCTTTTCCTTATCTG
CTCTTGGGAAACTTATGTGGTTTTTTTAACTTACTTTGGTTCAGAATCAAGATATGGTCCTTCAAAAATGCAGTGAAGACATGCTACCTGGAGCTAGTAGTTACATCAGTGATTTGCCTA
TTAGTCTTAAGAAGGGAGCTGAGAAGTTTGTAGAGGCAATGCCTATGAATGAACGTATTGCTTCTAAATTTGTGAGACAAGAAGAACTACTGAAGCTGGTGAAGTCAAAATTCTTTGCAA
GTCTTGCGCAGCCAGGGGAGCCTGTAGGTGTACTTGCTGCTCAATCTGTAGGAGAGCCATCAACACAGATGACGTGAGTTTTTTTTTTCCTTTCTTATGTTGTGGTCTTGCTAATTCTTT
CACCGTGCAAATTAGGAACTGAATCACATTGGTACTCATATTTATAAATCTTAAATCTCTGAGTAATATGAGGATGCTTGCAGCTTTTGCCTTTGCTTTTGCAACTTTCCTGAAATATTT
GCATATAAAATCCTTTGTTCTGTCAATTAACAGGTTGAATACTTTCCATCTTGCTGGACGTGGAGAGATGAATGTGACACTTGGAATTCCACGTTTACAAGAGATTTTGATGACAGCTGC
AGCAAACATTAAGACACCAATAATGACATGCCCGTTGCTGAAAGGCAAAACAAAGTAAGTTGGTTTAGTTATGTTGGCGTTAATTATCTCTCGACTTCTTTCTTTACTAACATTAGAAAA
CAGAAAATTGATGGGCAGCTTCTCTTAGAATTGTATTTTTGTGGTGACATATAATATGAAAGTGCAACATTGGCCATTGGCTGTCAACATCTTGGAGAAATTACACGTGAAAAGATCCTA
ACTTTTATGATTTGTCGTTTGTGCAGGGAGGATGCAAATGATATTACTGATAGGTTGAGGAAGATAACGGTGGCAGATATAATAAAGAGCATGGAACTGTCAGTTGTACCATATACGGTT
TATGAGAATGAAGTTTGTAGTATTCACAAGCTTAAGATAAATCTCTATAAGCCAGAGCATTATCCGAAGCACACCGATATCACTGAAGAAGACTGGGAAGAGACGATGAGGGCTGTATTT
TTAAGGAAGTTGGAGGATGCTATAGAGACCCACATGAAAATGCTCCACAGAATAAGGGGCATACACAATGATGTCAAGGGTCCAATAGCTGGAAATGAAACTGATAATGATGATTCTGTA
AGTGGAAAGCAGAATGAAGATGATGGTGATGATGATGGCGAGGGTACAGAAGTTGATGATCTTGGTTCAGATGCACAGAAACAGAAGAAACAAGAAACAGATGAGATGGATTATGAGGAA
AACTCTGAAGATGAGACGAACGAACCATCTTCAATCAGTGGAGTAGAGGACCCTGAGATGGATAGTGAGAATGAGGACACAGAAGTTAGCAAGGAAGATACTCCGGAACCGCAGGAAGAG
TCTATGGAACCGCAAAAAGAGGTAAAAGGGGTAAAGAATGTCAAAGAACAGAGTAAAAAAAAGAGACGGAAATTTGTTCGAGCTAAAAGTGACAGACATATCTTCGTGAAAGGTGAAGGA
GAGAAATTTGAGGTCCATTTCAAGTTTGCTACAGATGACCCTCATATTTTACTTGCCCAGGTACCTTTTTTTAAACAAAGGCTAGGTCTCTTATGACTTTAATGATGTGAGCAAAGCCCT
TATTTTTCTTTTTTACAGATTGCTCAACAAACGGCGCAGAAGGTTTATATCCAGAATTCTGGGAAGATTGAACGATGCACAGTGGCTAATTGTGGTGATCCTCAGGTGATCTACCATGGA
GACAATCCAAAGGAGAGAAGAGAAATATCCAACGATGAAAAGAAAGCCTCACCAGCTCTCCACGCATCAGGAGTTGATTTCCCTGCACTGTGGGAATTCCAAGATAAACTTGACGTCAGG
TACTTGTATAGCAACAGCATTCACGATATGCTCAACATTTTTGGAGTTGAAGCAGCTAGAGAAACAATAATCAGGGAAATAAACCATGTCTTCAAATCATATGGCATTTCTGTAAGCATC
AGACACTTGAACCTCATTGCGGATTATATGACCTTTTCCGGTGGATACCGACCAATGAGCCGTATGGGAGGAATTGCAGAATCAACTTCACCATTCTGCAGAATGACTTTTGAAACCGCC
ACTAAGTTCATTGTCCAAGCAGCTACTTATGGAGAAAAGGATACATTAGAAACTCCATCTGCTAGAATCTGTCTTGGCTTGCCTGCGCTTTCAGGAACTGGATGCTTCGATTTGATGCAG
AGAGTGGAGCTCTGAGATTCAGTACACTTTCATTATGGTCCACAGTTTTGGCTCTTCCTTTCAAATCATACTCCAAGGTTTCTCAAGTCTGATGACATCACTTTTGAAGTTGATTGTTCT
GTCCAATCCTCAGGTGGAGCCTCTTGCTCAATTATCTCTAATTTAATATATCTGTAGTTTAATTTTTTTATTTTAGACTTTTTGGTATCCCATAAGTGATAAGTTAGATGTATCTGCCGA
CATATTGAGCAAACGTTTGGAGGCATTTTTTGAGTGACATTTTGATCTGATTTGATGTGTTTCACTTACGATGTTGTAATAACCAGCTTAATTTGTCATTCCACCTAATTGTGTTAGGTA
CTTTCTGTTTTCTTGATTAATTTGGTGTCGGTTTTCGTTTATGGCTTCACGGGCGGTTTAATATGTGCACTGCGGTATATATAAAAATAAATTTACATGTAAGTTTGATACTATTCTGTT
TGCACCCATCCTTCCACACACCGGACCGTCTCAACCCACATGTGTCGCACCCATCCCAAGTTCAGAGTCTTAATTTTGGAAAACATGTGTTGTGATAATTACGTTTTGCGAAAACCAAGT
ATTTATTGTTTTGGTGCTAACTAGTGTTTTTAAAAAACGGTCGTCTAGACGTTCATACAAGTTATATAACTTGATAGTCATAGTATTTCATATAAATTTAGTGAATGTTTTGTCTGATTT
TTATTTATGATTTAACACTTTTGTTTCTTTAATGGATGTTTTAAAGTAAATGTCTAAATCGTCTAAGATCACATAAAAATAGATGAAACCGATTAGTTTTAAAATTTATTTGATGTTTTA
GATTTTCGTGAACACTTCACAATGTCGCCTTAAAAACTGAATCGAATGGTGAAAGAGACAACCGAGATTAGTTGTTTGAATTCACGATGTTTTATTAGTTTATTTTCGTCATTGGTATTC
TCCTATTATATTTGTTACGATGTTAGATATTTAGTTGGATTTAAAAAATTTAATCATTTTGTTATTATTGTTTGATTTAATATTTTATTAAACATGATATGATTATTTTTGTTTTTTTAT
TTATAAAAACTCTAAGATCTCTATTAATATTAATTTATTAATAAATTTTAATCAATTGGTCCGTAGTTCAAGCTAGTTGATCCGATGACCCAAAAGATAATTCGGTTCATTATCTGGGTC
GGGTTTAAAAACATTGCTGCTCGCTTAACATCTCACACCTATTGCTAACATAAACTCTTAGAATTATTCAGTTTATTTTGATTTAAGACGGTCAAGTATCCTTTCAATAACAAAGAGGAA
ATATTTGGAAAATAGTCATTTACTTAGTTTCTTTTGAAATTTTGCATGGTGATAAACGAAACATTTTATTATCTACAATATCATTTGTGTCAAGTTGAGTACTCATAATAAACTTGGATA
CGGACACAAATGCATTGCTTTTGATTTAATTAACCGCGGTGCTCATAGTACGTATGCTTTAAAATTGAAAGTAGTAAATGTAGAAAAACATATATACTGCATCTCGAAAGTTTTGTTTTG
ACAGTGAATCATCTAAATTTAAGGTCTTTAAGATAGTACATATCACACAGAAGAAAATGTTTTCCCTTCCAAACATTCTGATTTGACAATATATAGTGCATCAATTATATTGAAAAGTAA
CTGATAAAGATGAATAAATAAAAAAATGAAGAGGGATGTTTAGATAAAGAAAAACAAAAAAAAAAAACAAAAAACACAAGAGTGGAGGAAACGACGACGTCTTCACTCTTGAGACTACCC
CTCGTGCTGTCTTGAAAGACTGCCCCAAGTTGTGAATTTGGTCAACTCCTCCCGACACCTCTTTTATTACGTACTCTCCCTAGC-TTTGTCTTAAGAAAAGTATAGTAGTTATTTACTTG
ATTCATTGCATTTCTCATGATTATTACTACTTATTTAAAAAAGAAGTTACAATTCTTTAGTTTCTTTCCACATATTATTAGAAATGTAATATTAGCTTATTTAGTAGCAGCAATGGATGT
TTTTTTTATCACACTCAGATCGATGTCCTCCATCGCTGCAAAAATGCTTGCATGTTTCACTAACATTTGCTCTTTCTTTCCCAAACCCAAGACTGATATTTTATTTGTTCCCTTCATTTT
CACTAGCTCACCAATACATTATTATAGTATTAAGCAAGATTCAACAAATAGTTTACTTGTCTTTTCTAAATGGGTTTATTTATTGTTTTTCAGTTATCTTTTTTTTTTCTCTGTCATGGT
AAATCAAAAGAATCTCTCTATACCAAATTTTATACATTTCTCTATCTGTTGGGACTAGAATATTTCCTTTAAAATCTTTTTCAATTGGAAATAAAATTAGAGAGAACAAACTAGTCGTTT
CTTTGGAAAGGTTGATGCTCAAGTCACTACTAGCTTAACCTTTATTAATCTATTCTATTATAAAAAATTTATTAACTTATTTTATTATAAATTCCAAAATAAATTAACTAGACTACAAGA
TCATTCTGAAGTAAAAGTTTGTATATATCGGTTTTGCATAGTAAACTCTTATATATTTTGGTGTCTTAAAAAGGTGTTGATAACCGACAAAAACAACATAAAACAAGTGAAAAATATACA
AAATTTCTACTTCAATCATTGGAGTAGTTAATTGTGTTTAGATTTAGTTATTCAGCAATTCTTTATTTTTGTTAATGCATATAGATCATTGGAACAATTCTTTCTTGCTTTCTTGAATTA
CACTAATTTTCTCGTATGTGTACCCACCAAACAAGAAAAGGTTGGTCTAAAGATTTTATTTAAACTTTATTTGAATGCTGCACTCATTTTTTCGTCCTTTTATTAAATATTCACCCTTTT
GCTTTAAAGGGAAAAAGAAAGTTGAAATTTGATAACATTGCTGCAATGTTTTTAGTTATAGAAATACGATTATATTAAATAATATGATAGTTTAAATGGTAAAATGCGCTCCTATCTATC
ATAACAAATGATGAGAATAATTGAAAAAAATGATGAGAATTGCCATGAGTGTTGTGTGTTTGCGATCGTGTATATGTATATAAGCATAATTATAACAAAAGAGTAGGTGATATACACATT
AGGTGAAGCCTAGAGTTTGTGGTACACTTCCTTTAAATTTGAATTGTCCAAAAAATTAGTAGGTCACTATTTCTCTTCCACAATGTCCCCACCAACATATTATATATATATATATATATA
TATATATATATATATATATTTGTTTTCATATACTAATTGGCGCAGTTGTCTTAGAGACTGTCTTTCTGCTGCAAAACATAAAAACGGATATGGAACGAAATTGAACAAACCTGG-TAATA
AGAAAGCAGAACAAACGAAACAAGTAAGGTAAAAAGAATGATTCAAAAATTTCTAACTAACGTTTCAGCTTAACTTTTCAAATTTTATATAATTAATTTAATCCATAACTAACTAACACA
TTTATTTCATTATACCAAAAATAAATCATCACACACTAAACTAGAGACGCATGACCGTGCCACATCCTTCCTTCATTTGTCAACAGAATATTAAGTTATTAACAGTTGGGTCCCAAGTTC
GACACTCATAAAACAATATATGTAATTTGAGGAAGATGGAAAAACTTCATGCAACACTGTTTCTGTTTTTTTGTTCATATGAAAGTTATGGTCAGTTTTCGCCAATGCAGATTTTCACTA
TATATAAGATATTTTCTTTTTCTTTTTTGTGCTCTACAAAAATGGAAAGAGCAATACACAAGAAACAATGAGAAAACTATATGACAAGCTAATACAAGTCTTTTTTTTTTGAACAAAGCT
AATACAAGTCTAATATCCCAAAAATTCTTATAAGATTCTTATATGTAAGTTGATATCATCATCTGATCTAATCGTCATAGCTTCACAGCAGATCCAAGATTAACGTTTCACAACTCAACA
AAATAATTCTTTTTAATTACTGTACGTATACAGCAATATGTAATTTAAAAAAATAAAAATAATAAATGACCGTATGTATTTATTGCAGTTCTACCAGTTGAACTCAGCAAACAGAATCAC
TATTTAAACCTTTAGTCGTAGTATCGATAAAACTGTTTCATATAAGAAACATCACATGCAATATAAATGTTCTATATAGAATTAATGATGTCATGACCCGACACATAAATTTTAAATTTT
ATCATAATATACATGAAAAGGTCACATCCAAAATAAAACCTAAGCACAAAGAGGGACATAGAAGAACCATATGGTGATGGCTTCTCTCTCCTGCTCTATGGGTATATATAACACACATAC
AAATAGTCACAATGTGTTGCTTGTGAGGGCCCAGCCTCTTGTATAAGGCCGAAGTCTTATTCCGTTGAAATTCTACTCAATATGAGGTTTACCTACTAAGACCCATATTATATCAAATCC
AAAGAATGTTTCTCAAGTTAATATCCTAAGAATATTATCCATTATTATTATATATCCTCCTAACATTAGGTATTTTCCATCATCATATCTTGAAAATTTCTACAATTTTTTGTTCTTTTA
CTTTGATAAAGATACCATCCATTTGTTTCAACAATTGTTGAGCTACGTAAATAACACATTTTAGAAGTTTCACCATGAAAAACAAGTTCTACAGCGGAATTATTCAACTACCATAATATC
AAAATTTAATTCGGGCATATTCAACTCCAGTACAGAATTTATACACCATGCATCTACACAGATAAATGCTGCAATCGATCAAGTTAAGATGTGAATGTGTTTTGCATAATTAACTGATTG
GTGGATTAAAGATGAGGTCGAAATAATCCAATGTAGATGTTACTGGTGAAAATAGTACTCATGTTTATAACCTACATATATTGCCAAAAACAACAACATTACAATTGCAACAGTGAACAT
GAAATGTTCTTTGTGAACATGTGGTTCGTTTTGTGCATAAATAGTGTCATGATGGATATATAAAACCAAATTATGTCATCACAAAAAATACACTAGTATTGTGACAATAAATTAAGATCA
TGATTTATTTTTATTTTTCTTAAAGAAATTTAAGATCATGATGTTTATTAATATTCGGAACTTAAATGTATATATGCGTAATCATCACAACTTTCATATACTAATTAAAATTGATTAATG
CCAACTCACATATATATATGCGAATAATTTGAATGAGTTTAATGAGAATCAGATTTTGAACTACGATATGTGGTAATGTAGGCGATACGTAATATGATGGGTCCATATATTAAAACCGAA
TCTAGCACATATATTATATCATCGCCTGATTACTTTGCATCATAACAAACATGGATAACTTACTCAGCGAGCAAAAAGTTATCTTGGAGAGAAACTGAAATTTTGTTTACAGTAGACTTT
GGGTCACCGTCAGAAAGAAATGATTTATGTTTTCACATATATTATCAATTATTCGTTATTATGGACGGAAAGCCTATAATTTCCTAGAGAGACCTTTTCTAGCTAAAGAAAATATATTTT
CAAATCGATAGAATTGCATTTCGTAACTAAAAAAAAAACACAATTCAGCATAACTAAAAAGGTTGTGTTTTTTTCTTTTTCTTTTTCACCGATTATATATAGTAAATAGCTTTTCAGCAA
AAATTAAATGTGTTCCGCATTTTTATTCGACCGATATTTCATTCTTCCTTTGTTCATAGATTTGAATATACATATATATCTATATATATATATATATATTATTGTGCCATAACAAAGAAA
GAATAGATAATTGTTTGTTTGTGTATAATTTAGAATTATAGATATTGGGTAAAGTGGAGAAGGAAGAAAAGGAACAGTGAGGCAGGATCTGCGGTGGGGATTTGGACATTCAATGATCTT
ACCGTTTGAGGGAAAGCCGACCATTGATGCGCACACCAATGCAATTGCTTCCCTTTTTTCTCATATAAATATTAAAACTCATAAAATAAATAAACAATTAACATAAGCAAAACTACATAA
TTTGGTTCATCGAATTAATAATTCATGTCAATAATAGAAAATCAAAACCCCCCAAAACTTTTACGAATACATACATTCCAGTTTTCTCTCGGGTCCTCGTACTTGATTACCAAATTTATT
AATTATTGAATTCCCATATGTGTGTTTTCAATTTATTTATTTTTGTTTATTTTATAGTTAAAATTTTATGAGGAAGAAATCCATTATATGTGAATCTATATCCTAAAATGAATCTAACCT
AGCATAAATATGGGATAATACTTCAAAACTACTCACAAACTTTGAAATATTGTCCTTCTAAACCTAGAAAGATATTATTTATCTAACCTTCTTCTTGTCTATATATTTTTGAAACTAGGT
CATAGGAGTAGATTTTACTGATATTTATTTCTTTTCTAAACTACAAACACAAAAATTGTAAAATCAGAATTGTGTCCTAATTTATGCTATTTTTTTTTAATTAGCTCATGAGTCGGGAAT
GACGCCACAATTTTATTTAATTAATTTGTCCATCGGTATTTAGACAGTTACATTATTTTTCAAATTTACCCTGTTTCAAAACTATTTTTAAGTCTCAAACTGATAAGATATGGCTTCTTT
TTTTCTTTTTTTGAGGAAAGGCTTTTAAGATAAGAAAATTTGTTTGGGAATTGGGATGAGAGCCATCTCCAAAAAGCAGTGACATTATCTTTGTATGATGTATCTGAACCTCATATGCTT
TATGTATTTTTTTATTTTATTTTTTTGTCAAATATGTTCCTTTTTATATATTAATCCTGTTTCACTCATAGTGAATATAAATAAATAAATTCCAATTTTTCCGTGGAGCCAATATAGGTC
GAACTCGAATAGCTTTTTGTTTTGTCATATTGGCTATAAGATTATTGTCTTTGGTATTTTAGCGTATGTATGTATACTCTTCAAGCGAGCCCTAATCCTCAATGTCTATTATTATCATCT
TTATTACATTTTGACCTACTTGTATGAAATGGCATCCACTAATGCTTTTAATTAAGTACATAATCCACAGATGTGGAATATTTAAGGACTTTTATGATTTAAATATGTTAATACAAGTTC
CTGTGCTATTAAGCCTTACGTAATCTGATAATGTTAATCAAATTAGATAATACATATAATTAGAGCCCCTTTTGTAGATTTACTTTAATTCGTTTAATTAGTAAAACAATCACGATGAAA
AAATCGTCATATTCAAGCATAGTTTTACTCTCTCTTTTTCAACGACCATAGTCTGACAATAAACTAAGTGAATTCAGACTTGAACATACGAACAACAATTATTCACATCATTCAATGGTT
TTGCATTCTTTTTCCTTATAAGATCCAGGTATAAGAGATACACAAATTGAATAAGGATCCAAAGTTAGATCTTTGTACGGTTTTAAAAAATACAATGAAGTAATATGTTATATAGTTCTG
ATGTGCAGGTTCAGACGCTGTGTTTACTTACCATGATCATACGTAGAAACTCTCAGTCACACGAATTATGAGACTATGATGTCGTCCGAAAATTAAGACATCTTATAATAGTAAGAAAAT
TAAAGAACGTGATTTGTAGTTTATAATTATAACAACTAATAAGATTTTGAAAACCTTTTAAATTGATTAAAAAATTATTTTAATTCTATATTCTTAACAAAAACAAATCACCAATAAAAA
AAAAAAATCTACTATCTGAATTTCTAATGCTTACTGCCTAATCTATAAATGTTATCTTCAAAACATCGTAAACAGTCTTAACCGCACTGGTTATTTCTTAACCATCGTTTTATTTTTTTT
ATAAAGAATAAGGACCTACATATCTGAATGAAATAATTACTTTGCGTAGACTAATACACATTCGTATTTGACCTGCTTCTTTAGTTCCTTTTTTTTTTTTTTTTCGTTAAAGTCAGTTTT
TAGTTTTCAGTCCATAATTAATAATCTTTCTCTCTCTTTTTCTCTTGCACCCAAAGAAAATCTCTCTTTGCAACCCAAAAAAAAAGCTCTCTCTCTCTCCCATCCCATCACAATCTCTCC
ATCTCCATCTTCATCTCCCATCTATGTCTCTTGTATAAAGATAATCCCACAAGTCTTAAAACTATTCCTTTCTCTTCCTCTCTCTCTCTCTTCACCATGACTGATCCTTATTCCAATTTC
TTCACAGACTGGTTCAAGTCTAATCCTTTTCACCATTACCCTAATTCCTCCACTAACCCCTCTCCTCATCCTCTTCCTCCTGTTACTCCTCCCTCTTCCTTCTTCTTCTTCCCTCAATCC
GGAGACCTCCGCCGTCCACCGCCGCCACCAACTCCTCCTCCTTCTCCTCCTCTCCGAGAAGCCCTCCCTCTCCTCAGCCTCAGCCCCGCCAACAAACAACAAGACCACCATCACAACCAT
GACCACCTTATTCAAGAACCACCTTCAACCTCCATGGATGTCGACTACGATCATCACCATCAAGATGATCATCATAACCTCGATGACGATGACCATGACGTCACCGTTGCTCTTCACATA
GGCCTTCCAAGCCCTAGTGCTCAAGAGATGGCCTCTTTGCTCATGATGTCTTCTTCTTCCTCTTCCTCGAGGACCACTCATCATCACGAGGACATGAATCACAAGAAAGACCTCGACCAT
GAGTACAGCCACGGAGCTGTCGGAGGAGAAGAAGATGACGATGAAGATTCAGTCGGCGGAGACGGCGGCTGTAGAATCAGCAGACTCAACAAGGGTCAATATTGGATCCCTACACCTTCT
CAGATTCTCATTGGCCCTACTCAGTTCTCATGTCCTGTTTGCTTCAAAACCTTCAACAGATACAATAACATGCAGGTTCTTAATTAATCACACTCTCATTAATCTAAATCTTTAACATAT
CTCAATACGCATTACTTTTTGAAGAATTTCGTTTTCTTTTCCATGTAAATCGACTTCTTTTTTCCCTTCATTATTCCGAGTAAACCCAAAAGGTAAAAACCAAAGAAAATAGGTTTGCTC
ACTAAATTTCCTCGAAAAAAAACAAAAACGTTTTCACCTTAAATCGGTAAATAAATATATATAAATACATACTGTTTTCAAATCAATCAGAGGACGTGTCTTTGCTCACTGATGCATGAA
TAAATCATTGCATTACAAAGAACCGAGAGACTTGAGACTGTGAAGTCTGAGACTGAGATTTAACAAGACAGTAAATGTTCTTTATGTCTTTAGTACTTTCAGAGTCTCTGTGGTTTGCTG
CTTTTCACTACAATATTGGCAAGTGTGTCACCCTTTTTTTGTATGAGAGTCTTCAAATGTCTAACGTGTAAAATAACAGTACTGATACGATTTCACAGACCCATATTTCAATTAATATAC
ATAGATACATATAAGGCTTCATTTGTTTGCTACATATATGAGCTTGATAAGATTTTGTACTGAACATAAACTAAGCATCTTTTTCTTTTTAAGTTTTGCTTAGTTAATTTGTTAACCTAA
GCATGCATTGACATATCTTATTATTATTATTATTATTATTACTATATATATATATATATATATTTTTTTTATGAAATTCGTTTCTATAATTTTGATTACATTTCAGCATTTGTTTGACAT
CTTATTGTCTTTTTACATATGCTTCAAGGTTGATCTGCTAATTAAGTTGCGTCTGCTGGTTAGAATAATCATCATAACATTGATAATCTATGTATGCTGGCTAGAGTAATCATTACATCT
TATAGAAGACACATGTTATTAAAACTGCTAATGCACATATCATAAGCTAAAGTTTCAAGACTCACACTTTTAGAACTTTTCGAACATATACTATAAGTTATCCAAACCCTACATGATGAT
CATATATACATGCATGATTTTGTTTACAGATGCATATGTGGGGACATGGATCACAATACAGAAAAGGACCTGAATCTCTAAGGGGAACACAACCAACAGGAATGCTAAGGCTTCCGTGCT
ATTGCTGCGCCCCAGGCTGTCGCAACAACATTGACCATCCAAGGGCAAAGCCTCTCAAAGACTTCAGAACCCTTCAAACACATTACAAGAGAAAACATGGGATCAAACCTTTCATGTGTA
GGAAATGTGGAAAGGCTTTCGCAGTCCGAGGGGACTGGAGAACACATGAGAAGAATTGTGGCAAACTTTGGTATTGCATATGTGGATCTGATTTCAAGCACAAGAGATCTCTCAAAGATC
ACATCAAGGCTTTTGGGAATGGTCATGGAGCCTACGGAATTGATGGGTTTGATGAAGAAGATGAGCCTGCCTCTGAGGTAGAACAATTAGACAATGATCATGAGTCAATGCAGTCTAAAT
AGCTTATATATATTACTATAAGTACTAAGTAATTCGGTATATATATTAATTATAAGAAACCTAAATCTATGGACCAAGTTTTGATGGAGGTAGGGCTTTTCAAACTAAAAGCTATATCAT
CTAATTGATCATAGGAAAAAAATGAATCAAGAGCACTTGGAAAATTTTAAATTGTATCTTTAGCTTCCTAGTTAAATTTATTGCAAGACAATGTAGCAGTCTAACCAATGAGGTTCCCAA
CGGTTTATTTCTATTTGTATATTATTTTGTCATTAGCTTCACCTTTCGTTAATTCGAAGGACATAACTTATAAATGTTTAAATTATGTTTGTTAGGATACTAAAAGACAAGAAAAGTAGA
TGCTATACATTCATGCATAAGAATTTTCTCTTAATATACCATATTCTAGATCAAAATGAATATTTCCAAATTTCAATTTGAGTAATAATAGATTCTAGTTTTTTTTTTATTCCAACAGAT
ATTTGTTTTCTGGTGGAGTTATCGTTGGTTTTATTTTATAAGAATACTTGTGATACTTAATTGTCTAGTGACATCATGGAAAATAATGAGAGAATGGACACTAGAGAATATTGCTACGTA
CTCAAGTGCAGAACTTTATTAGGAAGATCGAATACCAAATTATACATAATGTGATGATGATACGCATCCCATATGTTTTGAGAATATAACAATACATAAATAATTATAGATGTGTTTTGG
TTTATATTTTATCAACGCATGTAAAATTAAATTAAAATAATTCAAATCTTTAGTACATAATTTACCAAAAAATATCATTCAACTGAACAATTCTTGATTCTCACGAACTCATCCGAATGT
GAGAAAACAAATCAAAATGCCGATGCTAGTTATTGTCATATCTACCAATTCATAGCAATTAGTTTAAAAGCTACTCTCGTCCGTTTCTCTTTCTTTTTTTAGTTTATGTATATGTTGCTT
GATCTAATACATAATCAACAGTTGAAACACTTCAGTTTTTGTTTGTATCGTTTGCGTAATACCTTGTGTTTTTGAATGGTTACAAGTACTTGAAATGAAACGTTTAAAGTATATTGCGTT
TTTTTTCTTTTCAAAACATCTGTGTTAATTTTTATATTTTTTCTTAATTATTTTATGGGGTGTAATACTCAAATTTTAAATATAAAAGGCAATTATAATATATATTATACTGTTTCTTCA
ATAAAATGTTTTGTTGGTTTCGTTCTCATGAAAAAATTGTCCTATATATATGTAGTGATGTTCATACTAATTAACTTTCCGATTAATAAGCACCAAATGAATATTGCATTTGTTAACCTG
ATGAAGCCTGTCAAAAAGATTTCTTTATTTTTACTATATATTATATATATAAGAAAACAAAATTACCGGACTACAAGTGATTGTCTTGTTATTGTAGTTACAGTTTTTGTTTTGTGTCAG
TTAGTTGGTAATGAAGAATTCAAGATCCAATTTGGATATGATTGTATACTAAGATTACAGTTAAAGAGAGGCTTTTCTTCCTGCAAAGAGCTTTTCAATATGCTCCCTTTTTGCTATCTT
TTTTTCCCCTCTTCTCCTTTTTGTTAGTGGAGAGACAAATTTGCTCGTTGAAGGAACATTACACCTCTTGAACTAAATAAGATTCACTTTCATTTTATTTTTTAATCTTAGAATTCGAAA
CCAAAATTATCTCTCGATTTAGATATTGTCATATTGACCTAATTTTCGTTCACGTATAAAGGTATGCATAAACAGTGAATATTCCTTCGGTTCCTATATCTGCATACGTATGCATGCAGT
CATGTATATACACGTGTATGTATGTACATGAAGATGATGATAAATGGGTGAAGAAGCAGAAACTAATGTGAAGGAGGGTGATAAAAAAACAAAAGAGAAGAGAGTGGAGCCCAAAGGGTG
TGATGGGTTGTTTGGGAGCAAAGATTGATGGTATCAACAGTTATTTTTTTTTTGCTCTCTATCTTTCTCTCTCACTCACTGTTATTTGATTTGACATCTCATTTTTCCTTTGACCATCTC
TCTCTCTCTCTACACACACACTCTCACACAAATGACACAACTTTCATCATCTCCTCCAATCAAAACCCACATGCTTGCCTCTTTTGTATTCATTTCATATTCAAGTTTACTCATCTTATT
TCTTAAATGTATTTGAACCTAATCTAAAATGTTAGATTAGTTGTGTCCCTAACAGTTAGTTACCTTATTTTAATACATACAGTAATTGGAGGGATATACATAACATTAATGTGCAAAAAA
AAATTCTGTTATAGATGGATATACATACAATAATGTATGGGTTGTTTTAACATTGGTCACAAGCTGAAACTAAACAGTAGAAAATCTGGAAAAGTTATGAACGCACATCTTTAAATTATG
TAGGATTCAGACAACATTTATTGCCAATCAATATCCTACCCCTTTGTTGGGAGAAATAGACCATCCCTATTCCCTACCTCTCTTCTTTCCTTTGACCCCTCTCATTTTCCCAACACTCTC
CAGAAATTTCTACCGATCGATAAATATGTACATATATATTGGTATATGGTATTAAGTGGTTCCTATCGAATGTTAGATCATCTTTTATATGCGGTAAAATGTAAGTCATGCGTTGACAGA
TAACATATAAGCAGTAAAAGTTTTAGCTAGTCATTCAAATCGACATTTTCTATAATACGGTAGAAAACCTTCTAGATTAACTTTTGTCACTTTATATTTTTGGAATCTATGTATAGCTTT
ATGATTAAACTATTTAAAAAGTCCCAACAGTTTATATCACATTGGAAAGTGATAAAGAAGCAAGAGAAATAGTTATGTTTAATATAATTATATAAATGAATGATATAAGTTAACATGCTA
AAACTTTGAATTTTTTTAATTTACAACTTAGTTATGAACACTATTATTTTTTGGTCAAATGAATTCTAATTTGCTTAGACATATATATATCCAGTTAAAGGTCTACATGCACATGTTTAT
ATATTAAGATAGATAGATCACACAAAGAAACATAAAAATAAATGGAAAATTATTGATATAAAATGGAGTACTAGTTAAAAGTTTTCGAATCTCGAAACTGAATTGTTCTCTGTGAGTGTG
CAAAAGACATTTTCAAAATCCGAGCAACATATATTTGGATTTTCCTACTGTTGCCGGAAAGAATCCGAACATTGGACTTCACTTTGTTCCGTAACTATGCTGTTAAATTAACTAATGCAT
TTATAAAACCAAAGTTTATACATTGGTTATTTTCACGTAGACAATTTTCCTTGTCTGAAAAAAACTTGAATAAAAGGCCTTAATTCCTGCTTTTTAAAATCCCGAAGCAATATTCTAAAT
CCGTCAAACGAAATTTTAATTACTTTACAATTTCCTATGTTCATGTCGAGATATGCAAATGTGTAAATTACTAGTACTAACTGAATTAATTTATTTAGTTTTACTGTTCATATTCCAAGG
CTGATCTGAAGGAGACAGCTTTGTCTGCCGTGGCTCAAATCTCCATCTCCCACATTTAATTTATTTTAGTTGACACACACGTACGTAAACTGTTTACATTAGTAGTATTTTTTTATCATG
GAAAAAATCTTCCTGTGACCGTGTGACGTATTTGTTTTGTCTATATAATACATAATTACATATACGTTAATATGTAACGAAAACGTAAATGAAAGAAAAGTATAAATTTGATTATTAAGA
TTAAGTAGCACATAAAGAAGATTAATGTAGCAATATATGATTTTCGACAACTTTGTTTGAAGGAGGCCCCAACATGCAAAAGATAAAGGGAGAAAGAGGCCAAATTGAGCTTGACTCATG
ATTAATCACGGGTACCTCAAAAGAGCAAACAAAAAAATAT

>ARGE-1-15.9911.MON-MPI_chr3:21337000-21376999nucleotide
TTTTGTAAGTGAGTGATATTTTTGTCATTTTGATTTATAAACATATAAGAATAAGGAAATATTTGTCTGATAATTTCTTAAGTTTTTTTTTTTGGGCATTCTCTTTGCAACTTGCGGAAT
TATAGAAATCATCATGCAGGTGTACATTGTTTTCTCTATTCATTTCATACTTATTTATTATATGTGTTCCTTACTTATTTATTTCCAAATATTACGACAATTTCAAAGAGTGATGATACC
AGAATTTAGAAAGAAAATATTACATCCTTTAATTTGATTAAAACTATCTATAGTTTGATGCAATTCTACTACGTTTTCTTAAAGACTGTCTAAAACTCCGGCATGAATGTAGTAGAGTCA
AAGAGTTTGCTTGTCCAAAATTCCAAATTAAATATATAAAACAAGAATCGTCAATCTAATAAAAATAACAATTTTATGTGAAAGAATATATAATTGGACGTATTACTCCAACCATACTAC
TCTTCAACAAGAAAATAGATCAACCAACCTCTAACTTAAAATTCACCATCAAACCAAGAACAAAGGAAGAAACCACCAACCACTATGATCAACTCCAAAAATACATTCATCGTCGCTACA
ACCATCTTATGCCTCTCCATGGCCATATTATCCGAAGGTCAAGCTAACCCTTTTCTATTGCAACTCGATCGGTGGGAAATGTTGCTACCGAGCATCGGTATATCCGCCATGCACATGCAA
CTCCTCCACAACGGCATGGTTATAATGTTCGACCGTACCGATTTCGGTACCTCAAATGTTTCTCTACCCGGAGGCATATGTCGTTACGACCCTACTGACACCGCAGAAAAGTTCGATTGC
AGCGCACACTCAGTTCTCTACGATGTTGTCTCCAACACATACCGTCCTTTGAATGTCCAAACAGATACATGGTGTTCTTCTGGTACGGTTCTTCCCAACGGAACATTGGTTCAAACCGGT
GGATACAACGATGGTGAGCGTGTTGCTCGAATGTTTAGCCCTTGTGGTTATAGTGAAACATGTGATTGGATTGAGTTTCCTCAGTATCTATCCCAACGTAGATGGTATGCCACCAACCAA
ATATTACCCGATGGACGGATCATTGTGGTCGGAGGAAGAAGACAGTTCAACTATGAACTTTTTCCCCGACATGATTCTCGGTCTAGAAGCTCAAGACTTGAGTTTCTTAGAGAAACTTCA
GATGGAAGTACCGAGAACAACTTATATCCGTTCATACATCTTTTACCTGATGGAAACTTATTTGTCTTCGCTAACACAAGATCCATTGTGTTCGATTACAAAAAGAACCGAATCGTGAAA
GAGTTTCCAGAGATTCCAGGTGGTGATCCAAGGAACTATCCAAGCAGTGGTTCTTCTATAATATTTCCATTAGATGATACCAACGATGCTAACGTAGAAGTTGAGATAATGGTATGTGGA
GGCTCTCCTAAAGGCGGCTTCTCACGTGGATTCACACGTGCCACCTCCACATGCGGGAGGCTAAAACTATCCGATCAGAGTCCAAGTTGGGAAATGGAAACCATGCCATTGCCACGTGTT
ATGGGAGACATGCTACTCTTACCAACAGGTGACGTCATCATCGTAAACGGAGCCGGAGCTGGCACGGCCGGTTGGGAGAAAGCACGTGACCCGATTATCCAACCTGTGATATATCAACCG
TTTGATCATCTCTTCACCGTTATGTCCACACCATCACGTCCTAGGATGTACCATTCCTCAGCGATTTTATTACCAGACGGTCGGGTTTTAGTTGGTGGAAGTAATCCTCACGTTTATTAC
AACTTTACCAACGTCGAGTATCCAACGGATTTAAGCCTCGAGGCTTATTCTCCACCATATCTATTTTTCACATCCGACCCAATACGTCCCAAGATATTATTGACAAGCGACAAAGAATTG
AGTTACAAGAGATTGTTTAACGTGGATTTCTCCATAGCTCAGTTTCTGACCGTTGATCTTCTCTCTGTGAGGATAGTTGCACCATCTTTCACTACACACTCCTTTGCGATGAATCAGAGG
ATGGTAATCTTGAAGCTACTCTCTGTGACGCGTGACCAGCTAACAAATTCTTATAGAGTCAGTGCATTGGGTCCATCAACGGCTGAGATTGCTCCTCCGGGATACTATATGATATTTCTG
GTGCATGCAGGTATACCAAGCTCAGCCGCTTGGGTGCAGATTGAGTGAAGCTTAAATAGATCGATTATGAATAGTTTGAAATGTATGTTGCATGATATATATAAATATTCAAGCAAAATA
AAGAGAGAGGAAGAGATTAGATAATATGCTGAATAAATTGTTAACTTACGATCTTTATAAAAACTGGCTTGAATTTAACAAATAGAGTTTTGCTTACATAATGACTGATGGTTCACCTAA
CTCAAAACCCAAGATTATTCCTTTCAAAAAGAATCGATTTGGCAATGAATCTTGAATGATTCTGCCGTGTGTATATGTATATGCTTCTGCAGCTTCTGAGGTATTTACTTCCAAAGTTCC
AACTTTTTTGTTTTAGATTTTGATCAGCTGGTTTTATGGAGACATTCTTGCGGCAAACCATAATCTTTAGTCCGGTTTACGGCTTGCTCTCGTCTCCATGGATCGTTGTGTAGCTTGAAA
TGCAGAGTTTGTATGATAGTAGCGAAGATATCATCGTGCTTCAGTTTAGAGAATTGAACAGCCCAGTCTTCTTCATGTCCATAAGTAGCTTTTTGTCTCTCTGCTTCAAGCAAAATCGAG
TCTCGGAACAAGAATCTTTGCCAGAGCTCCTTTACATTACCCAGTCTGAATTGTATCTCTGCCTCACTGAATCCCTGTGAGAGATTTCAGATTAAAATGAGTCTGAGATTAGGAGCAGTT
TAGTTAGTTGAGAACAAGACAGAGAGAGAGTGGTTACTCGCAGAGTGTTTATGAGATTGGGAATGTCATCTTCATTGACACGAACTGCAAAACTTTCATAATTGAGCATGTTCTCATATG
GCAAGTAGATTCCGTCCTAATGAAGAGTCATCAATCAACGGGAACCAACAAACCGTCATTTTCGGATCAGACAGCTTAAGTTTTTGGATTAATGTATTGAATGTGGTAAGTTTAAGCTAT
ATACCTGAATGATGACTGGAACACATCCTTGTAAGATACTATCTTCCATGCGTCCACTCCAACCATCTCCAGGGAACGCACCACAGAAGATTGAATTGGCTATGTCCTTGTGGTAATTGT
CGGAACGCAATGGAGTTACAATCACATCTTCTGCGTGCTGCTTCCCAAGCTTACCTTCTTTGTTAGGGCTAGAACCAAACTCTTCTGCTAGCTTCTGCCTGATTCCCATGCTATACCTGC
ATTAGATGTTATGGAACCATTATATACATCTCCATTAGGAATGCTGTTTGAAGCAAGCTCGACTTTCCCAAATGATATCAACATGAGTCTTTAAGTTGAAGACTTACGAATCTTCAGGCC
TTCCCTTTTCATAAGCAGGTCCGAGATTCCCATTGAAGTAAAACAATGTTTTCCGCTTCTCCCGTGGCCTAATAATAAGGAACAAGACAACAACTTTCAGGCTTCTTGTTTCCAGCGATC
GAACATGACTGAAACAATGTCCAAGAACTATCAGAGAATATACCTTTCCCAGTAATTTTTGCGCATTGAGTAAGGGTCAGGAACTTTCCAGGCTGGAATCACGAGATCTTTGCGGGGGTC
AAAGCAAGGATGATCTCCTCTCCTCTCATCAGATATATCATCCCAGTTATCACCAAAATAAGCTGTTGTTGAATGGTTGTGCTTAGAGTTTGTGTTACCCCAGTGAACTAGCATCATGCT
ATTCCATATCTCTTTAGGAGCATAGCAAGCACCTTCATCCCATGAGAAAAACTGCCTTTTTCAGGCGTAAAAAGATTAGCCACATTAGTGTGGAGTGATCTGTGTAAGAAATCAAGAAAC
AAGCTCTAAGTATGTATGCATCATCATACCCAAATATGGTCTCTCCCAGCTGAGCGGTTCCAGTATGGATATTTCTCAACAATGTGTTCATAAGCCCTTTTGTAGAACTCTAAGGTAAGT
GAGCTTCTTAATCCAGTATGATTCTGAAAGTAATAAAAACATATACAATATATGAGCTCTAAAGCTTCTACAAGCAGAGAATCAAAAGGTGAGTTTCTCGACCCAACCTGCATGTTAATG
TGAGGTGCATCATCAGCACGATTTATAATGCATGAATCCAGAACAGGAACAAAGAAGAAATCTGCCTCTTCTCCATTCATTGTACGATGAGCGGTGGCCAAGATGTTCTCGTAGAATGCC
ATCTTCAAAATCAAAAGAGACAAAGAAGAGGCAAAGTTATCTTTCAATTCAAATTCAGGAGAAAATTGCTGAATTATCTGGTATTCGACTCAAGTTTAGTAGAAAACCTGGGAACCATAT
AGATAATCTGTCCATACTGTTGCATTCCTCTCATCATAGATCCTATTAACGCATTCAAATTTAAAATGCCGGCCCTGCAACAACAAATTTAAATCAGAGGAGACTGAGAACTTTATCATA
AAAGGTGATTTTAACATTTTGTAGAAGAAAAACTAAAATTTTGGATTGTGACCTCAATAAGTAGACTGTTGAAGTCTGGGGGTAGATCATAGATGTATATAAGAGGCCTTTTTTTCTTCA
CCACAGCACTCAGATTAATGAGATTACCAGGGACATTTTTTTCACTTGGAACTTCAAGATGTGCTGGTCGAAGCCACTGTGGCCACTCTCCTACCGTCGAGAGAGTGGATGGAATACTAC
AATCTGTTCCAAACCAGCCTTTATCACACTGAAAAGGCGGTAAAACACACACAAAGTTAGGAAAATTTAGATTATGAATATGCAACCTCTTGGTACCAAAATGTCAAGCGTGGTGACTGT
GGATACACAATTTTACCTGGCAGAAACCTCCTCTGCATTTGCCATGTCCAGAGCACTGATTAACGCAGGTGCATTGTACTGGAATTTCGCAGAACCGTCCCCAAAGACAATCATATTTAC
AGTCACATTCCTCTTTGATTTTCACCTTCATAGCATATGCATCTTCTGGATCCACATTGCACCATCCTTGTTTGCTACTGTTTGTTGTTAGAATATCTAAGTCTGGTTTCGACCAATCTG
TCATTTTAGGTTCATCAGGATTCGTCGGCGAACTGAAAATACATGTCTTAAGTTAAAGAGTTTTTAATCTTGATTTGAGAAGCATTTGAGACTGTCAAAGAAAAGAATCAGGTAAAACTT
ACTTGATTTGAAATCCACATGACTCTGGCACTGGACGGTTTGGATATTTTGTGCCTTCTCCACAAAAGCACATTGCTCTTGTGGTGTCACAATGTCTGGAACAAATCGAAACAACCCATT
TTCCGTATGGCATCTCTGGTGTTTTCTCATAATTGCAATCTAAACGAAGCTTTTGTGAACAATCTTCTCCTACACAGAACCGGTCAAAGTAGCTTCATTTACACACCAATCATTTACAAA
GCAATCAACATTGGGTTTAGGAAGATTAAAATAGCATAAACACTAACCTGTAAATCCATGGAAGCAACGACATAATCCAAATTCATGGTTACAAACACCTTGACCACTACAATCACTCAT
ACACTTTCTCCCACCAATTGGCTACCAAAAAAAAAAACACAACCATTATAACAAAATCAAAGAAACAAGATTGTTTCAAGATACCAAAAAAAAACTTACTTCAATAATGTCAACTTCTTT
AGCAACTGCATCACAACTAGAAAGCCATTGTCCGATCTCAGCTTTCCACGAGGCATTACGATAAACTACTGCACCGTGTGAGTCAGCAGGAAAGCGGCGATCAAAGGCAACAACAACAAG
GGATTGACTTGAATTCTTAGTCACTTGTGAGATTGATTCATTACTTGGTCCACAAAGATTCTGAGCTTGTCTTACAGTAATAGAATCAAAAGAAGGCACTACAGGACCAAGAAACAGATG
AACCAAGGAAACGAGAACAATGACAGAAGCAACAGTGGCTATCTGAGACCATGAGAACTTCCATTTCTGGTGAGAAAACATGATGGAAATCCGAAGTTGTTAGTTTTCAAAGTTGACCGC
CTGAGAATCAGAAAAAGGAAGCAGTTTGATTACATAAAACCCACATGCTCACGAAACACAAAGTAATGGAATTTACGGAATCGTCAAAGAAACTGAGCTGAAATAAAGGAAAGATAGACC
CACAAGGTTGGGCAACAACCATAATTGAGCAATTATTGAAACATAAATAAACAAAAAGCAGTGAGCTTTGACCGAGAAACAATGGAGTTTTCAAAGTTGAAATGCGAAGACATTAATGAA
GAGGAGTAAGTAACATTGAATCATGTGTTTTCATACATTAACGGATGCAAAC-CAGAAGAATTATTTACATGATTAAAAATCAGACATTTGAGCTAGTATTAAACAAGTTACAAGAAGAA
TCACGAGAAAGAGACAGAACGTA-TCAAACAAACATAAGGAAGCTGAGAGAGAGACAAAAACTCACCAGCTTTGACGGAAAACGTCATGGGTTTACAAGAACTAATTAACTCAACAAT--
GGAGGATTTATAAGATAATTATTACTTACAGAGAGAGATTTGATTATACAATAATTAGATAATTAAAATAATAATAATAATAATTTGTAATAATAATTAGAAAGAGAGAGATGGCCACGG
AGATCTGTGGCTGGCCGGGAAGGAAAGCAATTGTTGATTGATTATGGAAGCGGTCGTCTCTCTCGTGTGCGTCATCTTCCTCCTCTGCTTCGATTCTCTCATTTTTAACTACCTTTCTTA
ACCTTCTGACCATTCGCCGCCCATTACCGGTTTGATCTTCTTAACCGGTTTCTTTTGGTTTTCTCATCAATTTTCACTTTTCTTCAAACAAAACCAAGTCAATACTTCAACTCTGACCAA
ACCGAGTTTAACCGGATCAGTACCATCTCTAATTCAAATCCAGTAAATAATCTGATTTGTGACGGCTGTGGGCAAAACGGTAAGTACGTGTCTCCTTTTTATTTTAGTTATCGTTTCATT
GTCTTGAGAAAGACCGTGGTGGGTGACGCACTCCTCTAACAGACAATTACGTAATTTACCAATCTAGCCCCGTTTGATAGCAATGTGTTCGCTTTTTCGAG-AATCTTTATTATATTTTT
TATGTTAATAATTGAAAATCAGACTCACGTGAACGTAGCGCTTTATCATTGGTTAGGATTTCAGCGACGACTCCGTAAAATTAAAAAGTCTACATTCTCTCCTTCCTACCAACAAAAAAA
AAAGTCTACATTTTCCTTTGAATATTCAAACTTTTATTTTTTGTACTACAATAATATTTATTTAATATCGCTCCCCAATAGTATTGAAATTGACGAATTGTGCCACTATTTCAATCAGCC
ATTAGAAAACTAATTAGAATCTGTTAAATTGTCACAATCCACCACAAATCGTTGTCAATATTTGGAATCTAAATTGAAACAGAAAGATTCCACTGAAAAAAAAAAAAAAAGTGAGAGAGG
CAGCTCAAGGGATGTGGTGAAAACGTGAGAGACTTTTGAATGTAATGGCGATGCACAAACTGCTCTGAGCATGATACTGTAATGTTACTGGACGATGCTACCATATGTTCTGATTTTAAT
TAATTTTATGGAGTGTTTTAGTTTTTTTTTTTTTTTATGTCAAATTAAAAAGTGAAGTCAACGATTTGTAAACAAGAAGAAACGTGGCTACAAGCCTACAAAAATATGCAACATCTTGAA
AAGAAAATTTCTAAATTTATACAGAATAAAAATGAAACTTGGACTTGCTAATCTGTTTTAAACCTTGAAAATCTGTTTTTAAACCATTTATATAATCTATAACAAGTATGTGATATGTAA
TCTATAAACTTGTTTCACCACAAGAAGAAGAAGAATCTCTAAGGAATCTTTTTAGTTCTTTGGCAACTTCAACCATTTTTGGAACTTCCCCTCTAAGACCAATGCATCTTTCCGAGAGGA
CAATGAAAGCTTCCATTCGACAACGCTCTTCTTCTGTAACATCACCTATTTTCTCTAACATGTTTGAATCAACAATCTCATCAATGCATTTTGCAAACTTTCTTCTGTTTTCAAAAGTTG
TCAAGTCACTCCGATCATAACAAAGCTCATGAAATCTCTCTTCTCCCATCAGAAGCTTTTGCATAAAAATACCAAATCCAAACGCATCAGTTTTCTCCGAGACAATACCATTAATCAAAT
AATTATCATCCATGTAATCATAATCTCCACCTATACAACCATTACCAAGCTTCACAAATGTTTCTCCTTGTGGAATAGAGACACAGTAGGAGAAGTTACACAACTTAGCAACACCATCTT
CATCATCCAATAAGATATCTTCTAAACGCAGAATCCTATATACGAAAGGTCTTGGAAACGCAGTGTGAAGATAAGCTAAAGCAGTTGCAATCTCCTCTGCTATTTTCAATCTTTGTCTCC
ATGACACAACCATTTTCAGATCTAAACTAGTAGGTTTCTTTGATGCACGATAAACCAAAACTGGATGTTCAGATTCAAGACAACATCCAACCAATTGCATGAAGTTTTTATGACCACTAA
CAATCGATGAGATGGCTATGTCACGGCAAAAGTTTCCTCCGTTATGCTCACTAAATCTATATCTCCATTTCTTGATGAGTAACAGTTTATGATGATGATGATGGTTATTGTTTTTACCTG
AATAATACCAATCGTATGGAATCTCATCGAATAGTTCAGAAACACGATTGGATTCGCTGAAAGTGTCGGTGGCTTCTAGGATTTGATCAGCGGAGAATATTTTGATGGGATTTGCTTTGC
CATTGCAAGATTTGATGATCTCTTCTAGCAATGTCCCACCTCTCTCGTGTCCTCGGACCAATCTCTCCCTTTTAATTATGGCTCGTAAACTCTTCTTCTTCCACCACTCCATCTCAAACA
ACAACGAAAAAAAAGTTTCTTTTACTTTTGAGGATAAAATGACCAAAGATTGAATGACGAGTTGAAGACCACACACCGTGTTGAAAAGTTGTAACGTGAAGTCAACGAAACACCATTAAG
GAGTAAGACTTCGTTGGAAAAGGTTTATCTTTCAGAGCAGAAGAAGACAAAAGTTGTTGAAAATTCTTCACCTCTTTGTCTGTTCAGCTCCCTTACTCTCTCTTATACTCTCCTCTGTTT
CAAGACAAGCACAGAGAAACGTTACTCCCTCTTATGTTTTAAGTATAAAGACATAAACGTTTTGGAAGAGAAGAGAGAAACTGATTTACTATATTGATAGTTCGGATCCTTATATTGATG
AAGCCATGTTTAACGCAATTCTGTATGAGTCAGAGCATCAGTGCATCAATTCACAGAGCAGAAAAAGTTCCTCCGTTTTTGCTTTGAAGATTCTTTCTCAAGTTTCCATCTTTCTTCTTC
TGGGTTTACATAGTTCTGTGAATCACAGACTGTGATCAGTGGCAACGAACACAGAGAACAAAGATGCATTAAAAGACAAATTTATTCATTGTTTTGTATTGATAGTTCATATGTAATTGA
TTAAAGAAGAAATATGCGTAAGAGAAGACTAAAGAGTACATTTGGCTAAACCCTTTTTTAAAAGTCCCACATCGACAAGCTAGGGATCGTTGGTCATAAGCTTTGTAGTATAAATAAGAA
GCTGAGCCATTCGTTCAATTCATACCTTTCTCGGCCTTTTGGCTAAGATCAAGTGTAGTATCTGTTCTTATCAGTTTAATATCTGATATGTGGGCCATCGGCTCACACGATATTAACTCT
ATCTTTTAAGGGAGAAAGCCCGCTATGATAGCTTGCTATCTGGGCTTCCACGAGTCGCCCATGCGTTGCACTACTGCACGGGCCTGGCTCAACCCGCCAAACTAGAAGTGAAACTTTTAA
AATTTTAGTCACTTTTGATGTTTAGTTTTTAAAATGATGTAGGATTCTTTATCATTCAAAGTCCAAAACATCCAAAATATACGACAAGTAAAAATCTGTGAAGTAAATATATGAACTTTT
GCTTGTCTCTGGCAAAAATCTGAATGGTAATGTTTCAGACTGAAGCCAAAATGGCATTGGCATTGTCTCTGCGTCATGTGTGTCTCATCTGCGATCTACAGTTTGATGGATAATTTGCAG
AATTCTCAATCAGCATGATGCTATGTTTATGAATCATGTAAGCAGAAACGACTCCTGTTTACGTTATATCAATGTTTCCATGGGTTTTGTTAGTTAAAGATTGCCGCTGGAAGCGTGTGC
GTATACTATCACTGAGAAGAAAGATGAAGACAAGCCAAAGATGATCGTAGTAGCTTAAGGAACTCAAGTGGATTCAGACATCACTTTAGAGATCGAAATAGGGTTTGAGAATTGGAAAAC
AGTGTGAAAATAAGCTAAAGCAGTTGCAATCTCCTCAGTTATATTCATTGCAACGTTCGATGAGATCTTCTAACAGCATCTCCCCCCTCTAGCTCTTGATATCTTATTCCTCAACTAATC
GAGAAACACTTAACTTTGAAAAATAAAATGACAAAACTTGAAGACCTCACACACTCTCAGTTGATCAAAACGAAGAACACTAGCTAAGATATAAAGTCAAGCTGTCGTTGTTGAATATCC
CACAAAGTCGTCCTTCCAAGAAAAAGCTCACAACAAGACTTGCGGACTAATTTCATAGTTCTTTCTACATCACCTGAAAACTAGTTAGGAAGCTAAGGCTTTCTCTGTTTTTTTTTTGTT
TGTCATTGTTCCACTGGTTCTTTGCTACAATTTAGGAGACTAGAACAAAACTAAATTTTTTGTTTGGTTATACAATGCAAAAAAATATCTGCAAAATAAGTGATTTAGTCTCTAACCGAG
AAAAAAGTAATTAAAAACAGAGCAATTACTAACTATAATTTCTGGTGTCATTTTGAGACTATAGTTAAAACTTACAAGCAATGTTTTACATAAATCATTTTTAAAATTATAAGTAAAAAT
GTTGGCGCCTCAGTATTTCAGGTTCGATTCCCATTGTTCTTTTTCAAATTGGATAATTTAGTCCACATTGACAAAAAGAAAGAAAAGTCATAATATGTTTAAGGATGCGTCAAGTGTATG
CATATATATTGTTGTAAAAAGAAAAAAGGTGTATGCATACGTTTCTAACATATTTTGTCTGGCAGTCAACTATTTGTTATGAATATGTACAATCACATAGAAATGATAGCATGTGGCTAT
GTTACGTGAATTAAGGCAAATGATCTTACGTAGGGAAAATTGTAACTAAAAACTCAACAACCCTTATTTGTTTTTTTTGTTATCTTTTCCACTTTGCTGCAAAATTTATTGGAGAATCTG
AATAAAGCGGTGAGCATAGTACAGCTGAAAATAACTAGATGATGAACTTGTTCTTTAGTTTGTTTTGATTCTTCATTATATTTAAAGAAAATTTGGTTAGATAGATCAACCACTTCAACA
ATACTTTTGTAACTTCAAATATTTAATAACAAAAAAATTAAAAAATGTTTGAACTTTACTGAAATGAAATTTCGATATTAGAATACTAAAGAATCAAACGTGCACTTAAATATCATTTAG
TTTATATTTATACAAACCATGAAAGACTCTCATACTTTACACCGCACATAAACAATCAGAACCATACCAAACCATGTGAATAGAATCACAAAGACGTCATGCTTTAATTTACAAGCAAAA
AAACAAAAGGCATCGGCTAGAGAATAGCAAAAAGAGGAAGAATTGAACGGAAAAATTGAAAACATATGGAACAAAGTGGAGCACTTAAACATCCACGGTAATATTAGTATATTAGTCACC
TTCAGACTAGGGCCAGACATGAACAAAGGATTCGATGTTAGTGACAAGTAGCATATCAGACTAATAAGGATATATATTAAGCGGTATGGGTAACACATTAATCCTTTCTCCAATTACATT
CTCTTTAAGGTTCTAAGATCCGCCACTAGGCCATTTTATTGGTAAAAGTAAAACCATTTTGGTGGTCGTCTATGAGTGTTAAGAATTATGTAACAATTGTTTTGGATTCACCTGAAATAA
ATCTGTTGATTTGAAATATTTGGACGTTACATTTCCATATATAAGCTTACCATACAAACATTATAATTAATTGGAAAGTCCAGCTAGCACTTTTTACCACATGCAAAGGGAATTAATCCT
AACTTAAAAAATTAGGAGTAATCACATCTTGGTAGTGTATACCGATCAATTTCCGACAGACGTTTTTTTTTTCCTTGCCCATTGATTGCATAGTTCAAAACTTCAAAGTTGGTCAATCCA
ACCAAGTCGAAGAGATAGGAGATGTTTTGAAGTATGAAAACAAATAGAGGGGCTAAAATCAAAATAACAAGAAAAAACGCTTCTGCCGTGTTCGAATGTGTCCTCGTGATCATCTCCGTA
TATAATCAATCAATCAATAAAAATCCAGAGTTACAAACACTCTTCTCAAAATTTTCCCATTAAATCGCAAAGTTAATTTTGCGATTTTTTTTCTCTTTTTTTCTGGTTAGGTTATTTATT
TTCCCCTTTTAAAAAACTTCTGCAACTTGTCTTGAAATCTGGGGTAAAATATTTCTTCATTGGTTTCTGGAAATCTCGGGGAACGATTTGTTGGGTTTTCTTCTTTGTACTCTCTCCTCA
CATTAGCTTTTGTTGGTGGGATTTTTTGAGGATGGTGATTGCTGCAGCTGTCATCGTGCCTTTGGGCCTTCTCTTCTTCATATCTGGTCTCGCTGTCAATCTCTTTCAGGTTTGGTTTCT
GATTCGTTTCTGGTGTTACTCTTTTTAGATTCCGTTGTTGTTCTACATTGTAGATCCTTTCTTCTTTTGTTTTGATTCACTGCTTTTAGGGTTTCCTTCTCCAGAAACTTTGATTCTTTC
GTTTTTGTCGGTGATTGTGTCTTAATTCTGAGTGTGCATATGAGAGTATAAGCTCGAAATTGACTCGTGGAGCTCATGCACTGAGCTATAGAGTGTTGTTTGATTCTGCGATTAAGTATC
ACTTTCTTTAGATTTATCTTGATTTCTATGTTGATTGAATCGAGGAAGGAATCTTTTTTTCTCTCAACTTCGTTTGCTTCAGTTTTGATGTTTACTACTACATATTGTTGTTTCAGGCAG
TTTGCTATGTACTCATTCGACCACTGTCTAAGAACACATACAGAAAAATTAACCGGGTGGTTGCAGAAACCTTGTGGTTGGAGCTTGTATGGATAGTTGACTGGTGGGCTGGAGTTAAGG
TATCCACAAGCTTTCTCCTTTTTACTAAATGGTTGTTAAGCTTGGATTTTGTTTTATCTTATCTAACTCTATGAGTTCCTCTCAAATTTCTTGTTTCTTTTCCCTTAGATCCAAGTGTTT
GCTGATAATGAGACCTTCAATCGAATGGGTAAGTTCATATGCTTATTGGCAATCAAATCAGTTTCTGATGTCTTCAAGATATAAAATTCCTATGTAAGAACGAATCTGTAACTTCATTGA
CTGTCCTACTATTTTTTTCTAGGCAAAGAACATGCTCTTGTCGTTTGTAATCACCGAAGTGATATTGATTGGCTTGTGGGATGGATTCTGGCTCAGGTACATAATTTCACCTCACAGTTT
CATCTATCTTCCTACGTTTTTGTTTGAATGCATAAATGGAGATCAACATAATAGACTTCTTGATGAGAAAGCATGTATACTTGCAATGGGACCATGTATTGCTTCCAAGTATCTACTTAA
GAAAGATTATCTTAGGTAGAAGGTGACAGTCCCTAGTGATCATCTGATGAGATATGAGAGAGTATAGCATCATCATATTTTCTCTTAACACGCTCCCTGTTATGCTGTTTACATCTTTTA
ATCTATTGTTTCATATTTTCTTTCCTTGCAGCGGTCAGGTTGCCTGGGAAGCGCATTAGCTGTAATGAAGAAGTCTTCCAAATTCCTTCCAGTATGTGAATATTTTAGCTTACTGCTGTG
TGCTTGCTAGATTTGAGAGAAAATAGTAGTAATCTTTAATTCTATTTCTGAATCTCTTCTATAAGTTAGAAATTTGATACCTGGCTTTGCGTTTGAGAAAAAATCATTGTTTTAGGTTAA
TACACTTCTCCGCCTTTTTTATCTGTTACATATTCATAGTACTCATAAACAGAATTTTCACACACATACAGGTCATAGGCTGGTCAATGTGGTTCTCGGAGTATCTCTTTCTGGAAAGAA
ATTGGGCCAAGGATGAAAGCACTCTAAAGGTATGGGTTTATAGTATCCTTGTGCAACTCATTTAGTTTTTGCTCCTGTGTAAAATGCTTATTAGCACGTGCAGCTACCTCGTTCATGAGG
GGATTAGCCTAAAAATGCAGAATCTTCATTTCCAGACCATGAGTTATGTGTGTTTGTCTAAATTTACAGTCAGGTCTTCAGCGCTTGAGCGACTTCCCTCGACCTTTCTGGTTAGCCCTT
TTTGTGGAGGGAACTCGCTTTACAGAAGCCAAACTTAAAGCCGCACAAGAGTATGCAGCCTCCTCTGAATTGCCTATCCCTCGAAATGTGTTGATTCCTCGCACCAAAGTAAGTTGTAAT
ATTTTTCTTTTGTTCATTCCTGGGGCAACTTGATATCTTCTCTGTGTCCTTTAAAAAGCAAAATGATTGCTATGATGATCCAAAATCTCAATGCATGGGTAGCCTTTATACGTTTCATTT
TCATCAGATCGACTTGGTGGTTGTTATTGTGATTTCTGCCCTAATTACTAGACTTGCTTGTATTTTTGTTTCAGGGTTTCGTGTCAGCTGTTAGTAATATGCGTTCATTTGTCCCAGCAA
TTTATGATATGACAGTGACTATTCCAAAAACCTCTCCACCACCCACGATGCTAAGACTATTCAAAGGACAACCTTCAGTGGTAAGCAAGCAAAAATATGAATAGGTCGTATAGCAGTTGA
ATCTTGCACTCTTCTCACAACAAATTTCAAAGTATGCACTGGCTTGGATCACATCACCATCCAATTTACTGAAACGAACATAACTCTTTATATCACCTTTACTTTTATAATGTGTAAGAA
ACCGTAGGACTCATCCCATCCCAAGCCTTTTTCTTTTAAAACCTCCTGCGCCATTAACGCAAACCATTGCTGCTGGTTTCAAGGTGCATGTTCACATCAAGTGTCACTCGATGAAAGACT
TACCTGAATCAGATGACGCAATTGCACAGTGGTGCAGAGATCAGTTTGTGGCTAAGGTAAAAATTATGGATGTACTGGTATTTCCACGTTTCAGTTATTGGCAATAATATATTTGGTCAA
GATTTGATAGAGAAAAGCTTGGAAAAGCTTTCATTTTGGTATTCTCTCATCTCGTCTCTGTGATACAGGATGCTCTGTTAGACAAACACATAGCTGCAGACACTTTCCCCGGTCAACAAG
AACAGAACATTGGCCGTCCCATAAAGTCCCTTGCGGTGAGTCTATAAAATTCATAACATTCTCTTGGTTCCATCTATAAACTCACAAATCTCTTGATCTTTTTCTCAGGTGGTTCTATCA
TGGGCATGCGTACTAACTCTTGGAGCAATAAAGTTCCTACACTGGGCACAACTCTTTTCTTCATGGAAAGGTATCACGATATCGGCGCTTGGTCTAGGTATCATCACTCTCTGTATGCAG
ATCCTGATACGCTCGTCTCAGTCAGAGCGTTCGACCCCAGCCAAAGTCGTCCCAGCCAAGCCAAAAGACAATCACCACTCAGAATCATCCTCCCAAACAGAAACGGAGAAGGAGAAGTAA
AAACTGGTTCTCACAGATCCAAACATCAAACACAACAAGAAGAAGCGCGTGTCAGTTTTGTTATAAGAAACAGAAAAAAAAAAAAAAAAGACATCCAAATGAAAAATCCCTTAATATTAT
CAACTCCGTTTTGTTCAGCTACTATATTACTACTACTACTACTACGCAGCCTATGTCTCTTAGTCGATTGATGTATAGGGTCATGATCAAATCAACGATTTAATCCCTATAGTCCCTTGG
GATTTTTTTTCTCAAGTGCGTAGGCCTTGTATAACTTTCTATTTTTAGATTGGAATTTGGGATTGATATTAGACATTTTCCTTTTATTATTAAACTGTTTTGTTCCTTGGTTCTCATTGC
AAGTGTAGAATTTATTAGGCACAAAACATGTTATTACAAGACGTTTTAGAAGAAAAAACAGAATTTATTCATGTAAATAAATTAACTGACTAGACTAATCCTACTGGGACTTAACTGTGA
TTAGACAAAAAAAAATTCATTTTGAGAAGAAAAAACAGAAATCCGTTCATGGAATTAACTGAGATTAGACAAATTCAACTACAGTATGACGGTGATTACAGGGAGAATATCGTAAAAGAA
CAGGTTTTATTTTCTTCCATTTTTGATAGAACACATTTTTTTTTTTTTAATGAGTGTATAATATAATAAACACAATTTTTATTTTAGTTTTCTCAACCCTAAAACTAAAACCCTTTCACG
CCGATTCAAAAGAAAAAAAAAACCTTCACAAGTCCGGTTGCTCGCGCCGCTTTTCTCTCTGTTTTCAAACTCCGATGAAAGTCCCGACTTGTATCAATTGATAAACCCTAATTGTCTCCG
TTCTTGCTGAAACACTAATCTCGCCGCACAGTTTACACAGCCTCCAGAAGCGACACCGACGACGCAATGGCTCACGCTCAAACCACAGAGGTGTGTTTGAGTTTTCACCGCTCTTTATTG
TTTCCCATGGTGTTCGACCTTGGATGGTTTATCTTATGTTCTCGAGTTTTTCCTTTTGAATCCAGGGAGCTTCCCAGGTGGTCGAATCTGTTAGATTCAGTTTCATGACAGAGCAAGATG
TTCGAAAGCATAGTTTCCTGAAAGTTACCAGTCCTATTTTACACGATAACGTGGGCAATCCTTTTCCTGGTGGTCTCTATGATCTTAAATTAGGTCCTAAAGATGATAAGCAAGCGTAAG
TTTTCTTCCATATCCTTTTACCATGGCCTGAATTATCATGCCTTTCTAAGCTCTTAATAGCTCGCCTTTTTCACGCAACTTTTATAAAGACCTCCTTTTTATACCTGTCTAGGCTTTGAA
TTGTCGATTCTTAGTTGGAAGTAGCTATTCATACACCGATTTGTTTGCAAGTAGCTATTGATCTTTATTTCTCTGATAATCTTGTTTATGTTTGGTCTTTTTTCTTTGCTTAATCTAAAG
CTTTTCTTGTCCTCTTAATGCAGTTGCAATTCATGTGGTCAGCTCAAACTTGCTTGTCCAGGACATTGTGGTCATATCGAGCTTGTCTTTCCTATTTACCATCCTTTGCTCTTCAATCTT
CTTTTCAATTTCTTGCAGAGGGCCTGTTTCTTCTGTCATCACTTTATGGCAAAACCGGAAGATGTAAGATATACATGAGATTAATTTCATTTTGTTGCGTCTCATTCTGCACTTACTAAT
TCTAATGTGCTTCATGCTCCTTTTTCTTCTTTTCAATTTAAGGTTGAAAGAGCTGTTTCTCAGCTGAAACTCATCATTAAAGGTGATATAGTTTCCGCGAAGCAATTGGAGTCCAACACT
CCCACTAAGTCTAAGTCTAGTGATGAAAGCTGTGAATCAGTTGTAACCACTGATTCATCCGAAGAATGTGAAGATTCTGACGTGGAAGATCAGAGATGGACATCTCTTCAGTTTGCTGAA
GTCACTGCTGTCTTGAAGAATTTTATGAGGTTGTCATCAAAGTCGTGTAGTAGATGCAAAGGAATTAATCCTAAACTCGAGAAGCCTATGTTCGGATGGGTTCGCATGGTATGTTCTCTT
CTAATTGTTCCTCCTAAGCAGATTTTATTATGGTATGCTTAAATGAGAATTTAGTCTTTGTTCTGTTATTGGCGAAAACAGACTACATTCTTCTTGTTCTTTTAGAGTCTTTGGGAGTTG
TAGGTCTTGGATTGTTCCATTTAGCCCTGGTGCTTGCTCTGTTGTTTAGTGTGCGTATGAAACGTGTCTTAGGAAGCATGATTAGCCAAATCCCATCAAGTTCAGTATGTTCCTGTTTTC
TCATTTTCTTTTTATCTTAAGAAAAATAACTTTCACAATTGATATCTGGCAACTTTGACAATAGTTTTATTTACCCCTTCTCATTTCTGTCGTATTATTTCTTCCTTGACATTCTATTAG
GTTTGAAGACTAAACAAAGTCAGACACATATAGGACCTCATACTTTTTTGTATTGATTCTGTGGATTGTAGAGAATGTATTTGTTGCCCTCATACTTCTGTAGTTTGTCCCTTATAAAGG
TCTATTCGTAGACATTATATATAACATGTGTGCACTGGATTGCCAAAGTGAATTTCCATGTCCAGCATGTTTCTGCTTTTTTTTTTTTTTTTTTGTTCACTTCTCTATGTTATGCTCCTC
CTTGATATCAGCAAAAGATGTGATATTCCTTTCAATAACAATCTTTTTAAACAGAGAGCAATGAAAGACTCCGATGTTGGAGCTAATGTCATTCGAGGGCTTAAGCTAAAGAAGTCCACT
AGCAGTGTTGAAAATCCAGATGGCTTTGATGATAGTGGCATTGATGCATTATCAGAAGTTGAAGATGGTGATAAAGAGACAAGAGAAAAGTCCACGGAAGTAGCTGCAGAGTTTGAAGAG
CATAATTCTAAAAGAGACCTTTTACCGAGTGAGGTTTGTTTCTAATATGGCCTAACTTTATAATAAGGCACGGTTAAAATTTTCCAAATTTGTAATAGTGTCTTGCTATTATTCACTTGT
ATCAGGTCAGGAATATCTTAAAACATCTGTGGCAGAATGAGCACGAGTTTTGCTCCTTCATTGGTGATCTTTGGCAGAGTGGGTCTGAAAAAATTGACTACTCTATGTTTTTTTTGGAGA
GTGTTCTTGTGCCCCCTACTAAATTTAGACCTCCAACAACAGGAGGTGATAGTGTAAGTAATTCCCTACAAATTATAATGTTTTGATGCTTCTATATCCTCTCTAATTTTTGGAGTTACT
TTTAATTTTGTAACTTTTGGCATTACCTCTGTGCGTCACTTTCTGTCCATGTTCTCTCGATCTTCCTTTTCCAGTTTTATATCTCCTATACTAACAGATGGTTGTTCCCATTAACTCATG
TATGATCATAATTCTCTTACGATTTTGTTTCTTTCAGGTTATGGAACATCCTCAAACCGTAGGACTAAATAAGGTCATAGAATCCAATAATATACTCGGGAATGCCTGTACTAACAAATT
AGATCAGTCGAAGGTAATTTTCAGATGGAGGAATCTTCAAGAATCAGTCAATGTCTTGTTTGATAGCAAAACTGCCACAGGTTAGCTTCTTGCCATTGTTTGATATGTATCTATTACTAA
AGAGCTTCCTTAGTTTTCTCTAGTTATGTATAGCAACCGGCTACCCCACTTTTTTATCTGTTGTCTTGTTGACTTGACAGCCTCTTTAGAGCATCTTGTATTGGTGTAGACCGACTATTA
TCGCTAATTTCCTTTGCAGTTCAAAGCCAGAGAGACAGCTCTGGAATATGTCAATTGCTGGAGAAGAAAGAGGGGCTATTTCGGCAAAAAATGATGGGAAAGAGAGTGAATCATGCGTGC
AGATCTGTGATATCTCCAGATCCTTATATCGCTGTTAATGACATCGGAATTCCTCCTTGTTTTGCTTTGAAATTGACGTATCCCGAGGTATGATGTCATATGTCGGTAAATTGCACTCTT
GACACATCATTATCTTTGGCTGTTAAATCACACGTCCCAACACTCTTAGATGGAGAAAATGTTGGGTTATTCTTTTCAGATTTTGCATCATTTTCCTCTTTTGGTGGAGATGACTTGTAG
CTATCCTTAGATTTACAAAGATACTTGTCCAACCTATAGTGGAGCCTTATGTTTGTTTTTCCGGAAGTGAAAGTTAAATGTATTGCTGCAGAGGGTGACTCCTTGGAATGTGGAGAAGTT
AAGGGAAGCTATCATTAATGGTCCTGACATTCATCCTGGAGCTACACATTACTCTGACAAATCATCTACAATGAAGTTGCCCTCTACCGAAAAAGCACGAAGGGCAATTGCAAGAAAATT
ACTGTCCTCACGAGGAGCCACTACAGAACTTGGGAAAACTTGTGATATCAACTTTGAAGGTAAAACTGTCCATCGACATATGCGAGATGGTGACATCGTCCTTGTGAATCGTCAGGTGTG
GACACATATTGTTTTATTTCATCAATGTTGCCTATATAAAATGTTTCTCAAATTTTGCGAAGTGGGTTTCCCAGGACGTTTTTTCATTTCTTTCTTCAGTATTTAATACGGACTCAGGCA
TTGTTTGGTGTACACCTTTTTGTCTGTGCTAAATGTTAAATTTATGTTCTCAACTATTTTTTTTCACTGGCAGCCAACATTACATAAACCTAGCTTAATGGCGCACAAGGTCCGTGTTCT
GAAGGGGGAGAAAACACTTCGTCTCCACTATGCAAATTGCAGGTAGACTCCTGTGGATATAGAGAATGCCGGATCTCCCAGATGTCATTATTTACCTTGTTTGCAATCTCCTTTCAAATT
TACATTTGTGGACCTTTACCATGTCTCGGTTTATTTTCCACATGCATTTGACTTTTATCTCAAAAGTGGCTTAAAATATTGCTTTGGTTGCAGTACATACAATGCAGATTTTGATGGTGA
TGAGATGAATGTGCATTTTCCACAAGATGAGATTTCACGTGCTGAGGCCTACAATATTGTCAATGCTAACAACCAATATGCTAGGCCTTCTAATGGCGAGCCACTTCGAGCTTTAATTCA
GGTTTAACTTCCATGCTATTTCTTCAAACCTTTAGTTTGCTTTTATCATTGTCTTGATTTCACGAATTGGGTTGTTTACCAGTGATATTTATTGACTTTGTATTTTCTTAATAGGATCAT
ATTGTCAGTTCCGTTTTGCTTACTAAAAGGGACACATTTTTGGACAAAGATCATTTTAATCAGCTTCTCTTCAGTTCCGGTGTCACTGACATGGTACTCAGTACTTTTTCTGGAAGATCT
GGCAAGAAAGTCATGGTATCAGCTTCTGATGCAGAACTGTTGACAGTCACGCCTGCTATTTTGAAGCCAGTGCCTCTTTGGACTGGGAAGCAGGTAATCTTTGTATGCTCTGTTTTGTTA
TCTTAGTTCTTATATAAGTTGGTTTTTCCACATGTGGCTATGTGCTTTTGGTATACAAACTGTATCTAGGGAGTCATCAATGGGTTCACTAAATGCTTTTACTTCTCATGAGCTGAGTTC
TGGTTATTCGTCTCTGCTAGGTCATCACTGCAGTGTTGAATCAGATAACCAAAGGTCACCCGCCTTTCACCGTAGAGAAAGCTACCAAACTTCCAGTTGATTTCTTCAAATGTAGATCTA
GAGAAGTAAAACCTAACAGTGGAGATTTGACCAAAAAGAAAGAGATTGACGAGTCATGGAAACAGAATCTTAATGAAGATAAATTGCACATCAGAAAAAATGAATTCGTCTGCGGTGTGA
TCGACAAGGCTCAGTTTGCTGACTATGGGCTGGTTCATACAGTGCATGAGCTTTATGGTTCAAATGCTGCAGGAAATCTGCTCTCTGTTTTTAGTCGTCTCTTTACAGTCTTTCTTCAGG
TGTGCTCTCGTGTTGTTGATAATTTTATTTTCATTTGTTACAGAGTTTTGCATCCTGAATCCTTGTTTTTACAACTTTCAGACCCACGGTTTCACCTGTGGCGTTGATGATCTTATTATT
TTAAAAGATATGGATGAAGAGAGGACGAAGCAACTTCAAGAATGTGAAAATGTTGGTGAAAGAGTACTCCGTAAAACCTTTGGCATAGATGTTGATGTTCAGATAGGTATGTATATCTTG
CTGGAAAGTATGTATTGCATTAATGTGTTCAGACTTGCCACCATGGTCATTTGTTACATTCTGGAGCACGGATGTCCCTCTGTTATAGTATGAGGCATTGAAATTGTAGTTTATCAAATA
AACTTGATATATATACTGTCTTGCCTGCAGATCCTCAGGACATGAGATCCAGAATAGAACGAATTCTTTATGAGGACGGGGAATCTGCTTTGGCATCTTTGGACAGGAGCATCGTAAATT
ATCTCAACCAGTGTTCAAGCAAGGGTGTGATGAACGATTTACTGTCTGATGGGTTACTAAAAACACCTGGAAGGAATTGTATATCGCTAATGACGATATCTGGGGCTAAGGGCAGTAAGG
TGAGTTTGTGGTGCCTCCTTCAATATGCACGGTGTTGTTGATAGTTTAAGTACGCATTTTCAGTATCTAGAAGTCGGTTTGTAGCTTCTGTTTTCTTAGAACCCATCTTGTCATCCTTCT
GCAGATTTTTTAGCTCATGCCAACTTTTCCAAGCTATAACTTTTAATATTTAGGGAAGGAGATAAACAAGTTGGTTTTTGAAAATATAGATAACTTATTATTATCAATTTGATATAGATT
TACTTTTGTTGTTTTTCCAATGAAGCCTATTAGCTCTGAAAGTAAATTTTACAACTTTCTCTGCATTCAACTAGGTGGAGTTGCTAGCTCTAAACATCATATATTATAGGGATATAGTTT
TGTGGAGAGTAAATTACAATTTTTGGGAGGCGAAGCTTTATCATTTCATTCTTTTGTTGTCTACTTTGAGCAGGTTAACTTCCAGCAAATCTCTTCACACCTTGGCCAGCAAGATTTAGA
AGGAAAAAGAGTTCCCCGAATGGTTTCTGGGAAGACATTACCTTGTTTCCATCCATGGGACTGGTCCCCTAGAGCTGGGGGATTTATTAGTGACAGATTCCTAAGTGGTCTTCGCCCCCA
AGAATATTACTTCCATTGCATGGCTGGACGAGAAGGGTAACTAATACTTATCCTACATAAATTATATGTTAATTACTTTTAAGATAGAAGGTGTTTCAAACTTCTTTTCTGATAGTGGAG
CTGTCAAATTTTCTACTCTTCGACTTTCAAAAGATATGCTATTCTTTGAAGGATGCTGTCGCATTGCAAATTGATGTGTGGGCATTCACTTTGATATATCTGGTTTTTGTGTTAAACTTT
TACTTGGTTGAGGTTTTCTGTTGTAATCCTTACGAAAATTTTGTTAAGAGTCGGTCAGCATCAGCTGGTTTGTTATCTTTATTTCGTCGCATTGTGAACACTTAAAAATTCTGGTCTGCA
GGTTAGTTGATACTGCAGTGAAGACATCGCGTAGTGGGTATCTGCAAAGATGCTTGATGAAAAATCTTGAGAGTCTTAAAGTCAACTATGATTGTACTGTCCGGGATGCTGATGGGTCCA
TCATTCAGTTCCAATATGGTGAAGATGGTGTGGATGTTCATCGGTCTAGCTTCATTGAAAAGTTCAAAGAACTGACAATAGTAAGCCTTCGTTTTTGACAGTTTACCTTTTCTTTATCTG
CTCTTGGGAAACTTATGTGGTTATTTTAACTTACTTTGGTTCAGAATCAAGATATGGTCCTTCAAAAATGCAGTGAAGACATGCTATCTGGAGCTAGTAGTTACATCAGTGATCTGCCTA
TTAGTCTTAAGAAGGGAGCTGAGAAGTTTGTAGAGGCAATGCCTATGAATGAACGTATTGCTTCTAAATTTGTGAGACAAGAAGAACTACTGAAGCTGGTGAAGTCAAAATTCTTTGCAA
GTCTTGCGCAGCCAGGGGAGCCTGTAGGTGTACTTGCTGCTCAATCTGTAGGAGAGCCATCAACACAGATGACGTGAGTTTTTTTTTTCCTTTTTTATGTTGTGGTCTTGCTAATTCTTT
CACCGTGCAAATTAGGAACTGAATCACATTGGTACTCATATTTATAAATCTTAAATCTCTGAGTAATATGAGGATGCTTGCAGCTTTTGCCTTTGCTTTTGCATCTTTCCTGAAATATTT
GCATATAAAATCCTTTGTTCTGTCAATTAACAGGTTGAATACTTTCCATCTTGCTGGACGTGGAGAGATGAATGTGACACTTGGAATTCCACGTTTACAAGAGATTTTGATGACAGCTGC
AGCAAACATTAAGACACCAATAATGACATGCCCGTTGCTGAAAGGCAAAACAAAGTAAGTTGGTTTAGTTATGTTGGCGTTAATTATCTCTCGACTTCTTTCATTACTAAAATTAGAAAA
CAGAAAATTGATGGGCAGCTTCTCTTAGAACTGTATTTTTGTGGTGACATATAATATGAAAGTGCAACATTGGCCATTGACTGTCAACATCTTGGAGATATTACACGTGAAAAGATCCTA
ACTTTTATGATTTGTCGTTTGTGCAGGGAGGATGCAAATGATATTACTGATAGGTTGAGGAAGATAACGGTGGCAGATATAATAAAGAGCATGGAACTGTCAGTTGTACCATATACGGTT
TATGAGAATGAAGTTTGTAGTATTCACAAGCTTAAGATAAATCTCTATAAGCCAGAGCATTATCCGAAGCACACCGATATCACTGAAGAAGACTGGGAAGAGACGATGAGGGCTGTATTT
TTAAGGAAGTTGGAGGACGCTATAGAGACCCACATGAAAATGCTCCATAGAATAAGGGGCATACACAATGATGTCACAGGTCCAATAGCTGGAAATGAAACTGATAATGATGATTCTGTA
AGTGGAAAGCAGAATGAAGATGATGGTGATGATGATGGCGAGGGTACAGAAGTTGATGATCTTGGTTCAGATGCACAGAAACAGAAGAAACAAGAAACAGATGAGATGGATTATGAGGAA
AACTCTGAAGATGAGACGAACGAACCATCTTCAATCAGTGGAGTAGAGGACCCTGAGATGGATAGTGAGAATGAGGACACAGAAGTTAGCAAGGAAGATACTCCGGAACCGCAGGAAGAG
TCTATGGAACCTCAAAAAGAGGTAAAAGGGGTAAAGAATGTCAAAGAACAGAGTAAAAAAAAGAGACGGAAATTTGTTCGAGCTAAAAGTGACAGACATATCTTTGTGAAAGGTGAAGGA
GAGAAATTTGAGGTCCATTTCAAGTTTGCTACAGATGACCCTCATATTTTACTTGCCCAGGTACCTTTTTTTATATAAAAGCTAGGTCTCTTATGACTTTGATGATGTGAGCAAAGCCCT
TATTTTTCTTTCTTACAGATTGCTCAACAAACGGCGCAGAAGGTTTACATCCAGAATTCTGGGAAGATTGAACGATGCACAGTGGCTAATTGTGGTGATCCTCAGGTGATCTACCATGGA
GACAATCCAAAGGAGAGAAGAGAAATATCCAACGATGAAAAGAAAGCCTCACCAGCTCTCCACGCATCAGGAGTTGATTTCCCTGCACTGTGGGAATTCCAAGATAAACTTGACGTCAGG
TACTTGTATAGCAACAGCATTCACGATATGCTCAACATTTTTGGAGTTGAAGCAGCTAGAGAAACAATAATCAGGGAAATAAACCACGTCTTCAAATCATATGGCATTTCTGTAAGCATC
AGACACTTGAACCTCATTGCAGATTATATGACCTTTTCCGGTGGATACCGACCAATGAGCCGTATGGGAGGAATTGCAGAATCAACTTCACCATTCTGCAGAATGACTTTTGAAACAGCC
ACTAAGTTCATTGTCCAAGCAGCTACTTATGGAGAAAAGGACACATTAGAAACCCCCTCTGCTAGAATCTGTCTTGGCTTGCCTGCGCTTTCAGGAACTGGATGCTTCGATTTGATGCAG
AGAGTGGAGCTCTGAGATTCAGTACACTTTCATTATGGTCCACAATTTAGGTTCTTCCTTTCAAATCATACTCCAATGTTTCTCAAGTCTGATGACATCACTTTTGAGGTTGATTGTTCT
GTCCAATCCTCAGGTGGAGCCTCTTGCTCAATTATCTCTAATTTAATATATCTGTAGTTTATTTTTTTTATTTTAGACTTTTTGGTATCCCATAAGTGGATAGATGTATGTATCTGCCGA
CATATTGAGCAAACGTTTGGAGGCATTTTTTGAGTGACATTTTGATCTGATTTGATGTGTTTCGCTTACGATGTTGTAATAACCAGCTTAATTTGTCATTCCACCTAATTGTGTTAGGTA
CTTTCTGTTTTCTTGAATAATTTGGTGTCGGTTTTCGTTTATGGCTTCACGGGCGGTTTAATATGTGCACTGCGGTATATATAAAAATAAATTTACATGTAAGTTTGATACTATTCTGTT
TGCACCAATCCTTCCACACACCGGACCGTCTCAACCCACATGTGTCCTAAGGAATACAAGTTCAGAGTCTTAATTTTGGAAAACATGTGTTGTGATAATTACGTTTTGCGAAAACCAAGT
ATTTATTGTTTTGGTGCTAACTAGTGTTTTAAAAACACGGTCGTCTAGACGTTCATACAAGTTATATAACTTGATAGTCATAGTATTTGATATAAATTTAATGAATGTTTTGTCTAATTT
TTATTTATGATTTAACACTTTTGTTTCTTTAATCGATGTTTTAAAATAAATGTCTAAATAGTCTAAGATCACATAAAAATAGATGAAACCGATTAGTTTTTAAACTTATTTTATGTTTTA
GATTTTGGTGAACACTTCATAATGTCGCCTTAAAAAATGAATCGAATGGTGAAAGAGATAACCGAGATTAGTTGTTTGAATCCACGATGTTTTATTAGTTTATTTTCGTCATTGGTAATC
TCCTACTATATTTGTTACAATGTTAAACATTTAGTTGGATTTAAAAAATTTAATCATTTTGTTATTATTGTTTGATTTTATATTTTATTAAACATGATTTGATTATTTTTGTTTTTTTAT
TTATAAAAACTCTAAGATCTCTATTAATATTAATTTATTAATAAATTTTAATCAATTGGTCCGTAGTTCAAGCTAGTTGATCCGATGACCCAAAAGATAATTCGGTTCATTATCTGGGTC
GGGTTTAAAAACATTGCTGCTCGCTTAACATCTCACACCTATTGCTAACATAAACTCTTAGAATTATTCAGTTTATTTTGATTTAAGACGGTCAAGTATCCTTTCAATAACAAAGAGGAA
ATATTTGGAAAATAGTCATTTACTTAGTTTCTTTTGAAATTTTGCATGGTGATAAACGAAACATTTTATTATCTACAATATCATTTGTGTCAAGTTGAGTACTCATAATAAACTTGGATA
CGGACACAAATGCATTGCTTTTGATTTAATTAACCGCGGTGCTCATAGTACGTATGCTTTAAAATTGAAACTAGTAAATGTAGAAAAACATATATACTGCATCTCGAAAGTTTTGTTTTA
ACAGTGAATCATCTAAATTTAAGGTCTTTAAGATAGTACATATCACACAGAAGAAAATGTTTTCCCTTCCAAACATTCTGATTTGACAATATATAGTGCATCAATTATTTTTAAAAGTAA
CTGAGAAAGATGAATGAAAAAGAAAATGAAGAGGGATGTTTAGATAAAGAAAAACAAAAAAAAAAAACAAAAAACACAAGAGTGGAGGAAACGACGACGTCTTCACTCTTGAGACTACCC
CTCGTGCTGTCTTGAAAGACTGCCCCAAGTTGTGAATTTGGTCAACTCCTCCCGACACCTCTTTTATTACGTACTCTCCCTAGCTTTTGTCTTAAGAAAAGTATAGTAGTTATTTACTTG
ATTCATTGCATTTCTCATGATTGTTACTATTAATTCAAAAAAGAAGTTACAATTCTTTAGTGTCTTTCCACATATTATTAGAAATGTAACATTAGCTTATTTAATAGCAGCAATGGATGT
TTTTTTTATCACACTCAGATCGATGTCCTCCATCGCTGCAAAAATGCCTGCATGTTTCACTAACATTTGCTCTTTCTTTCCCAAACCCAAGACTGATATTTTATTTGTTCCCTTCATTTT
CACTAGCTCACCAATACATTATTATAGTATTAAGCAAGATTCAACAAATAGTTTACTTGTCTTTTCTAAATGGGTTTATTTATTGTTTTTCAGTTATCTTTTTTTTTTCTCTGTCATGGT
AAATCAAAAGAATCTCTCTATACCAAATTTTATACATTTCTCTATCTGTTGGGACTAGAATATTTCCTTTACAATCTTTTTCAATTGGAAATAAAATTAGAGAGAACAAACTAGTCGTTT
CTTTGGAAAGGTTGATGCTCAAGTCACTACTAGCTTAACCTTTATTAATCTATTCTATTATAAAAAATTTATTAACTTATTTTATTATAAATTCCAAAATAAATTAACTAGACTACAAGA
TCATTCTGAAGTAAAAGTTTGTATATATCGGTTTTGCATAGTAAACACTTATATATTTTGGTGTCTTAAAAAGGTGTTGATAACCGACAAAAACAACATAAAACAAGTGAAAAATATACA
AAATTTCTACTTCAATCATTGGAGTAGTTAATTGTGTTTAGATTTAGTTATTCAGCAATTCTTTATTTTTGTTAATGCATATAGATCATTGGAACAATTCTTTCTTGCTTTCTTGAATTA
CACTAATTTTCTCGTATGTGTACCCACCAAACAAGAAAAGGTTGGTCTAAAGATTTTATTTAAACTTTATTTGAATGCTGCACTCATTTTTTCGTCCTTTTATTAAATATTCACCCTTTT
GCTTTAAAGGGAAAAAGAAAGTTGAAATTTGATAACATTGCTGCAATGTTTTTAGTTATAGAAATACGATTATATTAAATAATATGATAGTTTAAATGGTAAAATGCGCTCCTATCTATC
ATAACAAATGATGAGAATAATTGAAAAAAATGATGAGAATTGCCATGAGTGTTGTGTGTTTGCGATCGTGTATATGTATATAAGCATAATTATAACAAAAGAGTAGGTGATATACACATT
AGGTGAAGCCTAGAGTTTGTGGTACACTTCCTTTAAATTTGAATTGTCCAAAAAATTAGTAGGTCACTATTTCTCTTCCACAATGTCCCCACCAACATATTATATATATATATATATATA
TATATATATATATATATATTTGTTTTCATATACTAATTGGCGCAGTTGTCTTAGAGACTGTCTTTCTGCTGCAAAACATAAAAACGGATATGGAACGAAATTGAACAAACCTGGTTAATA
AGAAAGCAGAACAAACGAAACAAGTAAGGTAAAAAGAATGATTCAAAAATTTCTAACTAACGTTTCAGCTTAACTTTTCAAATTTTATATAATTAATTTAATCCATAACTAACTAACACA
TTTATTTCATTATACCAAAAATAAATCATCACACACTAAACTAGAGACGCATGACCGTGCCACATCCTTCCTTCATTTGTCAACAGAATATTAAGTTATTAACAGTTGGGTCCCAAGTTC
GACACTCATAAAACAATATATGTAATTTGAGGAAGATGGAAAAACTTCATGCAACACTGTTTCTGTTTTTTTGTTCATATGAAAGTTATGGTCAGTTTTCGCCAATGCAGATTTTCACTA
TATATAAGATATTTTCTTTTTCTTTTTTGTGCTCTACAAAAATGGAAAGAGCAATACACAAGAAACAATGAGAAAACTATATGACAAGCTAATACAAGTCTTTTTTTTTTGAACAAAGCT
AATACAAGTCTAATATCCCAAAAATTCTTATAAGATTCTTATATGTAAGTTGATATCATCATCTGATCTAATCGTCATAGCTTCACAGCAGATCCAAGATTAACGTTTCACAACTCAACA
AAATAATTCTTTTTAATTACTGTACGTATACAGCAATATGTAATTTTAAAAAATAAAAATAATAAATGACCGTATGTATTTATTGCAGTTCTACCAGTTGAACTCAGCAAACAGAATCAC
TATTTAAACCTTTAGTCGTAGTATCGATAAAACTGTTTCATATAAGAAACATCACATGCAATATAAATGTTCTATATAGAATTAATGATGTCATGACCCGACACATAAATTTTAAATTTT
ATCATAATATACATAAAAAGGTCACATCCAAAATAAAACCTAAGCACAAAGAGGGACATAGAAGAACCATATGGTGATGGCTTCTCTCTCCTGCTCTATGGGTATATATAACACACATAC
AAATAGTCACAATGTGTTGCTTGTGAGGGCCCAGCCTCTTGTATAAGGCCGAAGTCTTATTCCGTTGAAATTCTACTCAATATGAGGTTTACCTACTAAGACCCATATTATATCAAATCC
AAAGAATGTTTCTCAAGTTAATATCCTAAGAATATTATCCATTATTATTATATATCCTCCTAACATTAGGTATTTTCCATCATCATATCTTGAAAATTTCTACAATTTTTTGTTCTTTTA
CTTTGATAAAGATACCATCCATTTGTTTCAACAATTGTTGAGCTACGTAAATAACACATTTTAGAAGTTTCACCATGAAAAACAAGTTCTACAGCGGAATTATTCAACTACCATAATATC
AAAATTTAATTCGGGCATATTCAACTCCAGTACAGAATTTATACATCATGCATCTACACAGATAAATGCTGCAATCGATCAAGTTAAGATGTGAATGTGTTTTGCATAATTAACTGATTG
GTGGATTAAAGATGAGGTCGAAATAATCCAATGTAGATGTTACTGGTGAAAATAGTACTCATGTTTATAACCTACATATATTGCCAAAAACAACAACATTACAATTGCAACAGTGAACAT
GAAATGTTCTTTGTGAACATGTGGTTCGTTTTGTGCATAAATAGTGTCATGATGGATATATAAAACCAAATTATGTCATCACAAAAAATACACTAGTATTGTGACAATAAATTAAGATCA
TGATTTATTTTTATTTTTCTTAAAGAAATTTAAGATCATGATGTTTATTAATATTCGGAACTTAAATGTATATATGCGTAATCATCACAACTTTCATATACTAATTAAAATTGATTAATG
CCAACTCACATATATATATGTGAATAATTTGAATGAGTTTAATGAGAATCAGATTTTGAACTACGATATGTGGTAATGTAGGCGATACGTAATATGATGGGTCCATATATTAAAACCGAA
TCTAGCACATATATTATATCATCGCCTGATTACTTTGCATCATAACAAACATGGATAACTTACTCAGCGAGCAAAAAGTTATCTTGGAGAGAAACTGAAATTTTGTTTACAGTAGACTTT
GGGTCACCGTCAGAAAGAAATGATTTATGTTTTCACATATATTATCAATTATTCGTTATTATGGACGGAAAGCCTATAATTTCCTAGAGAGACCTTTTCTAGCTAAAGAAAATATATTTT
CAAATCGATAGAATTGCATTTCGTAACTAAAAAAAAAACACAATTCAGCATAACTAAAAAGGTTGTGTTTTTTTCTTTTTCTTTTTCACCGATTATATATAGTAAATAGCTTTTCAGCAA
AAATTAAATGTGTTCCGCATTTTTATTCGACCGATATTTCATTCTTCCTTTGTTCATAGATTTGAATATACATATATATATATATATATATATATATATTATTGTGCCATAACAAAGAAA
GAATAGATAATTGTTTGTTTGTGTATAATTTAGAATTATAGATATTGGGTAAAGTGGAGAAGGAAGAAAAGGAACAGTGAGGCAGGATCTGCGGTGGGGATTTGGACATTCAATGATCTT
ACCGTTTGAGGGAAAGCCGACCATTGATACGCACACCAATGCAATTGCTTCCCTTTTTTCTCATATAAATATTAAAACTCATAAAATAAATAAACAATTAACATAAGCAAAACTACATAA
TTTGGTTCATCGAATTAATAATTCATGTCAATAATAGAAAATCGAAACCCCCCAAAACTTTTACGAATACATACATTCCAGTTTTCTCTCGGGTCCTCGTACTTGATTACCAAATTTATT
AATTATTGAATTCCCATATGTGTGTTTTCAATTTATTTATTTTTGTTTATTTTATAGTTAAAATTTTATGAGGAAGAAATCCATTATATGTGAATCTATATCCTAAAATGAATCTAACCT
AGCATAAATATGGGATAATACTTCAAAACTACTCACAAACTTTGAAATATTGTCCTTCTAAACCTAGAAAGATATTATTTATCTAACCTTCTTCTTGTCTATATATTTTTGAAACTAGGT
CATAGGAGTAGATTTTACTGATATTTATTTCTTTTCTAAACTACAAACACAAAAATTGTAAAATCAGAATTGTGTCCTAATTTATGCTATTTTTTTTTAATTAGCTCATGAGTCGGGAAT
GACGCCACAATTTTATTTAATTAATTTGTCCATCGGTATTTAGACAGTTACATTATTTTTCAAATTTACCCTGTTTCAAAACTATTTTTAAGTCTCAAACTGATAAGATATGGCTTCTTT
TTTTCTTTTTTTGAGGAAAGGCTTTTAAGATAAGAAAATTTGTTTGGGAATTGGGATGAGAGCCATCTCCAAAAAGCAGTGACATTATCTTTGTATGATGTATCTGAACCTCATATGCTT
TATGTATTTTTTTATTTTATTTTTTTGTCAAATATGTTCCTTTTTATATATTAATCCTGTTTCACTCATAGTGAATATAAATAAATAAATTCCAATTTTTCCGTGGAGCCAATATAGGTC
GAACTCGAATAGCTTTTTGTTTTGTCATATTGGCTATAAGATTATTGTCTTTGGTATTTTAGCGTATGTATGTATACTCTTCAAGCGAGCCCTAATCCTCAATGTCTATTATTATCATCT
TTATTACATTTTGACCTACTTGTATGAAATGGCATCCACTAATGCTTTTAATTAAGTACATAATCCACAGATGTGGAATATTTAAGGACTTTTATGATTTAAATATGTTAATACAAGTTC
CTGTGCTATTAAGCCTTACGTAATCTGATAATGTTAATCAAATTAGATAATACATATAATTAGAGCCCCTTTTGTAGATTTACTTTAATTCGTTTAATTAGTAAAACAATCACCATGAAA
AAATCGTCATATTCAAGCATAGTTTTACTCTCTCTTTTTCAACGACCATAGTCTGACAATAAACTAAGTGAATTCAGACTTGAACATACGAACAACAATTATTCACATCATTCAATGGTT
TTGCATTCTTTTTCCTTATAAGATCCAGGTATAAGAGATACACAAATTGAATAAGGATCCAAAGTTAGATCTTTGTACGGTTTTAAAAAATACAATGAAGTAATATGTTATATAGTTCTG
ATGTGCAGGTTCAGACGCTGTGTTTACTTACCATGATCATACGTAGAAACTCTCAGTCACACGAATTATGAGACTATGATGTCGTCCGAAAATTAAGACATCTTATAATAGTAAGAAAAT
TAAAGAACGTGATTTGTAGTTTATAATTATAACAACTTATAAGATTTTGAAAACCTTTTAAATTGATTAAAAAATTATTTTAATTCTATATTCTTAACAAAAACAAATCACCAATAAAAA
AAAAAAATCTACTATCTGAATTTCTAATGCTTACTGCCTAATCTATAAATGTTATCTTCAAAACATCGTAAACAGTCTTAACCGCACTGGTTATTTCTTAACCATCGTTTTATTTTTTTT
ATAAAGAATAAGGACCTACATATCTGAATGAAATAATTACTTTGCGTAGACTAATACACATTCGTATTTGACCTGCTTCTTTAGTTCCTTTTTTTTTTTTTTTTCGTTAAAGTCAGTTTT
TAGTTTTCAGTCCATAATTAATAATCTTTCTCTCTCTTTTTCTCTTGCACCCAAAGAAAATCTCTCTTTGCAACCAAAAAAAAAAGCTCTCTCTCTCTCCCATCCCATCACAATCTCTCC
ATCTCCATCTTCATCTCCCATCTATGTCTCTTGTATAAAGATAATCCCACAAGTCTTAAAACTATTCCTTTCTCTTCCTCTCTCTCTCTCTTCACCATGACTGATCCTTATTCCAATTTC
TTCACAGACTGGTTCAAGTCTAATCCTTTTCACCATTACCCTAATTCCTCCACTAACCCCTCTCCTCATCCTCTTCCTCCTGTTACTCCTCCCTCTTCCTTCTTCTTCTTCCCTCAATCC
GGAGACCTCCGCCGTCCACCGCCGCCACCAACTCCTCCTCCTTCTCCTCCTCTCCGAGAAGCCCTCCCTCTCCTCAGCCTCAGCCCCGCCAACAAACAACAAGACCACCATCACAACCAT
GACCACCTTATTCAAGAACCACCTTCAACCTCCATGGATGTCGACTACGATCATCACCATCAAGATGATCATCATAACCTCGATGACGATGACCATGACGTCACCGTTGCTCTTCACATA
GGCCTTCCAAGCCCTAGTGCTCAAGAGATGGCCTCTTTGCTCATGATGTCTTCTTCTTCCTCTTCCTCGAGGACCACTCATCATCACGAGGACATGAATCACAAGAAAGACCTCGACCAT
GAGTACAGCCACGGAGCTGTCGGAGGAGGAGAAGATGACGATGAAGATTCAGTCGGCGGAGACGGCGGCTGTAGAATCAGCAGACTCAACAAGGGTCAATATTGGATCCCTACACCTTCT
CAGATTCTCATTGGCCCTACTCAGTTCTCATGTCCTGTTTGCTTCAAAACCTTCAACAGATACAATAACATGCAGGTTCTTAATTAATCACACTCTCATTAATCTAAATCTTTAACATAT
CTCAATACGCATTACTTTTTGAAGAATTTCGTTTTCTTTTCCATGTAAATCGACTTCTTTTTTCCCTTCATTATTCCGAGTAAACCCAAAAGGTAAAAACCAAAGAAAATAGGTTTGCTC
ACTAAATTTCCTCGAAAAAAAACAAAAACGTTTTCACCTTAAATCGGTAAATAAATATATATAAATACATACTGTTTTCAAATCAATCAGAGGACGTGTCTTTGCTCACTGATGCATGAA
TAAATCATTGCATTACAAAGAACCGAGAGACTTGAGACTGTGAAGTCTGAGACTGAGATTTAACAAGACAGTAAATGTTCTTTATGTCTTTAGTACTTTCAGAGTCTCTGTGGTTTGCTG
CTTTTCACTACAATATTGGCAAGTGTGTCACCCTTTTTTTGTATGAGAGTCTTCAAATGTCTAACGTGTAAAATAACAGTACTGATACGATTTCACAGACCCATATTTCAATTAATATAC
ATAGATACATATAAGGCTTCATTTGTTTGCTACATATATGAGCTTGATAAGATTTTGTACTGAACATAAACTAAGCATCTTTTTCTTTTTAAGTTTTGCTTAGTTAATTTGTTAACCTAA
GCATGCATTGACATATCTTATTATTATTATTATTATTATTATTATATATATATATATATTTATTTTTTTTATGAAATTCGTTTCTATAATTTTGATTACATTTCAGCATTTGTTTGACAT
CCTATTGTCTTTTTACATATGCTTCAAGGTTGATCTGCTAATTAAGTTGCGTCTGCTGGTTAGAATAATCATCATAACATTGATAATCTATGTATGCTGGCTAGAGTAATCATTACATCT
TATAGAAGACACATGTTATTAAAACTGCTAATGCACATATCATAAGCTAAAGTTTCAAGACTCACACTTTTAGAACTTTTCGAACATATACTATAAGTTATCCAAACCCTACATGATGAT
CATATATACATGCATGATTTTGTTTACAGATGCATATGTGGGGACATGGATCACAATACAGAAAAGGACCTGAATCTCTAAGGGGAACACAACCAACAGGAATGCTAAGGCTTCCGTGCT
ATTGCTGCGCCCCAGGCTGTCGCAACAACATTGACCATCCAAGGGCAAAGCCTCTCAAAGACTTCAGAACCCTTCAAACACATTACAAGAGAAAACATGGGATCAAACCTTTCATGTGTA
GGAAATGTGGAAAGGCTTTCGCAGTCCGAGGGGACTGGAGAACACATGAGAAGAATTGTGGCAAACTTTGGTATTGCATATGTGGATCTGATTTCAAGCACAAGAGATCTCTCAAAGATC
ACATCAAGGCTTTTGGGAATGGTCATGGAGCCTACGGAATTGATGGGTTTGATGAAGACGATGAGCCTGCCTCTGAGGTAGAACAATTAGACAATGATCATGAGTCAATGCAGTCTAAAT
AGCTTATATATATTACTATAAGTACTAAGTAATTCGGTATATATATTAATTATAAGAAACCTAAATCTATGGACCAAGTTTTGATGGAGGTAGGGCTTTTCAAACTAAAAGCTATATCAT
CTAATTGATCATAGGAAAAAAATGAATCAAGAGCACTTGGAAAATTTTAAATTGTATCTTTAGCTTCCTAGTTAAATTTATTGCAAGACAATGTAGCAGTCTAACCAATGAGGTTCCCAA
CGGTTTATTTCTATTTGTATATTATTTTGTCATTAGCTTCACCTTTCGTTAATTCGAAGGACATAACTTATAAATGTTTAAATTATGTTTGTTAGGATACTAAAAGACAAGAAAAGTAGA
TGCTATACATTCATGCATAAGAATTTTCTCTTAATATACCATATTCTAGATCAAAATGAATATTTCCAAATTTCAATTTGAGTAATAATAGATTCTAGTTTTTTTTTTATTCCAACAGAT
ATTTGTTTTCTGGTGGAGTTATCGTTGGTTTTATTTTATAAGAATACTTGTGATACTTAATTGTCTAGTGACATCATGGAAAATAATGAGAGAATGGACACTAGAGAATATTGCTACGTA
CTCAAGTGCAGAACTTTATTAGGAAGATCGAATACCAAATTATACATAATGTGATGATGATACGCATCCCATATGTTTTGAGAATATAACAATACATAAATAATTATAGATGTGTTTTGG
TTTATATTTTATCAACGCATGTAAAATTAAATTAAAATAATTCAAATCTTTAGTACATAATTTACCAAAAAATATCATTCAACTGAACAATTCTTGATTCTCACGAACTCATCCGAATGT
GAGAAAACAAATCAAAATGCCGATGCTAGTTATTGTCATATCTACCAATTCATAGCAATTAGTTTAAAAGCTACTCTCGTCCGTTTCTCTTTCTTTTTTTAGTTTATGTATATGTTGCTT
GATCTAATACATAATCAACAGTTGAAACACTTCAGTTTTTGTTTGTATCGTTTGCGTAATACCTTGTGTTTTTGAATGGTTACAAGTACTTGAAATGAAACGTTTAAAGTATATTGCGTT
TTTTTTCTTTTCAAAACATCTGTGTTAATTTTTATATTTTTTCTTAATTATTTTATGGGGTGTAATACTCAAATTTTAAATATTAAAGGCAATTATAATATATATTATACTGTTTCTTCA
ATAAAATGTTTTGTTGGTTTCGTTCTCATGAAAAAATTGTCCTATATATATGTAGTGATGTTCATACTAATTAACTTTCCGATTAATAAGCACCAAATGAATATTGCATTTGTTAACCTG
ATGAAGCCTGTCAAAAAGATTTCTTTATTTTTACTATATATTATATATATAAGAAAACAAAATTACCGGACTACAAGTGATTGTCTTGTTATTGTAGTTACAGTTTTTGTTTTGTGTCAG
TTAGTTGGTAATGAAGAATTCAAGATCCAATTTGGATATGATTGTATACTAAGATTACAGTTAAAGAGAGGCTTTTCTTCCTGCAAAGAGCTTTTCAATATGCTCCTTTTTTGCTATCTT
TTTTTCCCCTCTTCTCCTTTTTGTTAGTGGAGAGACAAATTTGCTCGTTGAAGGAACATTACACCTCTTGAACTAAATAAGATTCACTTTCATTTATTTTTTTAATCTTAGAATTCGAAA
CCAAAATTATCTCTCGATTTAGATATTGTCATATTGACCTAATTTTCGTTCACGTATAAAGGTATGCATAAACAGTGAATATTCCTTCGGTTCCTATATCTGCATACGTATGCATGCAGT
CATGTATATACACGTGTATGTATGTACATGAAGATGATGATAAATGGGTGAAGAAGCACAAACTAATGTGAAGGAGGGTGATAAAAAAACAAAAGAGAAGAGAGTGGAGCCCAAAGGGTG
TGATGGGTTGTTTGGGAGCAAAGATTGATGGTATCAACAGTTATTTTTTTTTTGCTCTCTATCTTTCTCTCTCACTCACTGTTATTTGATTTGACATCTCATTTTTCCTTTGACCATCTC
TCTCTCTCTCTACACACACACTCTCACACAAATGACACAGCTTTCATCATCTCCTCCAATCAAAACCCACATGCTTGCCTCTTTTGTATTCATTTCATATTCAAGTTTACTCATCTTATT
TCTTAAATGTATTTGAACCTAATCTAAAATGTTAGATTAGTTGTGTCCCTAACAGTTAGTTACCTTATTTTAATACATACAGTAATTGGAGGGATATACATAACATTAATGTGCAAAAAA
AAATTCTTTTATAGATGGATATACATACAATAATGTATGGGTTGTTTTAACATTGGTCACAAGCTGAAACTAAACAGTAGAAAATCTGGAAAAGTTATGAACGCACATCTTTAAATTATG
TAGGATTCAGACAACATTTATTGCCAATCAATATCCTACCCCTTTGTTGGGAGAAATAGACCATCCCTATTCCCTACCTCTCTTCTTTCCTTTGACCCCTCTCATTTTCCCAACACTCTC
CAGAAATTTCTACCGATCGATAAATATGTACATATATATTGGTATATGGTATTAAGTGGTTCCTATCGAATGTTAGATCATCTTTTATATGCGGTAAAATGTAAGTCATGCGTTGACAGA
TAACATATAAGCAGTAAAAGTTTTAGCTAGTCATTCAAATCGACATTTTCTATAATACGGTAGAAAACCTTCTAGATTAACTTTTGTCACTTTATATTTTTGGAATCTATGTATAGCTTT
ATGATTAAACTATTTAAAAAGTCCCAACAGTTTATATCACATTGGAAAGTGATAAAGAAGCAAGAGAAACAGTTATGTTTAATATAATTATATAAATGAATGATATAAGTTAACATGCTA
AAACTTTGAATTTTTTTAATTTACAACTTAGTTATGAACACTATTATTTTTTGGTCAAATGAATTCTAATTTGCTTAGACATATATATATCCAGTTAAAGGTCTACATGCACATGTTTAT
ATATTAAGATAGATAGATCACACAAAGAAACATAAAAATAAATGGAAAATTATTGATATAAAATGGAGTACTAGTTAAAAGTTTTCGAATCTCGAAACTGAATTGTTCTCTGTGAGTGTG
CAAAAGACATTTTCAAAATCCGAGCAACATATATTTGGATTTTCCTATTGTTGCCGGAAAGAATCCGAACATTGGACTTCACTTTGTTCCGTAACTATGCTGTTAAATTAACTAATGCAT
TTATAAAACCAAAGTTTATACATTGGTTAATTTCACGTAGACAATTTTCCTTGTCTGAAAAAAACTTGAATAAAAGGCCTTAATTCCTGCTTTTTAAAATCCCGAAGCAATATTCTAAAT
CCGTCAAACGAAATTTTAATTACTTTACAATTTCCTATGTTCATGTCGAGATATGCAAATGTGTAAATTACTAGTACTAACTGAATTAATTTATTTAGTTTTACTGTTCATATTCCAAGG
CTGATCTGAAGGAGACAGCTTTGTCTGCCGTGGCTCAAATCTCCATCTCCCACATTTAATTTATTTTAGTTGACACACACGTACGTAAACTGTTTACATTAGTAGTATTTTTTTATCATG
GAAAAAATCTTCCTGTGACCGTGTGACGTATTTGTTTTGTCTATATAATACATAATTACATATACGTAAACATGTAACGAAAACGTAAATGAAAGAAAAGTATAAATTTGATTATTAAGA
TTAAGTAGCACATAAAGAAGATTAATGTAGCAATATATGATTTTCGACAACTTTGTTTGAAGGAGGCCCCAACATGCAAAAGATAAAGGGAGAAAGAGGCCAAATTGAGCTTGACTCATG
ATTAATCACGGGTACCTCAAAAGAGCAAACAAAAAAATAT

>ARR-17.9927.MON-MPI_chr3:21337000-21376999nucleotide
TTTTGTAAGTGAGTGATATTTTTGTCATTTTGATTTATAAACATATAAGAATAAGGAAATATTTGTCTGATAATTTCTTAAGTTTTTTTTTTTGGGCATTCTCTTTGCAACTTGCGGAAT
TATAGAAATCATCATGCAGGTGTACATTGTTTTCTCTATTCATTTCATATTTATTTATTATATGTGTTCCTTACTTATTTATTTCCAAATATTACGACAATTTCAAAGAGTGATGATACC
AGAATTTAGAAAGAAAATATTACATCCTTTAATTTGATTAAAACTATCTATAGTTTGATGCAATTCTACTACGTTTCCTTAAAGACTGTCTAAAACTCCGGCATGAATGTAGTAGAGTCA
AAGAGTTTGCTTGTCCAAAATTCCAAATTAAATATATAAAACAAGAATCGTCAATCTAATAAAAATAACAATTTTATGTGAAAGAATATATAATTGGACGTATTACTCCAACCATACTAC
TCTTCAACAAGAAAATAGATCAACCAACCTCTAACTTAAAATTCACCATCAAACCAAGAACAAAGGAAGAAACCACCAACCACTATGATCAACTCCAAAAATACATTCATCGTCGCTACA
ACCATCTTATGCCTCTCCATGGCCATATTATCCGAAGGTCAAGCTAACCCTTTTCTATTGCAACTCGATCGGTGGGAAATGTTGCTACCGAGCATCGGTATATCCGCCATGCACATGCAA
CTCCTCCACAACGGCATGGTTATAATGTTCGACCGTACCGATTTCGGTACCTCAAATGTTTCTCTACCCGGAGGCATATGTCGTTACGACCCTACTGACACCGCAGAAAAGTTCGATTGC
AGCGCACACTCAGTTCTCTACGATGTTGTCTCCAACACATACCGTCCTTTGAATGTCCAAACAGATACATGGTGTTCTTCTGGTGCGGTTCTTCCAAACGGAACATTGGTTCAAACCGGT
GGATACAACGATGGTGAGCGTGCTGCTCGAATGTTTAGCCCTTGTGGTTATAGTGAAACATGTGATTGGATTGAGTTTCCTCAGTATCTATCCCAACGTAGATGGTATGCCACCAACCAA
ATATTACCCGATGGACGGATCATTGTGGTCGGAGGAAGAAGACAGTTCAACTATGAACTTTTTCCCCGACATGATTCTCGGTCTAGAAGCTCAAGACTTGAGTTTCTTAGAGAAACTTCA
GATGGAAGTAACGAGAACAACTTATATCCGTTCATACATCTTTTACCTGATGGAAACTTATTTGTCTTCGCTAACACAAGATCCATTGTGTTCGATTACAAAAAGAACCGAATCGTGAAA
GAGTTTCCAGAGATTCCAGGTGGTGATCCAAGGAACTATCCAAGCAGTGGTTCTTCTATACTATTTCCATTAGATGATACCAACGATGCTAACGTAGAAGTTGAGATAATGGTATGTGGA
GGCTCTCCTAAAGGCGGCTTCTCACGTGGATTCACACGTGCCACCTCCACATGCGGGAGGCTAAAACTATCCGATCAGAGTCCAAGTTGGGAAATGGAAACCATGCCATTGCCACGTGTT
ATGGGAGACATGCTACTCTTACCAACAGGTGACGTCATCATCGTAAACGGAGCCGGAGCTGGCACGGCCGGTTGGGAGAAAGCACGTGACCCGATTATCCAACCTGTGATATATCAACCG
TTTGATCATCTCTTCACCGTTATGTCCACACCATCACGTCCTAGGATGTACCATTCCTCAGCGATTTTATTACCAGACGGTCGGGTTTTAGTTGGTGGAAGTAATCCTCACGTTTATTAC
AACTTTACCAACGTCGAGTATCCAACGGATTTAAGCCTCGAGGCTTATTCTCCACCATATCTATTTTTCACATCCGACCCAATACGTCCCAAGATATTATTGACAAGCGACAAAGTATTG
AGTTACAAGAGATTGTTTAACGTGGATTTCTCCATAGCTCAGTTTCTGACCGTTGATCTTCTCTCTGTGAGGATAGTTGCACCATCTTTCACTACACACTCCTTTGCGATGAATCAGAGG
ATGGTAATCTTGAAGCTACTCTCTGTGACGCGTGACCAGCTAACAAATTCTTATAGAGTCAGTGCATTGGGTCCATCAACGGCTGAGATTGCTCCTCCGGGATACTATATGATATTTCTG
GTGCATGCAGGTATACCAAGCTCAGCCGCTTGGGTGCAGATTGAGTGAAGCTTAAATAGATCGATTATGAATAGTTTGAAATGTATGTTGCATGATATATATAAATATTCAAGCAAAATA
AAGAGAGAGGAAGAGATTAGATAATATGCTGAATAAATTGTTAACTTACGATCTTTATAAAAACTGGCTTGAATTTAACAAATAGAGTTTTGCTTACATAATGACTGATGGTTCACCTAA
CTCAAAACCCAAGATTATTCCTTTCAAAAAGAATCGATTTGGCAATGAATCTTGAATGATTCTGCCGTGTGTATATGTATATGCTTCTGCAGCTTCTGAGGTATTTACTTCCAAAGTTCC
AACTTTTTTGTTTTAGATTTTGATCAGCTGGTTTTATGGAGACATTCTTGCGGCAAACCATAATCTTTAGTCCGGTTTACGGCTTGCTCTCGTCTCCATGGATCGTTGTGTAGCTTGAAA
TGCAGAGTTTGTATGATAGTAGCGAAGATATCATCGTGCTTCAGTTTAGAGAATTGAACAGCCCAGTCTTCTTCATGTCCATAAGTAGCTTTTTGTCTCTCTGCTTCAAGCAAAATCGAG
TCTCGGAACAAGAATCTTTGCCAGAGCTCCTTTACATTACCCAGTCTGAATTGTATCTCTGCCTCACTGAATCCCTGTGAGAGATTTCAGATTAAAATGAGTCTGAGATTAGGAGCAGTT
TAGTTAGTTGAGAACAAGACAGAGAGAGAGTGGTTACTCGCAGAGTGTTTATGAGATTGGGAATGTCATCTTCATTGACACGAACTGCAAAACTTTCATAATTGAGCATGTTCTCATATG
GCAAGTAGATTCCGTCCTAATGAAGAGTCATCAATCAACGGGAACCAACAAACCGTCATTTTCGGATCAGACAGCTTAAGTTTTTGGATTAATGTATTGAATGTGGTAAGTTTAAGCTAT
ATACCTGAATGATGACTGGAACACATCCTTGTAAGATACTATCTTCCATGCGTCCACTCCAACCATCTCCAGGGAACGCACCACAGAAGATTGAATTGGCTATGTCCTTGTGGTAATTGT
CGGAACGCAATGGAGTTACAATCACATCTTCTGCGTGCTGCTTCCCAAGCTTACCTTCTTTGTTAGGGCTAGAACCAAACTCTTCTGCTAGCTTCTGCCTGATTCCCATGCTATACCTGC
ATTAGATGTTATGGGACCATTATATACATCTCCATTAGGAATGCTGTTTGAAGCAAGCTCGACTTTCCCAAATGATATCAACATGAGTCTTTAAGTTGAAGACTTACGAATCTTCAGGCC
TTCCCTTTTCATAAGCAGGTCCGAGATTCCCATTGAAGTAAAACAATGTTTTCCGCTTCTCCTGTGGCCTAATAATAAGGAACAAGACAACAACTTTCAGGCTTCTTGTTTCCAGCGATC
GAACATGACTGAAACAATGTCCAAGAACTATCAGAGAATATACCTTTCCCAGTAATTTTTGCGCATTGAGTAAGGGTCAGGAACTTTCCAGGCTGGAATCACGAGATCTTTGCGGGGGTC
AAAGCAAGGATGATCTCCTCTCCTCTCATCAGATATATCATCCCAGTTATCACCAAAATAAGCTGTTGTTGAATGGTTGTGCTTAGAGTTTGTGTTACCCCAGTGAACTAGCATCATGCT
ATTCCATATCTCTTTAGGAGCATAGCAAGCACCTTCATCCCATGAGAAAAACTGCCTTTTTCAGGCGTAAAAAGATTAGCCACATTAGTGTGGAGTGATCTGTGTAAGAAATCAAGAAAC
AAGCTCTAAGTATGTATGCATCATCATACCCAAATATGGTCTCTCCCAGCTGAGCGGTTCCAGTATGGATATTTCTCAACAATGTGTTCATAAGCCCTTTTGTAGAACTCTAAGGTAAGT
GAGCTTCTTAATCCAGTATGATTCTGAAAGTAATAAAAACATATACAATATATGAGCTCTAAAGCTTCTACAAGCAGAGAATCAAAAGGTGAGTTTCTCGACCCAACCTGCATGTTAATG
TGAGGTGCATCATCAGCACGATTTATAATGCATGAATCCAGAACAGGAACAAAGAAGAAATCTGCCTCTTCTCCATTCATTGTACGATGAGCGGTGGCCAAGATGTTCTCGTAGAATGCC
ATCTTCAAAATCAAAAGAGACAAAGAAGAGGCAAAGTTATCTTTCAATTCAAATTCAGGAGAAAATTGCTGAATTATCTGGTATTCGACTCAAGTTTAGTAGAAAACCTGGGAACCATAT
AGATAATCTGTCCATACTGTTGCATTCCTCTCATCATAGATCCTATTAACGCATTCAAATTTAAAATGCCGGCCCTGCAACAACAAATTTAAATCAGAGGAGACTGAGAACTTTATCATA
AAAGGTGATTTTAACATTTTGTAGAAGAAAAACTAAAATTTTGGATTGTGACCTCAATAAGTAGACTGTTGAAGTCTGGGGGTAGATCATAGATGTATATAAGAGGCCTTTTTTTCTTCA
CCACAGCACTCAGATTAATGAGATTACCAGGGACATTTTTTTCACTTGGAACTTCAAGATGTGCTGGTCGAAGCCACTGTGGCCACTCTCCTACCGTCGAGAGAGTGGATGGAATACTAC
AATCTGTTCCAAACCAGCCTTTATCACACTGAAAAGGCGGTAAAACACACACAAAGTTAGGAAAATTTAGATTATGAATATGCAACCTCTCGGTACCAAAATGTCAAGCGTGGTGACTGT
GGATACACAATTTTACCTGGCAGAAACCTCCTCTGCATTTGCCATGTCCAGAGCACTGATTAACGCAGGTGCATTGTACTGGAATTTCGCAGAACCGTCCCCAAAGACAATCATATTTAC
AGTCACATTCCTCTTTGATTTTCACCTTCATAGCATATGCATCTTCTGGATCCACATTGCACCATCCTTGTTTGCTACTGTTTGTTGTTAGAATATCTAAGTCTGGTTTCGACCAATCTG
TCATTTTAGGTTCATCAGGATTCGTCGGCGAACTGAAAATACATGTCTTAAGTTAAAGAGTTTTTCATCTTGATTTGAGAAGCATTTGAGACTGTCAAAGAAAAGAATCAGGTAAAACTT
ACTTGATTTGAAATCCACATGACTCTGGCACTGGACGGTTTGGATATTTTGTGCCTTCTCCACAAAAGCACATTGCTCTTGTGGTGTCACAATGTCTGGAACAAATCGAAACAACCCATT
TTCCGTATGGCATCTCTGGTGTTTTCTCATAATTGCAATCTAAACGAAGCTTTTGTGAACAATCTTCTCCTACACAGAACCGGTCAAAGTAGCTTCATTTACACACCAATCATTTACAAA
GCAATCAACATTGGGTTTAGGAAGATTAAAATAGCATAAACACTAACCTGTAAATCCATGGAAGCAACGACATAATCCAAATTCATGGTTACAAACACCTTGACCACTACAATCACTCAT
ACACTTTCTCCCACCAATTGGCTACCAAAAAAAAAAACACAACCATTATAACAAAATCAAAGAAACAAGATTGTTTCAAGATACCAAAAAAAAACTTACTTCAATAATGTCAACTTCTTT
AGCAACTGCATCACAACTAGAAAGCCATTGTCCGATCTCAGCTTTCCACGAGGCATTACGATAAACTACTGCACCGTGTGAGTCAGCAGGAAAGCGGCGATCAAAGGCAACAACAACAAG
GGATTGACTTGAATTCTTAGTCACTTGTGAGATTGATTCATTACTTGGTCCACAAAGATTCTGAGCTTGTCTTACAGTAATAGAATCAAAAGAAGGCACTACAGGACCAAGAAACAGATG
AACCAAGGAAACGAGAACAATGACAGAAGCAACAGTGGCTATCTGAGACCATGAGAACTTCCATTTCTGGTGAGAAAACATGATGGAAATCCGAAGTTGTTAGTTTTCAAAGTTGACCGC
CTGAGAATCAGAAAAAGGAAGCAGTTTGATTACATAAAACCCACATGCTCACGAAACACAAAGTAATGGAATTTACGGAATCGTCAAAGAAACTGAGCTGAAATAAAGGAAAGATAGACC
CACAAGGTTGGGCAACAACCATAATTGAGCAATTATTGAAACATAAATAAACAAAAAGCAGTGAGCTTTGACCGAGAAACAATGGAGTTTTCAAAGTTGAAATGCGAAGACATTAATGAA
GAGGAGTAAGTAACATTGAATCATGGGTTTTCATACATTAACGGATCCAAACTCAGAAGAATTATTTACATGATTAAAAATCAGACATTTGAGCTAGTATTAAACAAGTTACAAGAAGAA
TCACGAGAAAGAGACAGAACGTATTCAAACAAACATAAGGAAGCTGAGAGAGAGACAAAAACTCACCAGCTTTGACGGAAAACGTCATGGGTTTACAAGAACTAATTAACTCAACAATG-
GGAGGATTTATAAGATAATTATTACTTACAGAGAGAGATTTGATTATACAATAATTAGATAATTAAAATAATAATAATAATGATTTGTAATAATAATTAGAAAGAGAGAGATGGCCACGG
AGATCTGTGGCTGGCCGGGAAGGAAAGCAATTGTTGATTGATTATGGAAGCGGTCGTCTCTCTCGTGTGCGTCATCTTCCTCCTCTGCTTCGATTCTCTCATTTTTAACTACCTTTCTTA
ACCTTCTGACCATTCGCCGCCCATTCCCGGTTTGATCTTCTTAACCGGTTTCTTTTGGTTTTCTCATCAATTTTCACTTTTCTTCAAACAAAACCAAGTCAATACTTCAACTCTGACCAA
ACCGAGTTTAACCGGATCAGTACCATCTCTAATTCAAATCCAGTAAATAATCTGATTTGTGACGGCTGTGGGCAAAACGGTAAGTACGTGTCTCCTTTTTATTTTAGTTATCGTTTCATT
GTCTTGAGAAAGACCGTGGTGGGTGACGCACTCCTCTAACAGACAATTACGTAATTTACCAATCTAGCCCCGTTTGATAGCAATGTGTTCGCTTTTTCGAGAAATCTTTATTTTATTTTT
TATGTTAATAATTGAAAATCAGACTCACGTGAACGTAGCGCTTTATCATTGGTTAGAATTTCAGCGACGACTCCGTAAAATTAAAAAGTCTACATTCTCTCCTTCCTACCAACAAAAAAA
AAAGTCTACATTTTCCTTTGAATATTCAAACTTTTATTTTATGTACTACAATAATTTTTACTTAATATCGCTCCCCAATAGTATTGAAATTGACGAATTGTGCCACTATTTCAATCAGCC
ATTAGAAAACTAATTAGAATCTGTTAAATTGTCACAATCCACCACAAATCGTTGTCAATATTTGGAATCTAAATTGAAACAGAAAGATTCCACTGAAAAAGAAAAAAAGAGTGAGAGAGG
CAGCTCATGGGATGTGGTGAAAACGTGAGAGACTTTTGAATGTAATGGCGATGCACAAACTGCTCTGAGCATGATACTGTAATGTTACTGGACGATGCTACCATATGTTCTGATCTTAAT
TAATTTTATGGAGAGTTTTAGTTTTTTTTTTTTTTTATGTCAAATTAAAAAGTGAAGTCAACGATTTGTAAACAAGAAGAAACGTGGCTACAAGCCTACAAAAATATGCAACATCTTGAA
AAGAAAATTTCTAAATTTATACAGAATAAAAATGAAACTTGGACTTGCTAATCTGTTTTAAACCTTGAAAATCTGTTTTTAAACCATTTATATAATCTATAACAAGTATGTGATATGTAA
TCTATAAACTTGTTTCACCACAAGAAGAAGAAGAATCTCTAAGGAATCTTTTTAGTTCTTTGGCAACTTCAACCATTTTTGGAACTTCCCCTCTAAGACCAATGCATCTTTCCGAGAGGA
CAATGAAAGCTTCCATTCGACAACGCTCTTCTTCTGTAACATCACCTATTTTCTCTAACATGTTTGAATCAACAATCTCATCAATGCATTTTGCAAACTTTCTTCTGTTTTCAAAAGTTG
TCAAGTCACTCCGATCATAACAAAGCTCATGAAATCTCTCTTCTCCCATCAGAAGCTTTTGCATAAAAATACCAAATCCAAACGCATCAGTTTTCTCCGAGACAATACCATTAATCAAAT
AATTATCATCCATGTAATCATAATCTCCACCTATACAACCATTACCAAGCTTCACAAATGTTTCTCCTTGTGGAATAGAGACACAGTAGGAGAAGTTACACAACTTAGCAACACCATCTT
CATCATCCAATAAGATATCTTCTAAACGCAGAATCCTATATACGAAAGGTCTTGGAAACGCAGTGTGAAGATAAGCTAAAGCAGTTGCAATCTCCTCTGCTATTTTCAATCTTTGTCTCC
ATGACACAACCATTTTCAGATCTAAACTAGTAGGTTTCTTTGATGCACGATAAACCAAAACTGGATGTTCAGATTCAAGACAACATCCAACCAATTGCATGAAGTTTTTATGACCACTAA
CAATCGATGAGATGGCTATGTCACGGCAAAAGTTTCCTCCGTTATGCTCACTAAATCTATATCTCCATTTCTTGATGAGTAACAGTTTATGATGATGATGATGGTTATTGTTTTTACCTG
AATAATACCAATCGTATGGAATCTCATCGAATAGTTCAGAAACACGATTGGATTCGCTGAAAGTGTCGGTGGCTTCTAGGATTTGATCAGCGGAGAATATTTTGATGGGATTTGCTTTGC
CATTGCAAGATTTGATGATCTCTTCTAGCAATGTCCCACCTCTCTCGTGTCCTCGGACCAATCTCTCCCTTTTAATTATGGCTCGTAAACTCTTCTTCTTCCACCACTCCATCTCAAACA
ACAACGAAAAAAAAGTTTCTTTTACTTTTGAGGATAAAATGACCAAAGATTGAATGACGAGTTGAAGACCACACACCGTGTTGAAAAGTTGTAACGTGAAGTCAACGAAACACCATTAAG
GAGTAAGACTTCGTTGGAAAAGGTTTATCTTTCAGAGCAGAAGAAGACAAAAGTTGTTGAAAATTCTTCACCTCTTTGTCTGTTCAGCTCCCTTACTCTCTCTTATACTCTCCTCTGTTT
CAAGACAAGCACAGAGAAACGTTACTCCCTCTTATGTTTTAAGTATAAAGACATAAACGTTTTGGAAGAGAAGAGAGAAACTGATTTACTATATTGATAGTTCGGATCCTTATATTGATG
AAGCCATGTTTAACGCAATTCTGTATGAGTCAGAGCATCAGTGCATCAATTCACAGAGCAGAAAAAGTTCCTCCGTTTTTGCTTTGAAGATTCTTTCTCAAGTTTCCATCTTTCTTCTTC
TGGGTTTACATAGTTCTGTGAATCACAGACTGTGATCAGTGGCAACGAACACAGAGAACAAAGATGCATTAAAAGACAAATTTATTCATTGTTTTGTATTGATAGTTCATATGTAATTGA
TTAAAGAAGAAATATGCGTAAGAGAAGACTAAAGAGTACATTTGGCTAAACCCTTTTTTAAAAGTCCCACATCGACAAGCTAGGGATCGTTGGTCATAAGCTTTGTAGTATAAATAAGAA
GCTGAGCCATTCGTTCAAATCATACCTTTCTCGGCCTTTTGGCTAAGATCAAGTGTAGTATCTGTTCTTATCAGTTTAATATCTGATATGTGGGCCATCGGTTCACACGATATTAACTCT
ATCTTTTAAGGGAGAAAGCCCGCTATGATAGCTTGCTATCTGGGCTTCCACGAGTCGCCCATGCGTTGCACTACTGCACGGGCCTGGCTCAACCCGCCAAACTAGAAGTGAAACTTTTAA
AATTTTAGTCACTTTTGATGTTTAGTTTTTAAAATGATGTAGGATTCTTTATCATTCAAAGTCCAAAACATCCAAAATATACGACAAGTAAAAATCTGTGAAGTAAATATATGAACTTTT
GCTTGTCTCTGGCAAAAATCTGAATGGTAATGTTTCAGACTGAAGCCAAAATGGCATTGGCATTGTCTCTGCGTCATGTGTGTCTCATCTGCGATCTACAGTTTGATGGATAATTTGCAG
AATTCTCAATCAGCATGATGCTATGTTTATGAATCATGTAAGCAGAAACGACTCCTGTTTACGTTATATCAATGTTTCCATGGGTTTTGTTAGTTAAAGATTGCCGCTGGAAGCGTGTGC
GTATACTATCACTGAGAAGAAAGATGAAGACAAGCCAAAGATGATCGTAGTAGCTTAAGGAACTCAAGTGGATTCAGACATCACTTTAGAGATCGAAATAGGGTTTGAGAATTGGAAAAC
AGTGTGAAAATAAGCTAAAGCAGTTGCAATCTCCTCAGTTATATTCATTGCAACGTTCGATGAGATCTTCTAACAGCATCTCCCCCCTCTAGCTCTTGATATCTTATTCCTCAACTAATC
GAGAAACACTTAACTTTGAAAAATAAAATGACAAAACTTGAAGACCTCACACACTCTCAGTTGATCAAAACGAAGAACACTAGCTAAGATATAAAGTCAAGCTGTCGTTGTTGAATATCC
CACAAAGTCGTCCTTCCAAGAAAAAGCTCACAACAAGACTTGCGGACTAATTTCATAGTTCTTTCTACATCACCTGAAAACTAGTTAGGAAGCTAAGGCTTTCTCTGTTTTTTTTTTGTT
TGTCATTGTTCCACTGGTTCTTTGCTACAATTTAGGAGACTAGAACAAAACTAAATTTTTTGTTTGGTTATACAATGCAAAAAAATATCTGCAAAATAAGTGATTTAGTCTCTAACCGAG
AAAAAAGTAATTAAAAACAGAGCAATTACTAACTATAATTTCTGGTGTCATTTTGAGACTATAGTTAAAACTTACAAGCAATGTTTTACATAAATCATTTTTAAAATTATAAGTAAAAAT
GTTGGCGCCTCAGTATTTCAGGTTCGATTCCCATTGTTCTTTTTCAAATTGGATAATTTAGTCCACATTGACAAAAAGAAAGAAAAATCATAATATGTTTAAGGATGCGTCAAGTGTATG
CATATATATTGTTGTAAAAAGAAAAAAGGTGTATGCATACGTTTCTAACATATTTTGTCTGGCAGTCAACTATTTGTTATGAATATGTACAATCACATAGAAATGATAGCATGTGGCTAT
GTTACGTGAATTAAGGCAAATGATCTTACGTAGGGAAAATTGTAACTAAAAACTCAACAACCCTTATTTGTTTTTTTTGTTATCTTTTCCACTTTGCTGCAAAATTTATTGGAGAATCTG
AATAAAGCGGTGAGCATAGTACAGCTGAAAATAACTAGATGATGAACTTGTTCTTTAGTTTGTTTTGATTCTTCATTATATTTAAAGAAAATTTGGTTAGATAGATCAACCACTTCAACA
ATACTTTTGTAACTTCAAATATTTAATAACAAAAAAATTAAAAAATGTTTGAACTTTACTGAAATGAAATTTCGATATTAGAATACTAAAGAATCAAACGTGCACTTAAATATCATTTAG
TTTATATTTATACAAACCATGAAAGACTCTCATACTTTACACCGCACATAAACAATCAGAACCATACCAAACCATGTGAATAGAATCACAAAGACGTCATGCTTTAATTTACAAGCAAAA
AAACAAAAGGCATCGGCTAGAGAATAGCAAAAAGAGGAAGAATTGAACGGAAAAATTGAAAACATATGGAACAAAGTGGAGCACTTAAACATCCACGGTAATATTAGTATATTAGTCACC
TTCAGACTAGGGCCAGACATGAACAAAGGATTCGATGTTAGTGACAAGTAGCATATCAGACTAATAAGGATATATATTAAGCGGTATGGGTAACACATTAATCCTTTCTCCAATTACATT
CTCTTTAAGGTTCTAAGATCCGCCACTAGGCCATTTTATTGGTAAAAGTAAAACCATTTTGGTGGTCGTCTATGAGTGTTAAGAATTATGTAACAATTGTTTTGGATTCACCTGAAATAA
ATCTGTTGATTTGAAATATTTGGACGTTACATTTCCATATATAAGCTTACCATACAAACATTATAATTAATTGGAAAGTCCAGCTAGCACTTTTTACCACATGCAAAGGGAATTAATCCT
AACTTAAAAAATTAGGAGTAATCACATCTTGGTAGTGTATACCGATCAATTTCCGACAGACGTTTTTTTTTTCCTTGCCCATTGATTGCATAGTTCAAAACTTCAAAGTTGGTCAATCCA
ACCAAGTCGAAGAGATAGGAGATGTTTTGAAGTATGAAAACAAATAGAGGGGCTAAAATCAAAATAACAAGAAAAAACGCTTCTGCCGTGTTCGAATGTGTCCTCGTGATCATCTCCGTA
TATAATCAATCAATCAATAAAAATCCAGAGTTACAAACACTCTTCTCAAAATTTTCCCATTAAATCGCAAAGTTAATTTTGCGATTTTTTTTCTCTTTTTTTCTGGTTGGGTTATTTATT
TTCCCCTTTTAAAAAACTTCTGCAACTTGTCTTGAAATCTGGGGTAAAATATTTCTTCATTGGTTTCTGGAAATCTCGGGGAACGATTTGTTGGGTTTTCTTCTTTGTACTCTCTCCTCA
CATTAGCTTTTGTTGGTGGGATTTTTTGAGGATGGTGATTGCTGCAGCTGTCATCGTGCCTTTGGGCCTTCTCTTCTTCATATCTGGTCTCGCTGTCAATCTCTTTCAGGTTTGGTTTCT
GATTCGTTTCTGGTGTTACTCTTTTTAGATTCCGTTGTTGTTCTACATTGTAGATCCTTTCTTCTTTTGTTTTGATTCACTGCTTTTAGGGTTTCCTTCTCCAGAAACTTTGATTCTTTC
GTTTTTGTCGGTGATTGTGTCTTAATTCTGAGTGTGCATATGAGAGTATAAGCTCGAAATTGACTCGTGGAGCTCATGCACTGAGCTATAGAGTGTTGTTTGATTCTGCGATTAAGTATC
ACTTTCTTCAGATTTATCTTGATTTCTATGTTGATTGAATCGAGGAAGGAATCTTTTTTTCTCTCAACTTCGTTTGCTTCAGTTTTGATGTTTACTACTACATATTGTTGTTTCAGGCAG
TTTGCTATGTACTCATTCGACCACTGTCTAAGAACACATACAGAAAAATTAACCGGGTGGTTGCAGAAACCTTGTGGTTGGAGCTTGTATGGATAGTTGACTGGTGGGCTGGAGTTAAGG
TATCCACAAGCTTTCTCCTTTTTACTAAATGGTTGTTAAGCTTGGATTTTGTTTTATCTTATCTAACTCTATGAGTTCCTCTCAAATTTCTTGTTTCTTTTCCTTTAGATCCAAGTGTTT
GCTGATAATGAGACCTTCAATCGAATGGGTAAGTTCATATGCTTATTGGCAATCAAATCAGTTTCTGATGTCTTCAAGATATAAAATTCCTATGTAAGAACGAATCTGTAACTTCATTGA
CTGTCCTACTATTTTTTTCTAGGCAAAGAACATGCTCTTGTCGTTTGTAATCACCGAAGTGATATTGATTGGCTTGTGGGATGGATTCTGGCTCAGGTACATAATTTCACCTCACAGTTT
CATCTATCTTCCTACGTTTTTGTTTGAATGCATAAATGGAGATCAACATAATAGACTTCTTGATGAGAAAGCATGTATACTTGCAATGGGACCATGTATTGCTTCCAAGTATCTACTTAA
GAAAGATTATCTTAGGTAGAAGGTGACAGTCCCTAGTGATCATCTGATGAGATATGAGAGAGTATAGCATCATCATATTTTCTCTTAACACGCTCCCTGTTATGCTGTTTACATCTTTTA
ATCTATTGTTTCATATTTTCTTTCCTTGCAGCGGTCAGGTTGCCTGGGAAGCGCATTAGCTGTAATGAAGAAGTCTTCCAAATTCCTTCCAGTATGTGAATATTTTAGCTTACTGCTGTG
TGCTTGCTAGATTTGAGAGAAAATAGTAGTAATCTTTAATTCTATTTCTGAATCTCTTCTATAAGTTAGAAATTTGATACCTGGCTTTGCGTTTGAGAAAAAATCATTGTTTTAGGTTAA
TACACTTCTCCGCCTTTTTTATCTGTTACATATTCCTAGTACTCATAAACAGAATTTTCACACACATACAGGTCATAGGCTGGTCAATGTGGTTCTCGGAGTATCTCTTTCTGGAAAGAA
ATTGGGCCAAGGATGAAAGCACTCTAAAGGTATGGGTTTATAGTATCCTTGTGCAACTCATTTAGTTTTTGCTCCTGTGTAAAATGCTTATTAGCACGTGCAGCTACCTCGTTCATGAGG
GGATTAGCCTAAAAATGCAGAATCTTCATTTCCAGACCATGAGTTATGTGTGTTTGTCTAAATTTACAGTCAGGTCTTCAGCGCTTGAGCGACTTCCCTCGACCTTTCTGGTTAGCCCTT
TTTGTGGAGGGAACTCGCTTTACAGAAGCCAAACTTAAAGCCGCACAAGAGTATGCAGCCTCCTCTGAATTGCCTATCCCTCGAAATGTGTTGATTCCTCGCACCAAAGTAAGTTGTAAT
ATTTTTCTTTTGTTCATTCCTGGGGCAACTTGATATCTTCTCTGTGTCCTTTAAAAAGCAAAATGATTGCTATGATGATCCAAAATCTCAATGCATGGGTAGCCTTTATACGTTTCATTT
TCATCAGATCGACTTGGTGGTTGTTATTGTGATTTCTGCCCTAATTACTAGACTTGCTTGTATTTTTGTTTCAGGGTTTCGTGTCAGCTGTTAGTAATATGCGTTCATTTGTCCCAGCAA
TTTATGATATGACAGTGACTATTCCAAAAACCTCTCCACCACCCACGATGCTAAGACTATTCAAAGGACAACCTTCAGTGGTAAGCAAGCAAAAATATGAATAGGTCGTATAGCAGTTGA
ATCTTGCACTCTTCTCACAACAAATTTCAAAGTATGCACTGGCTTGGATCACATCACCATCCAATTTACTGAAACGAACATAACTCTTTATATCACCTTTACTTTTATAATGTGTAAGAA
ACCGTAGGACTCATCCCATCCCAAGCCTTTTTCTTTTAAAACCTCCTGCGCCATTAACGCAAACCATTGCTGCTGGTTTCAAGGTGCATGTTCACATCAAGTGTCACTCGATGAAAGACT
TACCTGAATCAGATGACGCAATTGCACAGTGGTGCAGAGATCAGTTTGTGGCTAAGGTAAAAATTATGGATGTACTGGTATTTCCACGTTTCAGTTATTGGCAATAATATATTTGGTCAA
GATTTGATAGAGAAAAGCTTGGAAAAGCTTTCATTTTGGTATTCTCTCATCTCGTCTCTGTGATACAGGATGCTCTGTTAGACAAACACATAGCTGCAGACACTTTCCCCGGTCAACAAG
AACAGAACATTGGCCGTCCCATAAAGTCCCTTGCGGTGAGTCTATAAAATTCATAACATTCTCTTGGTTCCATCTATAAACTCACAAATCTCTTGATCTTTTTCTCAGGTGGTTCTATCA
TGGGCATGCGTACTAACTCTTGGAGCAATAAAGTTCCTACACTGGGCACAACTCTTTTCTTCATGGAAAGGTATCACGATATCGGCGCTTGGTCTAGGTATCATCACTCTCTGTATGCAG
ATCCTGATACGCTCGTCTCAGTCAGAGCGTTCGACCCCAGCCAAAGTCGTCCCAGCCAAGCCAAAAGACAATCACCACTCAGAATCATCCTCCCAAACAGAAACGGAGAAGGAGAAGTAA
AAACTGGTTCTCACAGATCCAAACATCAAACACAAGAAGAAGAAGCGCGTGTCAGTTTTGTTATAAGAAACATAAA---AAAAAAAAAAGACATCCAAATGAAAAATCCCTTAATATTAT
CAACTCCGTTTTGTTCAGCTACTATATTACTACTACTACTACTACGCAGCCTATGTCTCTTAGTCGATTGATGTATAGGGTCATGATCAAATCAACGATTTAATCCCTATAGTCCCTTGG
GATTTTTTTTCTCAAGTGCGTAGGCCTTGTATAACTTTCTATTTTTAGATTGGAATTTGGGATTGATATTAGACATTTTCCTTTTATTATTAAACTGTTTTGTTCCTTGGTTCTCATTGC
AAGTGTAGAATTTATTAGGCACAAAACATGTTATTACAAGACGTTTTAGAAGAAAAAACAGAATTTATTCATGTAAATAAATTAACTGACTAGACTAATCCTACTGGGACTTAACTGTGA
TTAGACAAAAAAAAATTCATTTTGAGAAGAAAAAACAGAAATCCGTTCATGGAATTAACTGAGATTAGACAAATTCAACTACAGTATGACGGTGATTACAGGGAGAATATCGTAAAAGAA
CAGGTTTTATTTTCTTCCATTTTTGATAGAACACATTTTTTTTTTTTTAATGAGTGTATAATATAATAAACACAATTTTTATTTTAGTTTTCTCAACCCTAAAACTAAAACCCTTTCACG
CCGATTCAAAAGAAAAAAAAAACCTTCACAAGTCCGGTTGCTCGCGCCGCTTTTCTCTCTGTTTTCAAACTCCGATTAAAGTCCCGACTTGTATCAATTGATAAACCCTAATTGTCTCCG
TTCTTGCTGAAACACTAATCTCGCCGCACAGTTTACACAGCCTCCAGAAGCGACACCGACGACGCAATGGCTCACGCTCAAACCACAGAGGTGTGTTTGAGTTTTCACCGCTCTTTATTG
TTTCCCATGGTGTTCGACCTTGGATGGTTTATCTTATGTTCTCGAGTTTTTCCTTTTGAATCCAGGGAGCTTCCCAGGTGGTCGAATCTGTTAGATTCAGTTTCATGACAGAGCAAGATG
TTCGAAAGCATAGTTTCCTGAAAGTTACGAGTCCTATTTTACACGATAACGTGGGCAATCCTTTTCCTGGTGGTCTCTATGATCTTAAATTAGGCCCTAAAGATGATAAGCAAGCGTAAG
TTTTCTTCCATATCCTTTTACCATGGCCTGAATTATCATGCCTTTCTAAGCTCTTAATAGCTCGCCTTTTTCACGCAACTTTTATAAAGACCTCCTTTTTATACCTGTCTAGGCTTTGAA
TTGTCGATTCTTAGTTGGAAGTAGCTATTCATACACCGATTTGTTTGCAAGTAGCTATTGATCTTTATTTCTCTGATAATCTTGTTTATGTTTGGTCTTTTTTCTTTGCTTAATCTAAAG
CTTTTCTTGTCCTCTTAATGCAGTTGCAATTCATGTGGTCAGCTCAAACTTGCTTGTCCAGGACATTGTGGTCATATCGAGCTTGTCTTTCCTATTTACCATCCTTTGCTCTTCAATCTT
CTTTTCAATTTCTTGCAGAGGGCCTGTTTCTTCTGTCATCACTTTATGGCAAAACCGGAAGATGTAAGATATACATGAGATTAATTTCATTTTGTTGCGTCTCATTCTGCACTTACTAAT
TCTAATGTGCTTCATGCTCCTTTTTCTTCTTTTCAATTTAAGGTTGAAAGAGCTGTTTCTCAGCTGAAACTCATCATTAAAGGTGATATAGTTTCCGCGAAGCAATTGGAGTCCAACACT
CCCACTAAGTCTAAGTCTAGTGATGAAAGCTGTGAATCAGTTGTAACCACTGATTCATCCGAAGAATGTGAAGATTCTGACGTGGAAGATCAGAGATGGACATCTCTTCAGTTTGCTGAA
GTCACTGCTGTCTTGAAGAATTTTATGAGGTTGTCATCAAAGTCGTGTAGTAGATGCAAAGGAATTAATCCTAAACTCGAGAAGCCTATGTTCGGATGGGTTCGCATGGTATGTTCTCTT
CTAATTGTTCCTCCTAAGCAGATTTTATTATGGTATGCTTAAATGAGAATTTAGTCTTTGTTCTGTTATTGGCGAAAACAGACTACATTCTTCTTGTTCTTTTAGAGTCTTTGGGAGTTG
TAGGTCTTGGATTGTTCCATTTAGCCCTGGTGCTTGCTCTGTTGTTTAGTGTGCGTATGAAACGTGTCTTAGGAAGCATGATTAGCCAAATCCCATCAAGTTCAGTATGTTCCTGTTTTC
TCATTTTCTTTTTATCTTAAGAAAAATAACTTTCACAATTGATATCTGGCAACTTTGACAATAGTTTTATTTACCCCTTCTCATTTCTGTCGTATTATTTCTTCCTTGACATTCTATTAG
GTTTGAAGACTAAACAAAGTCAGACACATATAGGACCTCATACTTTTTTGTATTGATTCTGTGGATTGTAGAGAATGTATTTGTTGCCCTCATACTTTTGTAGTTTGTCCCTTATAAAGG
TCTATTCGTAGACATTATATATAACATGTGTGCACTGGATTGCCAAAGTGAATTTCCATGTCCAGCATGTTTCTGCTTTTTTTTTTTTTTTTTTGTTCACTTCTCTATGTTATGCTCCTC
CTTGATATCAGCAAAAGATGTGATATTCCTTTCAATAACAATCTTTTTAAACAGAGAGCAATGAAAGACTCCGATGTTGGAGCTAATGTCATTCGAGGGCTTAAGCTAAAGAAGTCCACT
AGCAGTGTTGAAAATCCAGATGGCTTTGATGATAGTGGCATTGATGCATTATCAGAAGTTGAAGATGGTGATAAAGAGACAAGAGAAAAGTCCACGGAAGTAGCTGCAGAGTTTGAAGAG
CATAATTCTAAAAGAGACCTTTTACCGAGTGAGGTTTGTTTCTAATATGGCCTAACTTTATAATAAGGCACGGTTAAAATTTTCCAAATTTGTAATAGTGTCTTGCTATTATTCACTTGT
ATCAGGTCAGGAATATCTTAAAACATCTGTGGCAGAATGAGCACGAGTTTTGCTCCTTCATTGGTGATCTTTGGCAGAGTGGGTCTGAAAAAATTGACTACTCTATGTTTTTTTTGGAGA
GTGTTCTTGTGCCCCCTACTAAATTTAGACCTCCAACAACAGGAGGTGACAGTGTAAGTAATTCCCTACAAATTATACTGTTTTGGTGCTTCTATATCCTCTCTAATTTTTGGAGTTACT
TTCAAGTTTGTAACTTTTGGCATTACCTCTGTGCGTCACTTTCTGTCCATGTTCTCTCGATCTTCCTTTTCCAGTTTTATATCTCCTATACTAACAGATGGTTGTTCCCATTAACTCATG
TATGATCATAATTCTCTTACGATTTTGTTTCTTTCAGGTTATGGAACATCCTCAAACCGTAGGACTAAATAAGGTCATAGAATCCAATAATATACTCGGGAATGCCTGTACTAACAAATT
AGATCAGTCGAAGGTAATTTTCAGATGGAGGAATCTTCAAGAATCAGTCAATGTCTTGTTTGATAGCAAAACTGCCACAGGTTAGCTTCTTGCCATTGTTTGATATGTATCTATTACTAA
AGAGCTTCCTTAGTTTTCTCTAGTTATGTATAGCAACCGGCTACCCCACTTTTTTATCTGTTGTCTTGTTGACTTGACAGCCTCTTTAGAGCATCTTGTATTGGTGTAGACCGACTATTA
TCGCTAATTTCCTTTGCAGTTCAAAGCCAGAGAGACAGCTCTGGAATATGTCAATTGCTGGAGAAGAAAGAGGGGCTATTTCGGCAAAAAATGATGGGAAAGAGAGTGAATCATGCGTGC
AGATCTGTGATATCTCCAGATCCTTATATCGCTGTTAATGACATCGGAATTCCTCCTTGTTTTGCTTTGAAATTGACGTATCCCGAGGTATGATGTCATATGTCGGTAAATTGTACTCTT
GACACATCATTATCTTTGGCTGTTAAATCACACGTCCCAACACTCTTAGATGGAGAAAATATTGGGTTATTCTTTTCAGATTTTGCATCATTTTCCTCTTTTGGTGGAGATGACTTGTAG
CTATCCTTAGATTTACAATTATACGTGTCCAACCTATAGTGGAGCCTTATGTTTGTTTTTCCGGAAGTGAAAGTTAAATGTATTGCTGCAGAGGGTGACTCCTTGGAATGTGGAGAAGTT
AAGGGAAGCTATCATTAATGGTCCTGACATTCATCCTGGAGCTACACATTACTCTGACAAATCATCTACAATGAAGTTGCCCTCTACCGAAAAAGCACGAAGGGCAATTGCAAGAAAATT
ACTGTCCTCACGAGGAGCCACTACAGAACTTGGGAAAACTTGTGATATCCACTTTGAAGGTAAAACTGTCCATCGACATATGCGAGATGGTGACATCGTCCTTGTGAATCGTCAGGTGTG
GACACATATTGTTTTATTTCATCAATATTGCCTATCTAAAATGTTTTTCATTTCTTTCGAAGTGCCTATCCCAGGATGTTTTTTCATTTCTTTCTTCAGTATTTAATACGGACTCAGGCA
TTGTTTGGTGTACACCTTTTTGTCTGTGCTAAATGTTAAATATATGTTCTC-ACTATTTTTTTTCACTGGCAGCCAACATTACATAAACCTAGCTTAATGGCGCACAAGGTCCGTGTTCT
GAAGGGGGAGAAAACACTTCGTCTCCACTATGCAAATTGCAGGTAGACT-CTGTGGATATAGAGAATGCCGGATCTCCCAGATGTCATTATTTACCTTGTTTGCAATCTCCTTTCAAATT
TACATTTGTGGACCTTTACCATGTCTCGGTTTATTTTCCACATGCATTTGACTTTTATCTCAAAAGTGGCTTAAAATATTGCTTTGGTTGCAGTACATACAATGCAGATTTTGATGGTGA
TGAGATGAATGTGCATTTTCCACAAGATGAGATTTCACGTGCTGAGGCCTACAATATTGTCAATGCTAACAACCAATATGCTAGGCCTTCTAATGGCGAGCCACTTCGAGCTTTAATTCA
GGTTGTACTTCCATGCTATTTCTTCAAACCTTTAGTTTGCTTTTATCATTGTCTTGATTTCACGAATTGGGTTGTTTACCAGTGATATTTATTGACTTTGTATTTTCTTAATAGGATCAT
ATTGTCAGTTCCGTTTTGCTTACTAAAAGGGACACATTTTTGGACAAAGATCATTTTAATCAGCTTCTCTTCAGTTCCGGTGTCACTGACATGGTACTCAGTACTTTTTCTGGAAGATCT
GGCAAGAAAGTCATGGTATCAGCTTCTGATGCAGAACTGTTGACAGTCACGCCTGCTATTTTGAAGCCAGTGCCTCTTTGGACTGGGAAGCAGGTAATCTGTGTATGCTCTGTTTTGTTA
TCTTAGTTCTTATATAAGTTGGTTTTTCCACATGTGGCTATGTGCTTTTGGTATACAAACTGTATCTAGGGAGTCATCAATGGGTTCACTAAATGCTTTTACTTCTCATGAGCTGAGTTC
TGGTTATTCGTCTCTGCTAGGTCATCACTGCAGTGTTGAATCAGATAACCAAAGGTCACCCACCTTTCACCGTAGAGAAAGCTACCAAACTTCCAGTTGATTTCTTCAAATGTAGATCTA
GAGAAGTAAAACCTAACAGTGGAGATTTGACCAAAAAGAAAGAGATTGACGAGTCATGGAAACAGAATCTTAATGAAGATAAATTGCACATCAGAAAAAATGAATTCGTCTGCGGTGTGA
TCGACAAGGCTCAGTTTGCTGACTATGGGCTGGTTCATACAGTGCATGAGCTTTATGGTTCAAATGCTGCAGGAAATCTGCTCTCTGTTTTTAGTCGTCTCTTTACAGTCTTTCTTCAGG
TGTGCTCTCGTGTTGTTGATAATTTTATATTCATATGCTACAGAGTTTTGCATCCTGAATCCTTGTTTTTACAACTTTCAGACCCACGGTTTCACCTGTGGCGTTGATGATCTTATTATT
TTAAAAGATATGGATGAAGAGAGGACGAAGCAACTTCAAGAATGTGAAAATGTTGGTGAAAGAGTACTCCGTAAAACCTTTGGCATAGATGTTGATGTTCAGATAGGTATGTATGTCTTG
CTGGAAAGTATGTATTGCATTAATGTGTTCAGACTTGCCACCATGGTCATTTGTTACATTCTGGAGCACGGATGTCCCTCTGTTATAGTATGAGGCATTGAAATTGTAGTTTATCAAATA
AACTTGATATATATACTGTATTGCCTGCAGATCCTCAGGACATGAGATCCAGAATAGAACGAATTCTTTATGAGGACGGGGAATCTGCTTTGGCATCTTTGGACAGGAGCATCGTAAATG
ATCTCAACCAGTGTTCAAGCAAGGGTGTGATGAACGATTTACTGTCTGATGGGTTACTAAAAACACCTGGAAGGAATTGTATATCGCTAATGACGATATCTGGGGCTAAGGGCAGTAAGG
TGAGTTTGTGGTGCCTCCTTCAATATGCACGGTGTTGTTGATAGTTTAAGTACGCATTTTCAGTATCTAGAAGTCGGTTTGTAGCTTCTGTGTTCATAGAACCCATCTTGTCATCCTTCT
GCAGATTTCTTAGCTCATGCCAACTTTTCCAAGCTATAACTTTTAATTTTTAGGGAAGGAGATAAACAAGTTGGTTTTTGAAAAGATAGATAACTTATTATTATCAATTTGATATAGATT
TACTTTTGTTGTTTTTCCAATGAAGCCTATTAGCTCTGAAAGTAAATTTTACAACTTTCTCTGCATTCAACTGGGTGGAGTTGCTAGCTCTAAACATCATATATTATAGGGATATAGTTT
TGTGGAGAGTAAATTACAATTTTTGGGAGGCGAAGCTTTATCATTTCATTCTTTTGTTGTCTACTTTGAGCAGGTTAACTTCCAGCAAATCTCTTCACACCTTGGCCAGCAAGATTTAGA
AGGAAAAAGAGTTCCCCGAATGGTTTCTGGGAAGACATTACCTTGTTTCCATCCATGGGACTGGTCCCCTAGAGCTGGGGGATTTATTAGTGACAGATTCCTCAGTGGTCTTCGCCCCCA
AGAATATTACTTCCATTGCATGGCTGGACGAGAAGGGTAACTAATACTTATTCTACATAAATTATATGTTAATTACTTTTAAGATAGAAGGTGTTTCAAACTTCTTTTCTGATAGTGGAG
CTGTCAAATTTTCTACTCTTCGACTTTCAAAAGATATGCTATTCTTTGAAGGATGCTGTCGCATTGCAAATTGATGTGTGGGCATTCACTTTGATATATCTGGTTTTTGTGTTAGACTTT
TACTTGGTTGAGGTTTTCTGTTGTAATCCTTAAGAAAATTTTGTTAAGAGTCGGTCAGCATCAGCTGGTTTGTTATCTTTATTTCGTCGCATTGTGAACAAATAAAAATTCTGGTCTGCA
GGTTAGTTGATACTGCAGTGAAGACATCGCGTAGTGGGTATCTGCAAAGATGCTTGATGAAAAATCTTGAGAGTCTTAAAGTCAACTATGATTGTACTGTCCGGGATGCTGATGGGTCCA
TCATTCAGTTCCAATATGGTGAAGATGGTGTGGATGTTCATCGGTCTAGCTTCATTGAAAAGTTCAAAGAACTGACAATAGTAAGCCTTCGTTTTTGACAGTTTACCTTTTCCTTATCTG
CTCTTGGGAAACTTATGTGGTTTTTTTAACTTACTTTGGTTCAGAATCAAGATATGGTCCTTCAAAAATGCAGTGAAGACATGCTACCTGGAGCTAGTAGTTACATCAGTGATTTGCCTA
TTAGTCTTAAGAAGGGAGCTGAGAAGTTTGTAGAGGCAATGCCTATGAATGAACGTATTGCTTCTAAATTTGTGAGACAAGAAGAACTACTGAAGCTGGTGAAGTCAAAATTCTTTGCAA
GTCTTGCGCAGCCAGGGGAGCCTGTAGGTGTACTTGCTGCTCAATCTGTAGGAGAGCCATCAACACAGATGACGTGAGTTTTTTTTTTCCTTTCTTATGTTGTGGTCTTGCTAATTCTTT
CACCGTGCAAATTAGGAACTGAATCACATTGGTACTCATATTTATAAATCTTAAATCTCTGAGTAATATGAGGATGCTTGCAGCTTTTGCCTTTGCTTTTGCAACTTTCCTGAAATATTT
GCATATAAAATCCTTTGTTCTGTCAATTAACAGGTTGAATACTTTCCATCTTGCTGGACGTGGAGAGATGAATGTGACACTTGGAATTCCACGTTTACAAGAGATTTTGATGACAGCTGC
AGCAAACATTAAGACACCAATAATGACATGCCCGTTGCTGAAAGGCAAAACAAAGTAAGTTGGTTTAGTTATGTTGGCGTTAATTATCTCTCGACTTCTTTCTTTACTAACATTAGAAAA
CAGAAAATTGATGGGCAGCTTCTCTTAGAATTGTATTTTTGTGGTGACATATAATATGAAAGTGCAACATTGGCCATTGGCTGTCAACATCTTGGAGAAATTACACGTGAAAAGATCCTA
ACTTTTATGATTTGTCGTTTGTGCAGGGAGGATGCAAATGATATTACTGATAGGTTGAGGAAGATAACGGTGGCAGATATAATAAAGAGCATGGAACTGTCAGTTGTACCATATACGGTT
TATGAGAATGAAGTTTGTAGTATTCACAAGCTTAAGATAAATCTCTATAAGCCAGAGCATTATCCGAAGCACACCGATATCACTGAAGAAGACTGGGAAGAGACGATGAGGGCTGTATTT
TTAAGGAAGTTGGAGGATGCTATAGAGACCCACATGAAAATGCTCCACAGAATAAGGGGCATACACAATGATGTCAAGGGTCCAATAGCTGGAAATGAAACTGATAATGATGATTCTGTA
AGTGGAAAGCAGAATGAAGATGATGGTGATGATGATGGCGAGGGTACAGAAGTTGATGATCTTGGTTCAGATGCACAGAAACAGAAGAAACAAGAAACAGATGAGATGGATTATGAGGAA
AACTCTGAAGATGAGACGAACGAACCATCTTCAATCAGTGGAGTAGAGGACCCTGAGATGGATAGTGAGAATGAGGACACAGAAGTTAGCAAGGAAGATACTCCGGAACCGCAGGAAGAG
TCTATGGAACCGCAAAAAGAGGTAAAAGGGGTAAAGAATGTCAAAGAACAGAGTAAAAAAAAGAGACGGAAATTTGTTCGAGCTAAAAGTGACAGACATATCTTCGTGAAAGGTGAAGGA
GAGAAATTTGAGGTCCATTTCAAGTTTGCTACAGATGACCCTCATATTTTACTTGCCCAGGTACCTTTTTTTAAACAAAGGCTAGGTCTCTTATGACTTTAATGATGTGAGCAAAGCCCT
TATTTTTCTTTTTTACAGATTGCTCAACAAACGGCGCAGAAGGTTTATATCCAGAATTCTGGGAAGATTGAACGATGCACAGTGGCTAATTGTGGTGATCCTCAGGTGATCTACCATGGA
GACAATCCAAAGGAGAGAAGAGAAATATCCAACGATGAAAAGAAAGCCTCACCAGCTCTCCACGCATCAGGAGTTGATTTCCCTGCACTGTGGGAATTCCAAGATAAACTTGACGTCAGG
TACTTGTATAGCAACAGCATTCACGATATGCTCAACATTTTTGGAGTTGAAGCAGCTAGAGAAACAATAATCAGGGAAATAAACCATGTCTTCAAATCATATGGCATTTCTGTAAGCATC
AGACACTTGAACCTCATTGCGGATTATATGACCTTTTCCGGTGGATACCGACCAATGAGCCGTATGGGAGGAATTGCAGAATCAACTTCACCATTCTGCAGAATGACTTTTGAAACCGCC
ACTAAGTTCATTGTCCAAGCAGCTACTTATGGAGAAAAGGATACATTAGAAACTCCATCTGCTAGAATCTGTCTTGGCTTGCCTGCGCTTTCAGGAACTGGATGCTTCGATTTGATGCAG
AGAGTGGAGCTCTGAGATTCAGTACACTTTCATTATGGTCCACAGTTTTGGCTCTTCCTTTCAAATCATACTCCAAGGTTTCTCAAGTCTGATGACATCACTTTTGAAGTTGATTGTTCT
GTCCAATCCTCAGGTGGAGCCTCTTGCTCAATTATCTCTAATTTAATATATCTGTAGTTTAATTTTTTTATTTTAGACTTTTTGGTATCCCATAAGTGGATAGATGGATGTATCTGCCGA
CATATTGAGCAAACGTTTGGAGGCATTTTTTGAGTGACATTTTGATCTGATTTGATGTGTTTCACTTACGATGTTGTAATAACCAGCTTAATTTGTCATTCCACCTAATTGTGTTAGGTA
CTTTCTGTTTTCTTGATTAATTTGGTGTCGGTTTTCGTTTATGGCTTCACGGGCGGTTTAATATGTGCACTGCGGTATATATAAAAATAAATTTACATGTAAGTTTGATACTATTCTGTT
TGCACCAATCCTTCCACACACCGGACCGTCTCAACCCACATGTGTCCTAAGGAATACAAGTTCAGAGTCTTAATGTTGGAAAACATGTGTTGTGATAATTACGTTTTGCGAAAACCAAGT
ATTTATTGTTTTGGTGCTAACTAGTGTTTTTAAAAAACGGTCGTCTAGACGTTCATACAAGTTATATAACTTGATAGTCATAGTATTTCATATAAATTTAGTGAATGTTTTGTCTGATTT
TTATTTATGATTTAACACTTTTGTTTCTTTAATGGATGTTTTAAAGTAAATGTCTAAATCGTCTAAGATCACATAAAAATAGATGAAACCGATTAGTTTTAAAATTTATTTGATGTTTTA
GATTTTCGTGAACACTTCACAATGCCGCCTTAAAAACTGAATCGAATGGTGAAAGAGACAACCGAGATTAGTTGTTTGAATTCACGATGTTTTATTAGTTTATTTTCGTCATTGGTATTC
TCCTATTATATTTGTTACGATGTTAGATATTTAGTTGGATTTAAAAAATTTAATCATTTTGTTATTATTGTTTGATTTAATATTTTATTAAACATGATATGATTATTTTTG-TTTTCTGT
TTATAAAAACTCTAAGATCTCTATTAATATTAATTTATTAATAAATTTTAATCAATTGGTCCGTAGTTCAAGCTAGTTGATCCGATGACCCAAAAGATAATTCGGTTCATTATCTGGGTC
GGGTTTAAAAACATCGCTGCTCGCTTAACATAAAATACCTACTGCTAACATAATCTCTTAGAATTGTTCAGTTTATTTTGATTTAGGACGGTCAAGTATCCTTTCAATAACAAAGAGGAA
ATATTTGGAAAATAGTCATTTACTTAGTTTCTTTTGAAATTTTGCATGGTGATAAACGAAACATTTTATTATCTACAATATCATTTGTGTCAAGTTGAGTACTCATAATAAAGATAGATA
CGGACACAAATGCATTGCTTTTGATTTAATTAACCGCGGTGCTCATAGTACGTATGCTTTAAAATTGAAAGTAGTAAATGTAGAAAAACATATATACTGCATCTCGAAAGTTTTGTTTTG
ACAGTGAATCATCTAAATTTAAGGTCTTTAAGATAGTACATATCACACAGAAGAAAATGTTTTCCCTTCCAAACATTCTGATTTGACAATATATAGTGCATCAATTATATTGAAAAGTAA
CTGATAAAGATGAATAAATAAAAAAATGAAGAGGGATGTTTAGATAAAGAAAAACAAAAAAAAAAAACAAAAAACACAAGAGTGGAGGAAACGACGACGTCTTCACTCTTGAGACTACCC
CTCGTGCTGTCTTGAAAGACTGCCCCAAGTTGTGAATTTGGTCAACTCCTCCCGACACCTCTTTTATTACGTACTCTCCCTAGC-TTTGTCTTAAGAAAAGTATAGTAGTTATTTACTTG
ATTCATTGCATTTCTCATGATTATTACTACTTATTTAAAAAAGAAGTTACAATTCTTTAGTTTCTTTCCACATATTATTAGAAATGTAATATTAGCTTATTTAGTAGCAGCAATGGATGT
TTTTTTTATCACACTCAGATCGATGTCCTCCATCGCTGCAAAAATGCTTGCATGTTTCACTAACATTTGCTCTTTCTTTCCCAAACCCAAGACTGATATTTTATTTGTTCCCTTCATTTT
CACTAGCTCACCAATACATTATTATAGTATTAAGCAAGATTCAACAAATAGTTTACTTGTCTTTTCTAAATGGGTTTATTTATTGTTTTTCAGTTATCTTTTTTTTTTCTCTGTCATGGT
AAATCAAAAGAATCTCTCTATACCAAATTTTATACATTTCTCTATCTGTTGGGACTAGAATATTTCCTTTAAAATCTTTTTCAATTGGAAATAAAATTAGAGAGAACAAACTAGTCGTTT
CTTTGGAAAGGTTGATGCTCAAGTCACTACTAGCTTAACCTTTATTAATCTATTCTATTATAAAAAATTTATTAACTTATTTTATTATAAATTCCAAAATAAATTAACTAGACTACAAGA
TCATTCTGAAGTAAAAGTTTGTATATATCGGTTTTGCATAGTAAACTCTTATATATTTTGGTGTCTTAAAAAGGTGTTGATAACCGACAAAAACAACATAAAACAAGTGAAAAATATACA
AAATTTCTACTTCAATCATTGGAGTAGTTAATTGTGTTTAGATTTAGTTATTCAGCAATTCTTTATTTTTGTTAATGCATATAGATCATTGGAACAATTCTTTCTTGCTTTCTTGAATTA
CACTAATTTTCTCGTATGTGTACCCACCAAACAAGAAAAGGTTGGTCTAAAGATTTTATTTAAACTTTATTTGAATGCTGCACTCATTTTTTCGTCCTTTTATTAAATATTCACCCTTTT
GCTTTAAAGGGAAAAAGAAAGTTGAAATTTGATAACATTGCTGCAATGTTTTTAGTTATAGAAATACGATTATATTAAATAATATGATAGTTTAAATGGTAAAATGCGCTCCTATCTATC
ATAACAAATGATGAGAATAATTGAAAAAAATGATGAGAATTGCCATGAGTGTTGTGTGTTTGCGATCGTGTATATGTATATAAGCATAATTATAACAAAAGAGTAGGTGATATACACATT
AGGTGAAGCCTAGAGTTTGTGGTACACTTCCTTTAAATTTGAATTGTCCAAAAAATTAGTAGGTCACTATTTCTCTTCCACAATGTCCCCACCAACATATTATATATATATATATATATA
TATATATATATATATATATTTGTTTTCATATACTAATTGGCGCAGTTGTCTTAGAGACTGTCTTTCTGCTGCAAAACATAAAAACGGATATGGAACGAAATTGAACAAACCTGG-TAATA
AGAAAGCAGAACAAACGAAACAAGTAAGGTAAAAAGAATGATTCAAAAATTTCTAACTAACGTTTCAGCTTAACTTTTCAAATTTTATATAATTAATTTAATCCATAACTAACTAACACA
TTTATTTCATTATACCAAAAATAAATCATCACACACTAAACTAGAGACGCATGACCGTGCCACATCCTTCCTTCATTTGTCAACAGAATATTAAGTTATTAACAGTTGGGTCCCAAGTTC
GACACTCATAAAACAATATATGTAATTTGAGGAAGATGGAAAAACTTCATGCAACACTGTTTCTGTTTTTTTGTTCATATGAAAGTTATGGTCAGTTTTCGCCAATGCAGATTTTCACTA
TATATAAGATATTTTCTTTTTCTTTTTTGTGCTCTACAAAAATGGAAAGAGCAATACACAAGAAACAATGAGAAAACTATATGACAAGCTAATACAAGTCTTTTTTTTTTGAACAAAGCT
AATACAAGTCTAATATCCCAAAAATTCTTATAAGATTCTTATATGTAAGTTGATATCATCATCTGATCTAATCGTCATAGCTTCACAGCAGATCCAAGATTAACGTTTCACAACTCAACA
AAATAATTCTTTTTAATTACTGTACGTATACAGCAATATGTAATTTAAAAAAATAAAAATAATAAATGACCGTATGTATTTATTGCAGTTCTACCAGTTGAACTCAGCAAACAGAATCAC
TATTTAAACCTTTAGTCGTAGTATCGATAAAACTGTTTCATATAAGAAACATCACATGCAATATAAATGTTCTATATAGAATTAATGATGTCATGACCCGACACATAAATTTTAAATTTT
ATCATAATATACATAAAAAGGTCACATCCAAAATAAAACCTAAGCACAAAGAGGGACATAGAAGAACCATATGGTGATGGCTTCTCTCTCCTGCTCTATGGGTATATATAACACACATAC
AAATAGTCACAATGTGTTGCTTGTGAGGGCCCAGCCTCTTGTATAAGGCCGAAGTCTTATTCCGTTGAAATTCTACTCAATATGAGGTTTACCTACTAAGACCCATATTATATCAAATCC
AAAGAATGTTTCTCAAGTTAATATCCTAAGAATATTATCCATTATTATTATATATCCTCCTAACATTAGGTATTTTCCATCATCATATCTTGAAAATTTCTACAATTTTTTGTTCTTTTA
CTTTGATAAAGATACCATCCATTTGTTTCAACAATTGTTGAGCTACGTAAATAACACATTTTAGAAGTTTCACCATGAAAAACAAGTTCTACAGCGGAATTATTCAACTACCATAATATC
AAAATTTAATTCGGGCATATTCAACTCCAGTACAGAATTTATACACCATGCATCTACACAGATAAATGCTGCAATCGATCAAGTTAAGATGTGAATGTGTTTTGCATAATTAACTGATTG
GTGGATTAAAGATGAGGTCGAAATAATCCAATGTAGATGTTACTGGTGAAAATAGTACTCATGTTTATAACCTACATATATTGCCAAAAACAACAACATTACAATTGCAACAGTGAACAT
GAAATGTTCTTTGTGAACATGTGGTTCGTTTTGTGCATAAATAGTGTCATGATGGATATATAAAACCAAATTATGTCATCACAAAAAATACACTAGTATTGTGACAATAAATTAAGATCA
TGATTTATTTTTATTTTTCTTAAAGAAATTTAAGATCATGATGTTTATTAATATTCGGAACTTAAATGTATATATGCGTAATCATCACAACTTTCATATACTAATTAAAATTGATTAATG
CCAACTCACATATATATATGCGAATAATTTGAATGAGTTTAATGAGAATCAGATTTTGAACTACGATATGTGGTAATGTAGGCGATACGTAATATGATGGGTCCATATATTAAAACCGAA
TCTAGCACATATATTATATCATCGCCTGATTACTTTGCATCATAACAAACATGGATAACTTACTCAGCGAGCAAAAAGTTATCTTGGAGAGAAACTGAAATTTTGTTTACAGTAGACTTT
GGGTCACCGTCAGAAAGAAATGATTTATGTTTTCACATATATTATCAATTATTCGTTATTATGGACGGAAAGCCTATAATTTCCTAGAGAGACCTTTTCTAGCTAAAGAAAATATATTTT
CAAATCGATAGAATTGCATTTCGTAACTAAAAAAAAAACACAATTCAGCATAACTAAAAAGGTTGTGTTTTTTTCTTTTTCTTTTTCACCGATTATATATAGTAAATAGCTTTTCAGCAA
AAATTAAATGTGTTCCGCATTTTTATTCGACCGATATTTCATTCTTCCTTTGTTCATAGATTTGAATATACATATATATCTATATATATATATATATATTATTGTGCCATAACAAAGAAA
GAATAGATAATTGTTTGTTTGTGTATAATTTAGAATTATAGATATTGGGTAAAGTGGAGAAGGAAGAAAAGGAACAGTGAGGCAGGATCTGCGGTGGGGATTTGGACATTCAATGATCTT
ACCGTTTGAGGGAAAGCCGACCATTGATGCGCACACCAATGCAATTGCTTCCCTTTTTTCTCATATAAATATTAAAACTCATAAAATAAATAAACAATTAACATAAGCAAAACTACATAA
TTTGGTTCATCGAATTAATAATTCATGTCAATAATAGAAAATCAAAACCCCCCAAAACTTTTACGAATACATACATTCCAGTTTTCTCTCGGGTCCTCGTACTTGATTACCAAATTTATT
AATTATTGAATTCCCATATGTGTGTTTTCAATTTATTTATTTTTGTTTATTTTATAGTTAAAATTTTATGAGGAAGAAATCCATTATATGTGAATCTATATCCTAAAATGAATCTAACCT
AGCATAAATATGGGATAATACTTCAAAACTACTCACAAACTTTGAAATATTGTCCTTCTAAACCTAGAAAGATATTATTTATCTAACCTTCTTCTTGTCTATATATTTTTGAAACTAGGT
CATAGGAGTAGATTTTACTGATATTTATTTCTTTTCTAAACTACAAACACAAAAATTGTAAAATCAGAATTGTGTCCTAATTTATGCTATTTTTTTTTAATTAGCTCATGAGTCGGGAAT
GACGCCACAATTTTATTTAATTAATTTGTCCATCGGTATTTAGACAGTTACATTATTTTTCAAATTTACCCTGTTTCAAAACTATTTTTAAGTCTCAAACTGATAAGATATGGCTTCTTT
TTTTCTTTTTTTGAGGAAAGGCTTTTAAGATAAGAAAATTTGTTTGGGAATTGGGATGAGAGCCATCTCCAAAAAGCAGTGACATTATCTTTGTATGATGTATCTGAACCTCATATGCTT
TATGTATTTTTTTATTTTATTTTTTTGTCAAATATGTTCCTTTTTATATATTAATCCTGTTTCACTCATAGTGAATATAAATAAATAAATTCCAATTTTTCCGTGGAGCCAATATAGGTC
GAACTCGAATAGCTTTTTGTTTTGTCATATTGGCTATAAGATTATTGTCTTTGGTATTTTAGCGTATGTATGTATACTCTTCAAGCGAGCCCTAATCCTCAATGTCTATTATTATCATCT
TTATTACATTTTGACCTACTTGTATGAAATGGCATCCACTAATGCTTTTAATTAAGTACATAATCCACAGATGTGGAATATTTAAGGACTTTTATGATTTAAATATGTTAATACAAGTTC
CTGTGCTATTAAGCCTTACGTAATCTGATAATGTTAATCAAATTAGATAATACATATAATTAGAGCCCCTTTTGTAGATTTACTTTAATTCGTTTAATTAGTAAAACAATCACGATGAAA
AAATCGTCATATTCAAGCATAGTTTTACTCTCTCTTTTTCAACGACCATAGTCTGACAATAAACTAAGTGAATTCAGACTTGAACATACGAACAACAATTATTCACATCATTCAATGGTT
TTGCATTCTTTTTCCTTATAAGATCCAGGTATAAGAGATACACAAATTGAATAAGGATCCAAAGTTAGATCTTTGTACGGTTTTAAAAAATACAATGAAGTAATATGTTATATAGTTCTG
ATGTGCAGGTTCAGACGCTGTGTTTACTTACCATGATCATACGTAGAAACTCTCAGTCACACGAATTATGAGACTATGATGTCGTCCGAAAATTAAGACATCTTATAATAGTAAGAAAAT
TAAAGAACGTGATTTGTAGTTTATAATTATAACAACTAATAAGATTTTGAAAACCTTTTAAATTGATTAAAAAATTATTTTAATTCTATATTCTTAACAAAAACAAATCACCAATAAAAA
AAAAAAATCTACTATCTGAATTTCTAATGCTTACTGCCTAATCTATAAATGTTATCTTCAAAACATCGTAAACAGTCTTAACCGCACTGGTTATTTCTTAACCATCGTTTTATTTTTTTT
ATAAAGAATAAGGACCTACATATCTGAATGAAATAATTACTTTGCGTAGACTAATACACATTCGTATTTGACCTGCTTCTTTAGTTCCTTTTTTTTTTTTTTTTCGTTAAAGTCAGTTTT
TAGTTTTCAGTCCATAATTAATAATCTTTCTCTCTCTTTTTCTCTTGCACCCAAAGAAAATCTCTCTTTGCAACCCAAAAAAAAAGCTCTCTCTCTCTCCCATCCCATCACAATCTCTCC
ATCTCCATCTTCATCTCCCATCTATGTCTCTTGTATAAAGATAATCCCACAAGTCTTAAAACTATTCCTTTCTCTTCCTCTCTCTCTCTCTTCACCATGACTGATCCTTATTCCAATTTC
TTCACAGACTGGTTCAAGTCTAATCCTTTTCACCATTACCCTAATTCCTCCACTAACCCCTCTCCTCATCCTCTTCCTCCTGTTACTCCTCCCTCTTCCTTCTTCTTCTTCCCTCAATCC
GGAGACCTCCGCCGTCCACCGCCGCCACCAACTCCTCCTCCTTCTCCTCCTCTCCGAGAAGCCCTCCCTCTCCTCAGCCTCAGCCCCGCCAACAAACAACAAGACCACCATCACAACCAT
GACCACCTTATTCAAGAACCACCTTCAACCTCCATGGATGTCGACTACGATCATCACCATCAAGATGATCATCATAACCTCGATGACGATGACCATGACGTCACCGTTGCTCTTCACATA
GGCCTTCCAAGCCCTAGTGCTCAAGAGATGGCCTCTTTGCTCATGATGTCTTCTTCTTCCTCTTCCTCGAGGACCACTCATCATCACGAGGACATGAATCACAAGAAAGACCTCGACCAT
GAGTACAGCCACGGAGCTGTCGGAGGAGGAGAAGATGACGATGAAGATTCAGTCGGCGGAGACGGCGGCTGTAGAATCAGCAGACTCAACAAGGGTCAATATTGGATCCCTACACCTTCT
CAGATTCTCATTGGCCCTACTCAGTTCTCATGTCCTGTTTGCTTCAAAACCTTCAACAGATACAATAACATGCAGGTTCTTAATTAATCACACTCTCATTAATCTAAATCTTTAACATAT
CTCAATACGCATTACTTTTTGAAGAATTTCGTTTTCTTTTCCATGTAAATCGACTTCTTTTTTCCCTTCATTATTCCGAGTAAACCCAAAAGGTAAAAACCAAAGAAAATAGGTTTGCTC
ACTAAATTTCCTCGAAAAAAAACAAAAACGTTTTCACCTTAAATCGGTAAATAAATATATATAAATACATACTGTTTTCAAATCAATCAGAGGACGTGTCTTTGCTCACTGATGCATGAA
TAAATCATTGCATTACAAAGAACCGAGAGACTTGAGACTGTGAAGTCTGAGACTGAGATTTAACAAGACAGTAAATGTTCTTTATGTCTTTAGTACTTTCAGAGTCTCTGTGGTTTGCTG
CTTTTCACTACAATATTGGCAAGTGTGTCACCCTTTTTTTGTATGAGAGTCTTCAAATGTCTAACGTGTAAAATAACAGTACTGATACGATTTCACAGACCCATATTTCAATTAATATAC
ATAGATACATATAAGGCTTCATTTGTTTGCTACATATATGAGCTTGATAAGATTTTGTACTGAACATAAACTAAGCATCTTTTTCTTTTTAAGTTTTGCTTAGTTAATTTGTTAACCTAA
GCATGCATTGACATATCTTATTATTATTATTATTATTATTATTAT-TATATATATATATATATTTTTTTTATGAAATTCGTTTCTATAATTTTGATTACATTTCAGCATTTGTTTGACAT
CTTATTGTCTTTTTACATATGCTTCAAGGTTGATCTGCTAATTAAGTTGCGTCTGCTGGTTAGAATAATCATCATAACATTGATAATCTATGTATGCTGGCTAGAGTAATCATTACATCT
TATAGAAGACACATGTTATTAAAACTGCTAATGCACATATCATAAGCTAAAGTTTCAAGACTCACACTTTTAGAACTTTTCGAACATATACTATAAGTTATCCAAACCCTACATGATGAT
CATATATACATGCATGATTTTGTTTACAGATGCATATGTGGGGACATGGATCACAATACAGAAAAGGACCTGAATCTCTAAGGGGAACACAACCAACAGGAATGCTAAGGCTTCCGTGCT
ATTGCTGCGCCCCAGGCTGTCGCAACAACATTGACCATCCAAGGGCAAAGCCTCTCAAAGACTTCAGAACCCTTCAAACACATTACAAGAGAAAACATGGGATCAAACCTTTCATGTGTA
GGAAATGTGGAAAGGCTTTCGCAGTCCGAGGGGACTGGAGAACACATGAGAAGAATTGTGGCAAACTTTGGTATTGCATATGTGGATCTGATTTCAAGCACAAGAGATCTCTCAAAGATC
ACATCAAGGCTTTTGGGAATGGTCATGGAGCCTACGGAATTGATGGGTTTGATGAAGAAGATGAGCCTGCCTCTGAGGTAGAACAATTAGACAATGATCATGAGTCAATGCAGTCTAAAT
AGCTTATATATATTACTATAAGTACTAAGTAATTCGGTATATATATTAATTATAAGAAACCTAAATCTATGGACCAAGTTTTGATGGAGGTAGGGCTTTTCAAACTAAAAGCTATATCAT
CTAATTGATCATAGGAAAAAAATGAATCAAGAGCACTTGGAAAATTTTAAATTGTATCTTTAGCTTCCTAGTTAAATTTATTGCAAGACAATGTAGCAGTCTAACCAATGAGGTTCCCAA
CGGTTTATTTCTATTTGTATATTATTTTGTCATTAGCTTCACCTTTCGTTAATTCGAAGGACATAACTTATAAATGTTTAAATTATGTTTGTTAGGATACTAAAAGACAAGAAAAGTAGA
TGCTATACATTCATGCATAAGAATTTTCTCTTAATATACCATATTCTAGATCAAAATGAATATTTCCAAATTTCAATTTGAGTAATAATAGATTCTAGTTTTTTTTTTATTCCAACAGAT
ATTTGTTTTCTGGTGGAGTTATCGTTGGTTTTATTTTATAAGAATACTTGTGATACTTAATTGTCTAGTGACATCATGGAAAATAATGAGAGAATGGACACTAGAGAATATTGCTACGTA
CTCAAGTGCAGAACTTTATTAGGAAGATCGAATACCAAATTATACATAATGTGATGATGATACGCATCCCATATGTTTTGAGAATATAACAATACATAAATAATTATAGATGTGTTTTGG
TTTATATTTTATCAACGCATGTAAAATTAAATTAAAATAATTCAAATCTTTAGTACATAATTTACCAAAAAATATCATTCAACTGAACAATTCTTGATTCTCACGAACTCATCCGAATGT
GAGAAAACAAATCAAAATGCCGATGCTAGTTATTGTCATATCTACCAATTCATAGCAATTAGTTTAAAAGCTACTCTCGTCCGTTTCTCTTTCTTTTTTTAGTTTATGTATATGTTGCTT
GATCTAATACATAATCAACAGTTGAAACACTTCAGTTTTTGTTTGTATCGTTTGCGTAATACCTTGTGTTTTTGAATGGTTACAAGTACTTGAAATGAAACGTTTAAAGTATATTGCGTT
TTTTTTCTTTTCAAAACATCTGTGTTAATTTTTATATTTTTTCTTAATTATTTTATGGGGTGTAATACTCAAATTTTAAATATAAAAGGCAATTATAATATATATTATACTGTTTCTTCA
ATAAAATGTTTTGTTGGTTTCGTTCTCATGAAAAAATTGTCCTATATATATGTAGTGATGTTCATACTAATTAACTTTCCGATTAATAAGCACCAAATGAATATTGCATTTGTTAACCTG
ATGAAGCCTGTCAAAAAGATTTCTTTATTTTTACTATATATTATATATATAAGAAAACAAAATTACCGGACTACAAGTGATTGTCTTGTTATTGTAGTTACAGTTTTTGTTTTGTGTCAG
TTAGTTGGTAATGAAGAATTCAAGATCCAATTTGGATATGATTGTATACTAAGATTACAGTTAAAGAGAGGCTTTTCTTCCTGCAAAGAGCTTTTCAATATGCTCCCTTTTTGCTATCTT
TTTTTCCCCTCTTCTCCTTTTTGTTAGTGGAGAGACAAATTTGCTCGTTGAAGGAACATTACACCTCTTGAACTAAATAAGATTCACTTTCATTTTATTTTTTAATCTTAGAATTCGAAA
CCAAAATTATCTCTCGATTTAGATATTGTCATATTGACCTAATTTTCGTTCACGTATAAAGGTATGCATAAACAGTGAATATTCCTTCGGTTCCTATATCTGCATACGTATGCATGCAGT
CATGTATATACACGTGTATGTATGTACATGAAGATGATGATAAATGGGTGAAGAAGCAGAAACTAATGTGAAGGAGGGTGATAAAAAAACAAAAGAGAAGAGAGTGGAGCCCAAAGGGTG
TGATGGGTTGTTTGGGAGCAAAGATTGATGGTATCAACAGTTATTTTTTTTTTGCTCTCTATCTTTCTCTCTCACTCACTGTTATTTGATTTGACATCTCATTTTTCCTTTGACCATCTC
TCTCTCTCTCTACACACACACTCTCACACAAATGACACAACTTTCATCATCTCCTCCAATCAAAACCCACATGCTTGCCTCTTTTGTATTCATTTCATATTCAAGTTTACTCATCTTATT
TCTTAAATGTATTTGAACCTAATCTAAAATGTTAGATTAGTTGTGTCCCTAACAGTTAGTTACCTTATTTTAATACATACAGTAATTGGAGGGATATACATAACATTAATGTGCAAAAAA
AAATTCTGTTATAGATGGATATACATACAATAATGTATGGGTTGTTTTAACATTGGTCACAAGCTGAAACTAAACAGTAGAAAATCTGGAAAAGTTATGAACGCACATCTTTAAATTATG
TAGGATTCAGACAACATTTATTGCCAATCAATATCCTACCCCTTTGTTGGGAGAAATAGACCATCCCTATTCCCTACCTCTCTTCTTTCCTTTGACCCCTCTCATTTTCCCAACACTCTC
CAGAAATTTCTACCGATCGATAAATATGTACATATATATTGGTATATGGTATTAAGTGGTTCCTATCGAATGTTAGATCATCTTTTATATGCGGTAAAATGTAAGTCATGCGTTGACAGA
TAACATATAAGCAGTAAAAGTTTTAGCTAGTCATTCAAATCGACATTTTCTATAATACGGTAGAAAACCTTCTAGATTAACTTTTGTCACTTTATATTTTTGGAATCTATGTATAGCTTT
ATGATTAAACTATTTAAAAAGTCCCAACAGTTTATATCACATTGGAAAGTGATAAAGAAGCAAGAGAAATAGTTATGTTTAATATAATTATATAAATGAATGATATAAGTTAACATGCTA
AAACTTTGAATTTTTTTAATTTACAACTTAGTTATGAACACTATTATTTTTTGGTCAAATGAATTCTAATTTGCTTAGACATATATATATCCAGTTAAAGGTCTACATGCACATGTTTAT
ATATTAAGATAGATAGATCACACAAAGAAACATAAAAATAAATGGAAAATTATTGATATAAAATGGAGTACTAGTTAAAAGTTTTCGAATCTCGAAACTGAATTGTTCTCTGTGAGTGTG
CAAAAGACATTTTCAAAATCCGAGCAACATATATTTGGATTTTCCTACTGTTGCCGGAAAGAATCCGAACATTGGACTTCACTTTGTTCCGTAACTATGCTGTTAAATTAACTAATGCAT
TTATAAAACCAAAGTTTATACATTGGTTATTTTCACGTAGACAATTTTCCTTGTCTGAAAAAAACTTGAATAAAAGGCCTTAATTCCTGCTTTTTAAAATCCCGAAGCAATATTCTAAAT
CCGTCAAACGAAATTTTAATTACTTTACAATTTCCTATGTTCATGTCGAGATATGCAAATGTGTAAATTACTAGTACTAACTGAATTAATTTATTTAGTTTTACTGTTCATATTCCAAGG
CTGATCTGAAGGAGACAGCTTTGTCTGCCGTGGCTCAAATCTCCATCTCCCACATTTAATTTATTTTAGTTGACACACACGTACGTAAACTGTTTACATTAGTAGTATTTTTTTATCATG
GAAAAAATCTTCCTGTGACCGTGTGACGTATTTGTTTTGTCTATATAATACATAATTACATATACGTTAATATGTAACGAAAACGTAAATGAAAGAAAAGTATAAATTTGATTATTAAGA
TTAAGTAGCACATAAAGAAGATTAATGTAGCAATATATGATTTTCGACAACTTTGTTTGAAGGAGGCCCCAACATGCAAAAGATAAAGGGAGAAAGAGGCCAAATTGAGCTTGACTCATG
ATTAATCACGGGTACCTCAAAAGAGCAAACAAAAAAATAT

>Aa_0.SALK_chr3:21337000-21376999nucleotide
TTTTGTAAGTGAGTGATATTTTTGTCATTTTGATTTATAAACATATAAGAATAAGGAAATATTTGTCTGATAATTTCTTAAGTTTTTTTTTTTGGGCATTCTCTTTGCAACTTGCGGAAT
TATAGAAATCATCATGCAGGTGTACATTGTTTTCTCTATTCATTTCATACTTATTTATTATATGTGTTCCTTACTTATTTATTTCCAAATATTACGACAATTTCAAAGAGTGATGATACC
AGAATTTAGAAAGAAAATATTACATCCTTTAATTTGATTAAAACTATCTATAGTTTGATGCAATTCTACTACGTTTTCTTAAAGACTGTCTAAAACTCCGGCATGAATGTAGTAGAGTCA
AAGAGTTTGCTTGTCCAAAATTCCAAATTAAATATATAAAACAAGAATCGTCAATCTAATAAAAATAACAATTTTATGTGAAAGAATATATAATTGGACGTATTACTCCAACCATACTAC
TCTTCAACAAGAAAATAGATCAACCAACCTCTAACTTAAAATTCACCATCAAACCAAGAACAAAGGAAGAAACCACCAACCACTATGATCAACTCCAAAAATACATTCATCGTCGCTACA
ACCATCTTATGCCTCTCCATGGCCATATTATCCGAAGGTCAAGCTAACCCTTTTCTATTGCAACTCGATCGGTGGGAAATGTTGCTACCGAGCATCGGTATATCCGCCATGCACATGCAA
CTCCTCCACAACGGCATGGTTATAATGTTCGACCGTACCGATTTCGGTACCTCAAATGTTTCTCTACCCGGAGGCATATGTCGTTACGACCCTACTGACACCGCAGAAAAGTTCGATTGC
AGCGCACACTCAGTTCTCTACGATGTTGTCTCCAACACATACCGTCCTTTGAATGTCCAAACAGATACATGGTGTTCTTCTGGTGCGGTTCTTCCCAACGGAACATTGGTTCAAACCGGT
GGATACAACGATGGTGAGCGTGCTGCTCGAATGTTTAGCCCTTGTGGTTATAGTGAAACATGTGATTGGATTGAGTTTCCTCAGTATCTATCCCAACGTAGATGGTATGCCACCAACCAA
ATATTACCCGATGGACGGATCATTGTGGTCGGAGGAAGAAGACAGTTCAACTATGAACTTTTTCCCCGACATGATTCTCGGTCTAGAAGCTCAAGACTTGAGTTTCTTAGAGAAACTTCA
GATGGAAGTAACGAGAACAACTTATATCCGTTCATACATCTTTTACCTGATGGAAACTTATTTGTCTTCGCTAACACAAGATCCATTGTGTTCGATTACAAAAAGAACCGAATCGTGAAA
GAGTTTCCAGAGATTCCAGGTGGTGATCCAAGGAACTATCCAAGCAGTGGTTCTTCTATACTATTTCCATTAGATGATACCAACGATGCTAACGTAGAAATTGAGATAATGGTATGTGGA
GGCTCTCCTAAAGGCGGCTTCTCACGTGGATTCACACGTGCCACCTCCACATGCGGGAGGCTAAAACTATCCGATCAGAGTCCAAGTTGGGAAATGGAAACCATGCCATTGCCACGTGTT
ATGGGAGACATGCTACTCTTACCAACAGGTGACGTCATCATCGTAAACGGAGCCGGAGCTGGCACGGCCGGTTGGGAGAAAGCACGTGACCCGATTATCCAACCTGTGATATATCAACCG
TTTGATCATCTCTTCACCGTTATGTCCACACCATCACGTCCTAGGATGTACCATTCCTCAGCGATTTTATTACCAGACGGTCGGGTTTTAGTTGGTGGAAGTAATCCTCACGTTTATTAC
AACTTTACCAACGTCGAGTATCCAACGGATTTAAGCCTCGAGGCTTATTCTCCACCATATCTATTTTTCACATCCGACCCAATACGTCCCAAGATATTATTGACAAGCGACAAAGTATTG
AGTTACAAGAGATTGTTTAACGTGGATTTCTCCATAGCTCAGTTTCTGACCGTTGATCTTCTCTCTGTGAGGATAGTTGCACCATCTTTCACTACACACTCCTTTGCGATGAATCAGAGG
ATGGTAATCTTGAAGCTACTCTCTGTGACGCGTGACCAGCTAACAAATTCTTATAGAGTCAGTGCATTGGGTCCATCAACGGCTGAGATTGCTCCTCCGGGATACTATATGATATTTCTG
GTGCATGCAGGTATACCAAGCTCAGCCGCTTGGGTGCAGATTGAGTGAAGCTTAAATAGATCGATTATGAATAGTTTGAAATGTATGTTGCATGATATATATAAATATTCAAGCAAAATA
AAGAGAGAGGAAGAGATTAGATAATATGCTGAATAAATTGTTAACTTACGATCTTTATAAAAACTGGCTTGAATTTAACAAATAGAGTTTTGCTTACATAATGACTGATGGTTCACCTAA
CTCAAAACCCAAGATTATTCC[T]TTTCAAAAAGAATCGATTTGGCAATGAATCTTGAATGATTCTGCCGTGTGTATATGTATATGCTTCTGCAGCTTCTGAGGTATTTACTTCCAAAGTTCC
AACTTTTTTGTTTTAGATTTTGATCAGCTGGTTTTATGGAGACATTCTTGCGGCAAACCATAATCTTTAGTCCGGTTTACGGCTTGCTCTCGTCTCCATGGATCGTTGTGTAGCTTGAAA
TGCAGAGTTTGTATGATAGTAGCGAAGATATCATCGTGCTTCAGTTTAGAGAATTGAACAGCCCAGTCTTCTTCATGTCCATAAGTAGCTTTTTGTCTCTCTGCTTCAAGCAAAATCGAG
TCTCGGAACAAGAATCTTTGCCAGAGCTCCTTTACATTACCCAGTCTGAATTGTATCTCTGCCTCACTGAATCCCTGTGAGAGATTTCAGATTAAAATGAGTCTGAGATTAGGAGCAGTT
TAGTTAGTTGAGAACAAGACAGAGAGAGAGTGGTTACTCGCAGAGTGTTTATGAGATTGGGAATGTCATCTTCATTGACACGAACTGCAAAACTTTCATAATTGAGCATGTTCTCATATG
GCAAGTAGATTCCGTCCTAATGAAGAGTCATCAATCAACGGGAACCAACAAACCGTCATTTTCGGATCAGACAGCTTAAGTTTTTGGATTAATGTATTGAATGTGGTAAGTTTAAGCTAT
ATACCTGAATGATGACTGGAACACATCCTTGTAAGATACTATCTTCCATGCGTCCACTCCAACCATCTCCAGGGAACGCACCACAGAAGATTGAATTGGCTATGTCCTTGTGGTAATTGT
CGGAACGCAATGGAGTTACAATCACATCTTCTGCGTGCTGCTTCCCAAGCTTACCTTCTTTGTTAGGGCTAGAACCAAACTCTTCTGCTAGCTTCTGCCTGATTCCCATGCTATACCTGC
ATTAGATGTTATGGGACCATTATATACATCTCCATTAGGAATGCTGTTTGAAGCAAGCTCGACTTTCCCAAATGATATCAACATGAGTCTTTAAGTTGAAGACTTACGAATCTTCAGGCC
TTCCCTTTTCATAAGCAGGTCCGAGATTCCCATTGAAGTAAAACAATGTTTTCCGCTTCTCCCGTGGCCTAATAATAAGGAACAAGACAACAACTTTCAGGCTTCTTGTTTCCAGCGATC
GAACATGACTGAAACAATGTCCAAGAACTATCAGAGAATATACCTTTCCCAGTAATTTTTGCGCATTGAGTAAGGGTCAGGAACTTTCCAGGCTGGAATCACGAGATCTTTGCGGGGGTC
AAAGCAAGGATGATCTCCTCTCCTCTCATCAGATATATCATCCCAGTTATCACCAAAATAAGCTGTTGTTGAATGGTTGTGCTTAGAGTTTGTGTTACCCCAGTGAACTAGCATCATGCT
ATTCCATATCTCTTTAGGAGCATAGCAAGCACCTTCATCCCATGAGAAAAACTGCCTTTTTCAGGCGTAAAAAGATTAGCCACATTAGTGTGGAGTGATCTGTGTAAGAAATCAAGAAAC
AAGCTCTAAGTATGTATGCATCATCATACCCAAATATGGTCTCTCCCAGCTGAGCGGTTCCAGTATGGATATTTCTCAACAATGTGTTCATAAGCCCTTTTGTAGAACTCTAAGGTAAGT
GAGCTTCTTAATCCAGTATGATTCTGAAAGTAATAAAAACATATACAATATATGAGCTCTAAAGCTTCTACAAGCAGAGAATCAAAAGGTGAGTTTCTCGACCCAACCTGCATGTTAATG
TGAGGTGCATCATCAGCACGATTTATAATGCATGAATCCAGAACAGGAACAAAGAAGAAATCTGCCTCTTCTCCATTCATTGTACGATGAGCGGTGGCCAAGATGTTCTCGTAGAATGCC
ATCTTCAAAATCAAAAGAGACAAAGAAGAGGCAAAGTTATCTTTCAATTCAAATTCAGGAGAAAATTGCTGAATTATCTGGTATTCGACTCAAGTTTAGTAGAAAACCTGGGAACCATAT
AGATAATCTGTCCATACTGTTGCATTCCTCTCATCATAGATCCTATTAACGCATTCAAATTTAAAATGCCGGCCCTGCAACAACAAATTTAAATCAGAGGAGACTGAGAACTTTATCATA
AAAGGTGATTTTAACATTTTGTAGAAGAAAAACTAAAATTTTGGATTGTGACCTCAATAAGTAGACTGTTGAAGTCTGGGGGTAGATCATAGATGTATATAAGAGGCCTTTTTTTCTTCA
CCACAGCACTCAGATTAATGAGATTACCAGGGACATTTTTTTCACTTGGAACTTCAAGATGTGCTGGTCGAAGCCACTGTGGCCACTCTCCTACCGTCGAGAGAGTGGATGGAATACTAC
AATCTGTTCCAAACCAGCCTTTATCACACTGAAAAGGCGGTAAAACACACACAAAGTTAGGAAAATTTAGATTATGAATATGCAACCTCTCGGTACCAAAATGTCAAGCGTGGTGACTGT
GGATACACAATTTTACCTGGCAGAAACCTCCTCTGCATTTGCCATGTCCAGAGCACTGATTAACGCAGGTGCATTGTACTGGAATTTCGCAGAACCGTCCCCAAAGACAATCATATTTAC
AGTCACATTCCTCTTTGATTTTCACCTTCATAGCATATGCATCTTCTGGATCCACATTGCACCATCCTTGTTTGCTACTGTTTGTTGTTAGAATATCTAAGTCTGGTTTCGACCAATCTG
TCATTTTAGGTTCATCAGGATTCGTCGGCGAACTGAAAATACATGTCTTAAGTTAAAGAGTTTTTAATCTTGATTTGAGAAGCATTTGAGACTGTCAAAGAAAAGAATCAGGTAAAACTT
ACTTGATTTGAAATCCACATGACTCTGGCACTGGACGGTTTGGATATTTTGTGCCTTCTCCACAAAAGCACATTGCTCTTGTGGTGTCACAATGTCTGGAACAAATCGAAACAACCCATT
TTCCGTATGGCATCTCTGGTGTTTTCTCATAATTGCAATCTAAACGAAGCTTTTGTGAACAATCTTCTCCTACACAGAACCGGTCAAAGTAGCTTCATTTACACACCAATCATTTACAAA
GCAATCAACATTGGGTTTAGGAAGATTAAAATAGCATAAACACTAACCTGTAAATCCATGGAAGCAACGACATAATCCAAATTCATGGTTACAAACACCTTGACCACTACAATCACTCAT
ACACTTTCTCCCACCAATTGGCTACCAAAAAAAAAAACACAACCATTATAACAAAATCAAAGAAACAAGATTGTTTCAAGATACCAAAAAAAAACTTACTTCAATAATGTCAACTTCTTT
AGCAACTGCATCACAACTAGAAAGCCATTGTCCGATCTCAGCTTTCCACGAGGCATTACGATAAACTACTGCACCGTGTGAGTCAGCAGGAAAGCGGCGATCAAAGGCAACAACAACAAG
GGATTGACTTGAATTCTTAGTCACTTGTGAGATTGATTCATTACTTGGTCCACAAAGATTCTGAGCTTGTCTTACAGTAATAGAATCAAAAGAAGGCACTACAGGACCAAGAAACAGATG
AACCAAGGAAACGAGAACAATGACAGAAGCAACAGTGGCTATCTGAGACCATGAGAACTTCCATTTCTGGTGAGAAAACATGATGGAAATCCGAAGTTGTTAGTTTTCAAAGTTGACCGC
CTGAGAATCAGAAAAAGGAAGCAGTTTGATTACATAAAACCCACATGCTCACGAAACACAAAGTAATGGAATTTACGGAATCGTCAAAGAAACTGAGCTGAAATAAAGGAAAGATAGACC
CACAAGGTTGGGCAACAACCATAATTGAGCAATTATTGAAACATAAATAAACAAAAAGCAGTGAGCTTTGACCGAGAAACAATGGAGTTTTCAAAGTTGAAATGCGAAGACATTAATGAA
GAGGAGTAAGTAACATTGAATCATGGGTTTTCATACATTAACGGATCCAAAC-CAGAAGAATTATTTACATGATTAAAAATCAGACATTTGAGCTAGTATTAAACAAGTTACAAGAAGAA
TCACGAGAAAGAGACAGAACGTA-TCAAACAAACATAAGGAAGCTGAGAGAGAGACAAAAACTCACCAGCTTTGACGGAAAACGTCATGGGTTTACAAGAACTAATTAACTCAACAAT--
GGAGGATTTATAAGATAATTATTACTTACAGAGAGAGATTTGATTATACAATAATTATA.............................................................
..ATCTGTGGCTGGCCGGGAAGGAAAGCAATTGTTGATTGATTATGGAAGCGGTCGTCTCTCTCGTGTGCGTCATCTTCCTCCTCTGCTTCGATTCTCTCATTTTTAACTACCTTTCTTA
ACCTTCTGACCATTCGCCGCCCATTCCCGGTTTGATCTTCTTAACCGGTTTCTTTTGGTTTTCTCATCAAATTTCACTTTTCTTCAAACAAAACCAAGTCAAGACTTCAACTCTGACCAA
ACCGAGTTTAACCGGATCAGTACCATCTCTAATTCAAATCCAGTAAATAATCTGATTTGTGACGGCTGTGGGCAAAACGGTAAGTACGTGTCTCCTTTTTATTTTAGTTATCGTTTCATT
GTCTTGAGAAAGACCGTGGTGGGTGACGCACTCCTCTAACAGACAATTACGTAATTTACCAATCTAGCCCCGTTTGATAGCAATGTGTTCGCTTTTTCGAG-AATCTTTATTTTATTTTT
TATGTTAATAATTGAAAATCAGACTCACGTGAACGTAGCGCTTTATCATTGGTTAGGATTTCAGCGACGACTCCGTAAAATTAAAAAGTCTACATTCTCTCCTTCCTACCAACAAAAAAA
AAAGTCTACATTTTCCTTTGAATATTCAAACTTTTATTTTTTGTACTACAATAATATTTATTTAATATCGCTCCCCAATAGTATTGAAATTGACGAATTGTGCCACTATTTCAATCAGCC
ATTAGAAAACTAATTAGAATCTGTTAAATTGTCACAATCCACCACAAATCGTTGTCAATATTTGGAATCTAAATTGAAACAGAAAGATTCCACTGAAAAAGAAAAAAAAAGTGAGAGAGG
CAGCTCATGGGATGTGGTGAAAACGTGAGAGACTTTTGAATGTAATGGCGATGCACAAACTGCTCTGAGCATGATACTGTAATGTTACTGGACGATGCTACCATATGTTCTGATCTTAAT
TAATTTTATGGAGAGTTTTAGTTTGATTTTTTTTTTATGTCAAATTAAAAAGTGAAGTCAACGATTTGTAAACAAGAAGAAACGTGGCTACAAGCCTACAAAAATATGCAACATCTTGAA
AAGAAAATTTCTAAATTTATACAGAATAAAAATGAAACTTGGACTTGCTAATCTGTTTTAAACCTTGAAAATCTGTTTTTAAACCATTTATATAATCTATAACAAGTATGTGATGTGTAA
TCTATAAACTTGTTTCACCACAAGAAGAAGAAGAATCTCTAAGGAATCTTTTTAGTTCTTTGGCAACTTCAACCATTTTTGGAACTTCCCCTCTAAGACCAATGCATCTTTCCGAGAGGA
CAATGAAAGCTTCCATTCGACAACGCTCTTCTTCTGTAACATCACCTATTTTCTCTAACATGTTTGAATCAACAATCTCATCAATGCATTTTGCAAACTTTCTTCTGTTTTCAAAAGTTG
TCAAGTCACTCCGATCATAACAAAGCTCATGAAATCTCTCTTCTCCCATCAGAAGCTTTTGCATAAAAATACCAAATCCAAACGCATCAGTTTTCTCCGAGACAATACCATTAATCAAAT
AATTATCATCCATGTAATCATAATCTCCACCTATACAACCATTACCAAGCTTCACAAATGTTTCTCCTTGTGGAATAGAGACACAGTAGGAGAAGTTACACAACTTAGCAACACCATCTT
CATCATCCAATAAGATATCTTCTAAACGCAGAATCCTATATACGAAAGGTCTTGGAAACGCAGTGTGAAGATAAGCTAAAGCAGTTGCAATCTCCTCTGCTATTTTCAATCTTTGTCTCC
ATGACACAACCATTTTCAGATCTAAACTAGTAGGTTTCTTTGATGCACGATAAACCAAAACTGGATGTTCAGATTCAAGACAACATCCAACCAATTGCATGAAGTTTTTATGACCACTAA
CAATCGATGAGATGGCTATGTCACGGCAAAAGTTTCCTCCGTTATGCTCACTAAATCTATATCTCCATTTCTTGATGAGTAACAGTTTATGATGATGATGATGGTTATTGTTTTTACCTG
AATAATACCAATCGTATGGAATCTCATCGAATAGTTCAGAAACACGATTGGATTCGCTGAAAGTGTCGGTGGCTTCTAGGATTTGATCAGCGGAGAATATTTTGATGGGATTTGCTTTGC
CATTGCAAGATTTGATGATCTCTTCTAGCAATGTCCCACCTCTCTCGTGTCCTCGGACCAATCTCTCCCTTTTAATTATGGCTCGTAAACTCTTCTTCTTCCACCACTCCATCTCAAACA
ACAACGAAAAAAAAGTTTCTTTTACTTTTGAGGATAAAATGACCAAAGATTGAATGACGAGTTGAAGACCACACACCGTGTTGAAAAGTTGTAACGTGAAGTCAACGAAACACCATTAAG
GAGTAAGACTTCGTTGGAAAAGGTTTATCTTTCAGAGCAGAAGAAGACAAAAGTTGTTGAAAATTCTTCACCTCTTTGTCTGTTCAGCTCCCTTACTCTCTCTTATACTCTCCTCTGTTT
CAAGACAAGCACAGAGAAACGTTACTCCCTCTTATGTTTTAAGTATAAAGACATAAACGTTTTGGAAGAGAAGAGAGAAACTGATTTACTATATTGATAGTTCGGATCCTTATATTGATG
AAGCCATGTTTAACGCAATTCTGTATGAGTCAGAGCATCAGTGCATCAATTCACAGAGCAGAAAAAGTTCCTCCGTTTTTGCTTTGAAGATTCTTTCTCAAGTTTCCATCTTTCTTCTTC
TGGGTTTACATAGTTCTGTGAATCACAGACTGTGATCAGTGGCAACGAACACAGAGAACAAAGATGCATTAAAAGACAAATTTATTCATTGTTTTGTATTGATAGTTCATATGTAATTGA
TTAAAGAAGAAATATGCGTAAGAGAAGACTAAAGAGTACATTTGGCTAAACCCTTTTTTAAAAGTCCCACATCGACAAGCTAGGGATCGTTGGTCATAAGCTTTGTAGTATAAATAAGAA
GCTGAGCCATTCGTTCAATTCATACCTTTCTCGGCCTTTTGGCTAAGATCAAGTGTAGTATCTGTTCTTATCAGTTTAATATCTGATATGTGGGCCATCGGCTCACACGATATTAACTCT
ATCTTTTAAGGGAGAAAGCCCGCTATGATAGCTTGCTATCTGGGCTTCCACGAGTCGCCCATGCGTTGCACTACTGCACGGGCCTGGCTCAACCCGCCAAACTAGAAGTGAAACTTTTAA
AATTTTAGTCACTTTTGATGTTTAGTTTTTAAAATGATGTAGGATTCTTTATCATTCAAAGTCCAAAACATCCAAAATATACGACAAGTAAAAATCTGTGAAGTAAATATATGAACTTTT
GCTTGTCTCTGGCAAAAATCTGAATGGTAATGTTTCAGACTGAAGCCAAAATGGCATTGGCATTGTCTCTGCGTCATGTGTGTCTCATCTGCGATCTACAGTTTGATGGATAATTTGCAG
AATTCTCAATCAGCATGATGCTATGTTTATGAATCATGTAAGCAGAAACGACTCCTGTTTACGTTATATCAATGTTTCCATGGGTTTTGTTAGTTAAAGATTGCCGCTGGAAGCGTGTGC
GTATACTATCACTGAGAAGAAAGATGAAGACAAGCCAAAGATGATCGTAGTAGCTTAAGGAACTCAAGTGGATTCAGACATCACTTTAGAGATCGAAATAGGGTTTGAGAATTGGAAAAC
AGTGTGAAAATAAGCTAAAGCAGTTGCAATCTCCTCAGTTATATTCATTGCAACGTTCGATGAGATCTTCTAACAGCATCTCCCCCCTCTAGCTCTTGATATCTTATTCCTCAACTAATC
GAGAAACACTTAACTTTGAAAAATAAAATGACAAAACTTGAAGACCTCACACACTCTCAGTTGATCAAAACGAAGAACACTAGCTAAGATATAAAGTCAAGCTGTCGTTGTTGAATATCC
CACAAAGTCGTCCTTCCAAGAAAAAGCTCACAACAAGACTTGCGGACTAATTTCATAGTTCTTTCTACATCACCTGAAAACTAGTTAGGAAGCTAAGGCTTTCTCTGTT[A]TTTTTTTTGTT
TGTCATTGTTCCACTGGTTCTTTGCTACAATTTAGGAGACTAGAACAAAACTAAATTTTTTGTTTGGTTATACAATGCAAAAAAATATCTGCAAAATAAGTGATTTAGTCTCTAACCGAG
AAAAAAGTAATTAAAAACAGAGCAATTACTAACTATAATTTCTGGTGTCATTTTGAGACTATAGTTAAAACTTACAAGCAATGTTTTACATAAATCATTTTTAAAATTATAAGTAAAAAT
GTTGGCGCCTCAGTATTTCAGGTTCGATTCCCATTGTTCTTTTTCAAATTGGATAATTTAGTCCACATTGACAAAAAGAAAGAAAAATCATAATATGTTTAAGGATGCGTCAAGTGTATG
CATATATATTGTTGTAAAAAGAAAAAAGGTGTATGCATACGTTTCTAACATATTTTGTCTGGCAGTCAACTATTTGTTATGAATATGTACAATCACATAGAAATGATAGCATGTGGCTAT
GTTACGTGAATTAAGGCAAATGATCTTACGTAGGGAAAATTGTAACTAAAAACTCAACAACCCTTATTTGTTTTTTTTGTTATCTTTTCCACTTTGCTGCAAAATTTATTGGAGAATCTG
AATAAAGCGGTGAGCATAGTACAGCTGAAAATAACTAGATGATGAACTTGTTCTTTAGTTTGTTTTGATTCTTCATTATATTTAAAGAAAATTTGGTTAGATAGATCAACCACTTCAACA
ATACTTTTGTAACTTCAAATATTTAATAACAAAAAAATTAAAAAATGTTTGAACTTTACTGAAATGAAATTTCGATATTAGAATACTAAAGAATCAAACGTGCACTTAAATATCATTTAG
TTTATATTTATACAAACCATGAAAGACTCTCATACTTTACACCGCACATAAACAATCAGAACCATACCAAACCATGTGAATAGAATCACAAAGACGTCATGCTTTAATTTACAAGCAAAA
AAACAAAAGGCATCGGCTAGAGAATAGCAAAAAGAGGAAGAATTGAACGGAAAAATTGAAAACATATGGAACAAAGTGGAGCACTTAAACATCCACGGTAATATTAGTATATTAGTCACC
TTCAGACTAGGGCCAGACATGAACAAAGGATTCGATGTTAGTGACAAGTAGCATATCAGACTAATAAGG........................CACATTAATCCTTTCTCCAATTACATT
CTCTTTAAGGTTCTAAGATCCGCCACTAGGCCATTTTATTGGTAAAAGTAAAACCATTTTGGTGGTCGTCTATGAGTGTTAAGAATTATGTAACA[T]ATTT[TG]TTTTGGATTCACCTGAAATAA
AGCTGTTGATTTGAAATATTTGGATGTTACATTTCCATATATAAGCTTACCATACAAACATTATAATTAATTGGAAAGTCCAGCTAGCACTTTTTACCACATGCAAAGGGAATTAATCCT
AACTTAAAAAATTAGGAGTAATCACATCTTGGTAGTGTATACCGATCAATTTCCGACAGACGTTTTTTTTTTCCTTGCCCATTGATTGCATAGTTCAAAACTTCAAAGTTGGTCAATCCA
ACCAAGTCGAAGAGATAGGAGATGTTTTGAAGTATGAAAACAAATAGAGGGGCTAAAATCAAAATAACAAGAAAACACGCTTCTGCCGTGTTCGAATGTGTCCTCGTGATCATCTCCGTA
TATAATCAATCAATCAATAAAAATCCAGAGTTACAAACACTCTTCTCAAAATTTTCCCATTAAATCGCAAAGTTAATTTTGCGATTTTTTTTCTCTTTTTTTCTGGTTGGGTTATTTATT
TTCCCCTTTTAAAAAACTTCTGCAACTTGTCTTGAAATCTGGGGTAAAATATTTCTTCATTGGTTTCTGGAAATCTCGGGGAACGATTTGTTGGGTTTTCTTCTTTGTACTCTCTCCTCA
CATTAGCTTTTGTTGGTGGGATTTTTTGAGGATGGTGATTGCTGCAGCTGTCATCGTGCCTTTGGGCCTTCTCTTCTTCATATCTGGTCTCGCTGTCAATCTCTTTCAGGTTTGGTTTCT
GATTCGTTTCTGGTGTTACTCTTTTTAGATTCCGTTGTTGTTCTACATTGTAGATCCTTTCTTCTTTTGTTTTGATTCACTGCTTTTAGGGTTTCCTTCTCCAGAAACTTTGATTCTTTC
GTTTTTGTCGGTGATTGTGTCTTAATTCTGAGTGTGCATATGAGAGTATAAGCTCGAAATTGACTCGTGGAGCTCATGCACTGAGCTATAGAGTGTTGTTTGATTCTGCGATTAAGTATC
ACTTTCTTCAGATTTATCTTGATTTCTATGTTGATTGAATCGAGGAAGGAATCTTTTTTTCTCTCAACTTCGTTTGCTTCAGTTTTGATGTTTACTACTACATATTGTTGTTTCAGGCAG
TTTGCTATGTACTCATTCGACCACTGTCTAAGAACACATACAGAAAAATTAACCGGGTGGTTGCAGAAACCTTGTGGTTGGAGCTTGTATGGATAGTTGACTGGTGGGCTGGAGTTAAGG
TATCCACAAGCTTTCTCCTTTTTACTAAATGGTTGTTAAGCTTGGATTTTGTTTTATCTTATCTAACTCTATGAGTTCCTCTCAAATTTCTTGTTTCTTTTCCTTTAGATCCAAGTGTTT
GCTGATAATGAGACCTTCAATCGAATGGGTAAGTTCATATGCTTATTGGCAATCAAATCAGTTTCTGATGTCTTCAAGATATAAAATTCCTATGTAAGAACGAATCTGTAACTTCATTGA
CTGTCCTACTATTTTTTTCTAGGCAAAGAACATGCTCTTGTCGTTTGTAATCACCGAAGTGATATTGATTGGCTTGTGGGATGGATTCTGGCTCAGGTACATAATTTCACCTCACAGTTT
CATCTATCTTCCTACGTTTTTGTTTGAATGCATAAATGGAGATCAACATAATAGACTTCTTGATGAGAAAGCATGTATACTTGCAATGGGACCATGTATTGCTTCCAAGTATCTACTTAA
GAAAGATTATCTTAGGTAGAAGGTGAGAGTCCCTAGTGATCATCTGATGAGATATGAGAGAGTATAGCATCATCATATTTTCTCTTAACACGCTCCCTGTTATGCTGTTTACATCTTTTA
ATCTATTGTTTCATATTTTCTTTCCTTGCAGCGGTCAGGTTGCCTGGGAAGCGCATTAGCTGTAATGAAGAAGTCTTCCAAATTCCTTCCAGTATGTGAATATTTTAGCTTACTGCTGTG
TGCTTGCTAGATTTGAGAGAAAATAGTAGTAATCTTTAATTCTATTTCTGAATCTCTTCTATAAGTTAGAAATTTGATACCTGGCTTTGCGTTTGAGAAAAAATCATTGTTTTAGGTTAA
TACACTTCTCCGCCTTTTTTATCTGTTACATATTCATAGTACTCATAAACAGAATTTTCACACACATACAGGTCATAGGCTGGTCAATGTGGTTCTCGGAGTATCTCTTTCTGGAAAGAA
ATTGGGCCAAGGATGAAAGCACTCTAAAGGTATGGGTTTATAGTATCCTTGTGCAACTCATTTAGTTTTTGCTCCTGTGTAAAATGCTTATTAGCACGTGCAGCTACCTCGTTCATGAGG
GGATTAGCCTAAAAATGCAGAATCTTCATTTCCAGACCATGAGTTATGTGTGTTTGTCTAAATTTACAGTCAGGTCTTCAGCGCTTGAGCGACTTCCCTCGACCTTTCTGGTTAGCCCTT
TTTGTGGAGGGAACTCGCTTTACAGAAGCCAAACTTAAAGCCGCACAAGAGTATGCAGCCTCCTCTGAATTGCCTATCCCTCGAAATGTGTTGATTCCTCGCACCAAAGTAAGTTGTAAT
ATTTTTCTTTTGTTCATTCCTGGGGCAACTTGATATCTTCTCTGTGTCCTTTAAAAAGCAAAATGATTGCTATGATGATCCAAAATCTCAATGCATGGGTAGCCTTTATACGTTTCATTT
TCATCAGATCGACTTGGTGGTTGTTATTGTGATTTCTGCCCTAATTACTAGACTTGCTTATATTTTTGTTTCAGGGTTTCGTGTCAGCTGTTAGTAATATGCGTTCATTTGTCCCAGCAA
TTTATGATATGACAGTGACTATTCCAAAAACCTCTCCACCACCCACGATGCTAAGACTATTCAAAGGACAACCTTCAGTGGTAAGCAAGCAAAAATATGAATAGGTCGTATAGCAGTTGA
ATCTTGCACTCTTCTCACAACAAATTTCAAAGTATGCACTGGCTTGGATCACATCACCATCCAATTTACTGAAACGAACATAACTCTTTATATCACCTTTACTTTTATAATGTGTAAGAA
ACCGTAGGACTCATCCCATCCCAAGCCTTTTTCTTTTAAAACCTCCTGCGCCATTAACGCAAACCATTGCTGCTGGTTTCAAGGTGCATGTTCACATCAAGTGTCACTCGATGAAAGACT
TACCTGAATCAGATGACGCAATTGCACAGTGGTGCAGAGATCAGTTTGTGGCTAAGGTAAAAATTATGGATGTACTGGTATTTCCACGTTTCAGTTATTGGCAATAATATATTTGGTCAA
GATTTGATAGAGAAAAGCTTGGAAAAGCTTTCATTTTGGTATTCTCTCATCTCGTCTCTGTGATACAGGATGCTCTGTTAGACAAACACATAGCTGCAGACACTTTCCCCGGTCAACAAG
AACAGAACATTGGCCGTCCCATAAAGTCCCTTGCGGTGAGTCTATAAAATTCATAACATTCTCTTGGTTCCATCTATAAACTCACAAATCTCTTGATCTTTTTCTCAGGTGGTTCTATCA
TGGGCATGCGTACTAACTCTTGGAGCAATAAAGTTCCTACACTGGGCACAACTCTTTTCTTCATGGAAAGGTATCACGATATCGGCGCTTGGTCTAGGTATCATCACTCTCTGTATGCAG
ATCCTGATACGCTCGTCTCAGTCAGAGCGTTCGACCCCAGCCAAAGTCGTCCCAGCCAAGCCAAAAGACAATCACCACTCAGAATCATCCTCCCAAACAGAAACGGAGAAGGAGAAGTAA
AAACTGGTTCTCACAGATCCAAACATCAAA[TT]CACAAGAAGAAGAAGCGCGTGTCAGTTTTGTTATAAGAAACATAAA-CCAAAAAAAAAAGACATCCAAATGAAAAATCCCTTAATATTAT
CAACTCCGTTTTGTTCAGCTACTATAT---TACTACTACTACTACGCAGCCTATGTCTCTTAGTCGATTGATGTATAGGGTCATGATCAAATCAACGATTTAATCCCTATAGTCCCTTGG
GATTTTTTTTCTCAAGTGCGTAGGCCTTGTATAACTTTCTATTTTTAGATTGGAATTTGGGATTGATATTAGACATTTTCCTTTTATTATTAAACTGTTTTGTTCCTTGGTTCTCATTGC
AAGTGTAGAATTTATTAGGCACAAAACATGTTATTACAAGACGTTTTAGAAGAAAAAACAGAATTTATTCATGTAAATAAATTAACTGACTAGACTAATCCTACTGGGACTTAACTGTGA
TTAGACAAAAAAAAATTCATTTTGAGAAGAAAAAACAGAAATCCGTTCATGGAATTAACTGAGATTAGACAAATTCAACTACAGTATGACGGTGATTACAGGGAGAATATCGTAAAAGAA
CAGGTTTTATTTTCTTCCATTTTTGATAGAACACATTTTTTTTTTTTTAATGAGTGTATAATATAATAAACACAATTTTTATTTTAGTTTTCTCAACCCTAAAACTAAAACCCTTTCACG
CCGATTCAAAAGAAAAAAAAAACCTTCACAAGTCCGGTTGCTCGCGCCGCTTTTCTCTCTGTTTTCAAACTCCGATTAAAGTCCCGACTTGTATCAATTGATAAACCCTAATTGTCTCCG
TTCTTGCTGAAACACTAATCTCGCCGCACAGTTTACACAGCCTCCAGAAGCGACACCGACGACGCAATGGCTCACGCTCAAACCACAGAGGTGTGTTTGAGTTTTCACCGCTCTTTATTG
TTTCCCATGGTGTTCGACCTTGGATGGTTTATCTTATGTTCTCGAGTTTTTCCTTTTGAATCCAGGGAGCTTCCCAGGTGGTCGAATCTGTTAGATTCAGTTTCATGACAGAGCAAGATG
TTCGAAAGCATAGTTTCCTGAAAGTTACCAGTCCTATTTTACACGATAACGTGGGCAATCCTTTTCCTGGTGGTCTCTATGATCTTAAATTAGGTCCTAAAGATGATAAGCAAGCGTAAG
TTTTCTTCCATATCCTTTTACCATGGCCTGAATTATCATGCCTTTCTAAGCTCTTAATAGCTCGCCTTTTTCACGCAACTTTTATAAAGACCTCCTTTTTATACCTGTCTAGGCTTTGAA
TTGTCGATTCTTAGTTGGAAGTAGCTATTCATACACCGATTTGTTTGCAAGTAGCTATTGATCTTTATTTCTCTGATAATCTTGTTTATGTTTGGTCTTTTTTCTTTGCTTAATCTAAAG
CTTTTCTTGTCCTCTTAATGCAGTTGCAATTCATGTGGTCAGCTCAAACTTGCTTGTCCAGGACATTGTGGTCATATCGAGCTTGTCTTTCCTATTTACCATCCTTTGCTCTTCAATCTT
CTTTTCAATTTCTTGCAGAGGGCCTGTTTCTTCTGTCATCACTTTATGGCAAAACCGGAAGATGTAAGATATACATGAGATTAATTTCATTTTGTTGCGTCTCATTCTGCACTTACTAAT
TCTAATGTGCTTCATGCTCCTTTTTCTTCTTTTCAATTTAAGGTTGAAAGAGCTGTTTCTCAGCTGAAACTCATCATTAAAGGTGATATAGTTTCCGCGAAGCAATTGGAGTCCAACACT
CCCACTAAGTCTAAGTCTAGTGATGAAAGCTGTGAATCAGTTGTAACCACTGATTCATCCGAAGAATGTGAAGATTCTGACGTGGAAGATCAGAGATGGACATCTCTTCAGTTTGCTGAA
GTCACTGCTGTCTTGAAGAATTTTATGAGGTTGTCATCAAAGTCGTGTAGTAGATGCAAAGGAATTAATCCTAAACTCGAGAAGCCTATGTTCGGATGGGTTCGCATGGTATGTTCTCTT
CTAATTGTTCCTCCTAAGCAGATTTTATTATGGTATGCTTAAATGAGAATTTAGTCTTTGTTCTGTTATTGGCGAAAACAGACTACATTCTTCTTGTTCTTTTAGAGTCTTTGGGAGTTG
TAGGTCTTGGATTGTTCCATTTAGCCCTGGTGCTTGCTCTGTTGTTTAGTGTGCGTATGAAACGTGTCTTAGGAAGCATGATTAGCCAAATCCCATCAAGTTCAGTATGTTCCTGTTTTC
TCATTTTCTTTTTATCTTAAGAAAAATAACTTTCACAATTGATATCTGGCAACTTTGACAATAGTTTTATTTACCCCTTCTCATTTCTGTCGTATTATTTCTTCCTTGACATTCTATTAG
GTTTGAAGACTAAACAAAGTCAGACACATATAGGACCTCATACTTTTTTGTATTGATTCTGTGGATTGTAGAGAATGTATTTGTTGCCCTCATACTTCTGTAGTTTGTCCCTTATAAAGG
TCTATTCGTAGACATTATATATAACATGTGTGCACTGGATTGCCAAAGTGAATTTCCATGTCCAGCATGTTTCTGCTTTTTTTTTTTTTTTTTTGTTCACTTCTCTATGTTATGCTCCTC
CTTGATATCAGCAAAAGATGTGATATTCCTTTCAATAACAATCTTTTTAAACAGAGAGCAATGAAAGACTCCGATGTTGGAGCTAATGTCATTCGAGGGCTTAAGCTAAAGAAGTCCACT
AGCAGTGTTGAAAATCCAGATGGCTTTGATGATAGTGGCATTGATGCATTATCAGAAGTTGAAGATGGTGATAAAGATACAAGAGAAAAGTCCACGGAAGTAGCTGCAGAGTTTGAAGAG
CATAATTCTAAAAGAGACCTTTTACCGAGTGAGGTTTGTTTCTAATATGGCCTAACTTTATAATAAGGCACGGTTAAAATTTTCCAAATTTGTAATAGTGTCTTGCTATTATTCACTTGT
ATCAGGTCAGGAATATCTTAAAACATCTGTGGCAGAATGAGCACGAGTTTTGCTCCTTCATTGGTGATCTTTGGCAGAGTGGGTCTGAAAAAATTGACTACTCTATGTTTTTTTTGGAGA
GTGTTCTTGTGCCCCCTACTAAATTTAGACCTCCAACAACAGGAGGTGATAGTGTAAGTAATTCCCTACAAATTATAATGTTTTGATGCTTCTATATCCTCTCTAATTTTTGGAGTTACT
TTTAATTTTGTAACTTTTGGCATTACCTCTGTGCGTCACTTTCTGTCCATGTTCTCTCGATCTTCCTTTTCCAGTTTTATATCTCCTATACTAACAGATGGTTGTTCCCATTAACTCATG
TATGATCATAATTCTCTTACGATTTTGTTTCTTTCAGGTTATGGAACATCCTCAAACCGTAGGACTAAATAAGGTCATAGAATCCAATAATATACTCGGGAATGCCTGTACTAACAAATT
AGATCAGTCGAAGGTAATTTTCAGATGGAGGAATCTTCAAGAATCAGTCAATGTCTTGTTTGATAGCAAAACTGCCACAGGTTAGCTTCTTGCCATTGTTTGATATGTATCTATTACTAA
AGAGCTTCCTTAGTTTTCTCTAGTTATGTATAGCAACCGGCTACCCCACTTTTTTATCTGTTGTCTTGTTGACTTGACAGCCTCTTTAGAGCATCTTGTATTGGTGTAGACCGACTATTA
TCGCTAATTTCCTTTGCAGTTCAAAGCCAGAGAGACAGCTCTGGAATATGTCAATTGCTGGAGAAGAAAGAGGGGCTATTTCGGCAAAAAATGATGGGAAAGAGAGTGAATCATGCGTGC
AGATCTGTGATATCTCCAGATCCTTATATCGCTGTTAATGACATCGGAATTCCTCCTTGTTTTGCTTTGAAATTGACGTATCCCGAGGTATGATGTCATATGTCGGTAAATTGCACTCTT
GACACATCATTATCTTTGGCTGTTAAATCACACGTCCCAACACTCTTAGATGGAGAAAATGTTGGGTTATTCTTTTCAGATTTTGCATCATTTTCCTCTTTTGGTGGAGATGACTTGTAG
CTATCCTTAGATTTACAAAGATACTTGTCCAACCTATAGTGGAGCCTTATGTTTGTTTTTCCGGAAGTGAAAGTTAAATGTATTGCTGCAGAGGGTGACTCCTTGGAATGTGGAGAAGTT
AAGGGAAGCTATCATTAATGGTCCTGACATTCATCCTGGAGCTACACATTACTCTGACAAATCATCTACAGTGAAGTTGCCCTCTACCGAAAAAGCACGAAGGGCAATTGCAAGAAAATT
ACTGTCCTCACGAGGAGCCACTACAGAACTTGGGAAAACTTGTGATATCAACTTTGAAGGTAAAACTGTCCATCGACATATGCGAGATGGTGACATCGTCCTTGTGAATCGTCAGGTGTG
GACACATATTGTTTTATTTCATCAATGTTGCCTATATAAAATGTTTCTCAAATTTTGCGAAGTGGGTTTCCCAGGACGTTTTTTCATTTCTTTCTTCAGTATTTAATACGGACTCAGGCA
TTGTTTGGTGTACACCTTTTTGTCTGTGCTAAATGTTAAATTTATGTTCTCAACTATTTTTTTTCACTGGCAGCCAACATTACATAAACCTAGCTTAATGGCGCACAAGGTCCGTGTTCT
GAAGGGGGAGAAAACACTTCGTCTCCACTATGCAAATTGCAGGTAGACTCCTGTGGATATAGAGAATGCCGGATCTCCCAGATGTCGTTATTTACCTTGTTTGCAATCTCCTTTCAAATT
TACATTTGTGGACCTTTACCATGTCTCGGTTTATTTTCCACATGCATTTGACTTTTATCTCAAAAGTGGCTTAAAATATTGCTTTGGTTGCAGTACATACAATGCAGATTTTGATGGTGA
TGAGATGAATGTGCATTTTCCACAAGATGAGATTTCACGTGCTGAGGCCTACAATATTGTCAATGCTAACAACCAATATGCTAGGCCTTCTAATGGCGAGCCACTTCGAGCTTTAATTCA
GGTTTAACTTCCATGCTATTTCTTCAAACCTTTAGTTTGCTTTTATCATTGTCTTGATTTCACGAATTGGGTTGTTTACCAGTGATATTTATTGACTTTGTATTTTCTTAATAGGATCAT
ATTGTCAGTTCCGTTTTGCTTACTAAAAGGGACACATTTTTGGACAAAGATCATTTTAATCAGCTTCTCTTCAGTTCCGGTGTCACTGACATGGTACTCAGTACTTTTTCTGGAAGATCT
GGCAAGAAAGTCATGGTATCAGCTTCTGATGCAGAACTGTTGACAGTCACGCCTGCTATTTTGAAGCCAGTGCCTCTTTGGACTGGGAAGCAGGTAATCTTTGTATGCTCTGTTTTGTTA
TCTTAGTTCTTATATAAGTTGGTTTTTCCACATGTGGCTATGTGCTTTTGGTATACAAACTGTATCTAGGGAGTCATCAATGGGTTCACTAAATGCTTTTACTTCTCATGAGCTGAGTTC
TGGTTATTCGTCTCTGCTAGGTCATCACTGCAGTGTTGAATCAGATAACCAAAGGTCACCCGCCTTTCACCGTAGAGAAAGCTACCAAACTTCCAGTTGATTTCTTCAAATGTAGATCTA
GAGAAGTAAAACCTAACAGTGGAGATTTGACCAAAAAGAAAGAGATTGACGAGTCATGGAAACAGAATCTTAATGAAGATAAATTGCACATCAGAAAAAATGAATTCGTCTGCGGTGTGA
TCGACAAGGCTCAGTTTGCTGACTATGGGCTGGTTCATACAGTGCATGAGCTTTATGGTTCAAATGCTGCAGGAAATCTGCTCTCTGTTTTTAGTCGTCTCTTTACAGTCTTTCTTCAGG
TGTGCTCTCGTGTTGTTGATAATTTTATATTCATTTGTTACAGAGTTTTGCATCCTGAATCCTTGTTTTTACAACTTTCAGACCCACGGTTTCACCTGTGGCGTTGATGATCTTATTATT
TTAAAAGATATGGATGAAGAGAGGACGAAGCAACTTCAAGAATGTGAAAATGTTGGTGAAAGAGTACTCCGTAAAACCTTTGGCATAGATGTTGATGTTCAGATAGGTATGTATATCTTG
CTGGAAAGTATGTATTGCATTAATGTGTTCAGACTTGCCACCATGGTCATTTGTTACATTCTGGAGCACGGATGTCCCTCTGTTATAGTATGAGGCATTGAAATTGTAGTTTATCAAATA
AACTTGATATATATACTGTCTTGCCTGCAGATCCTCAGGACATGAGATCCAGAATAGAACGAATTCTTTATGAGGACGGGGAATCTGCTTTGGCATCTTTGGACAGGAGCATCGTAAATT
ATCTCAACCAGTGTTCAAGCAAGGGTGTGATGAACGATTTACTGTCTGATGGGTTACTAAAAACACCTGGAAGGAATTGTATATCGCTAATGACGATATCTGGGGCTAAGGGCAGTAAGG
TGAGTTTGTGGTGCCTCCTTCAATATGCACGGTGTTGTTGATAGTTTAAGTACGCATTTTCAGTATCTAGAAGTCGGTTTGTAGCTTCTGTGTTCTTAGAACCCATCTTGTCATCCTTCT
GCAGATTTTTTAGCTCATGCCAACTTTTCCAAGCTAGAACTTTTAATATTTAGGGAAGGAGATAAACAAGTTGGTTTTTGAAAATATAGATAACTTATTATTATCAATTTGATATAGATT
TACTTTTGTTGTTTTTCCAATGAAGCCTATTAGCTCTGAAAGTAAATTTTACAACTTTCTCTGCATTCAACTAGGTGGAGTTGCTAGCTCTAAACATCATATATTATAGGGATATAGTTT
TGTGGAGAGTAAATTACAATTTTTGGGAGGCGAAGCTTTATCATTTCATTCTTTTGTTGTCTACTTTGAGCAGGTTAACTTCCAGCAAATCTCTTCACACCTTGGCCAGCAAGATTTAGA
AGGAAAAAGAGTTCCCCGAATGGTTTCTGGGAAGACATTACCTTGTTTCCATCCATGGGACTGGTCCCCTAGAGCTGGGGGATTTATTAGTGACAGATTCCTAAGTGGTCTTCGCCCCCA
AGAATATTACTTCCATTGCATGGCTGGACGAGAAGGGTAACTAATACTTATCCTACATAAATTATATGTTAATTACTTTTAAGATAGAAGGTGTTTCAAACTTCTTTTCTGATAGTGGAG
CTGTCAAATTTTCTACTCTTCGACTTTCAAAAGATATGCTATTCTTTGAAGGATGCTGTCGCATTGCAAATTGATGTGTGGGCATTCACTTTGATATATCTGGTTTTTGTGTTAAACTTT
TACTTGGTTGAGGTTTTCTGTTGTAATCCTTACGAAAATTTTGTTAAGAGTCGGTCAGCATCAGCTGGTTTGTTATCTTTATTTCGTCGCATTGTGAACACTTAAAAATTCTGGTCTGCA
GGTTAGTTGATACTGCAGTGAAGACATCGCGTAGTGGGTATCTGCAAAGATGCTTGATGAAAAATCTTGAGAGTCTTAAAGTCAACTATGATTGTACTGTCCGGGATGCTGATGGGTCCA
TCATTCAGTTCCAATATGGTGAAGATGGTGTGGATGTTCATCGGTCTAGCTTCATTGAAAAGTTCAAAGAACTGACAATAGTAAGCCTTCGTTTTTGACAGTTTACCTTTTCTTTATCTG
CTCTTGGGAAACTTATGTGGTTATTTTAACTTACTTTGGTTCAGAATCAAGATATGGTCCTTCAAAAATGCAGTGAAGACATGCTATCTGGAGCTAGTAGTTACATCAGTGATCTGCCTA
TTAGTCTTAAGAAGGGAGCTGAGAAGTTTGTAGAGGCAATGCCTATGAATGAACGTATTGCTTCTAAATTTGTGAGACAAGAAGAACTACTGAAGCTGGTGAAGTCAAAATTCTTTGCAA
GTCTTGCGCAGCCAGGGGAGCCTGTAGGTGTACTTGCTGCTCAATCTGTAGGAGAGCCATCAACACAGATGACGTGAGTTTTTTTTTTCCTTTTTTATGTTGTGGTCTTGCTAATTCTTT
CACCGTGCAAATTAGGAACTGAATCACATTGGTACTCATATTTATAAATCTTAAATCTCTGAGTAATATGAGGATGCTTGCAGCTTTTGCCTTTGCTTTTGCATCTTTCCTGAAATATTT
GCATATAAAATCCTTTGTTCTGTCAATTAACAGGTTGAATACTTTCCATCTTGCTGGACGTGGAGAGATGAATGTGACACTTGGAATTCCACGTTTACAAGAGATTTTGATGACAGCTGC
AGCAAACATTAAGACACCAATAATGACATGCCCGTTGCTGAAAGGCAAAACAAAGTAAGTTGGTTTAGTTATGTTGGCGTTAATTATCTCTCGACTTCTTTCATTACTAACATTAGAAAA
CAGAAAATTGATGGGCAGCTTCTCTTAGAACTGTATTTTTGTGGTGACATATAATATGAAAGTGCAACATTGGCCATTGACTGTCAACATCTTGGAGATATTACACGTGAAAAGATCCTA
ACTTTTATGATTTGTCGTTTGTGCAGGGAGGATGCAAATGATATTACTGATAGGTTGAGGAAGATAACGGTGGCAGATATAATAAAGAGCATGGAACTGTCAGTTGTACCATATACGGTT
TATGAGAATGAAGTTTGTAGTATTCACAAGCTTAAGATAAATCTCTATAAGCCAGAGCATTATCCGAAGCACACCGATATCACTGAAGAAGACTGGGAAGAGACGATGAGGGCTGTATTT
TTAAGGAAGTTGGAGGACGCTATAGAGACCCACATGAAAATGCTCCATAGAATAAGGGGCATACACAATGATGTCACAGGTCCAATAGCTGGAAATGAAACTGATAATGATGATTCTGTA
AGTGGAAAGCAGAATGAAGATGATGGTGATGATGATGGCGAGGGTACAGAAGTTGATGATCTTGGTTCAGATGCACAGAAACAGAAGAAACAAGAAACAGATGAGATGGATTATGAGGAA
AACTCTGAAGATGAGACGAACGAACCATCTTCAATCAGTGGAGTAGAGGACCCTGAGATGGATAGTGAGAATGAGGACACAGAAGTTAGCAAGGAAGATACTCCGGAACCGCAGGAAGAG
TCTATGGAACCTCAAAAAGAGGTAAAAGGGGTAAAGAATGTCAAAGAACAGAGTAAAAAAAAGAGACGGAAATTTGTTCGAGCTAAAAGTGACAGACATATCTTTGTGAAAGGTGAAGGA
GAGAAATTTGAGGTCCATTTCAAGTTTGCTACAGATGACCCTCATATTTTACTTGCCCAGGTACTTTTTTTTATATAAAAGCTAGGTCTCTTATGACTTTGATGATGTGAGCAAAGCCCT
TATTTTTCTTTCTTACAGATTGCTCAACAAACGGCGCAGAAGGTTTACATCCAGAATTCTGGGAAGATTGAACGATGCACAGTGGCTAATTGTGGTGATCCTCAGGTGATCTACCATGGA
GACAATCCAAAGGAGAGAAGAGAAATATCCAACGATGAAAAGAAAGCCTCACCAGCTCTCCACGCATCAGGAGTTGATTTCCCTGCACTGTGGGAATTCCAAGATAAACTTGACGTCAGG
TACTTGTATAGCAACAGCATTCACGATATGCTCAACATTTTTGGAGTTGAAGCAGCTAGAGAAACAATAATCAGGGAAATAAACCACGTCTTCAAATCATATGGCATTTCTGTAAGCATC
AGACACTTGAACCTCATTGCAGATTATATGACCTTTTCCGGTGGATACCGACCAATGAGCCGTATGGGAGGAATTGCAGAATCAACTTCACCATTCTGCAGAATGACTTTTGAAACAGCC
ACTAAGTTCATTGTCCAAGCAGCTACTTATGGAGAAAAGGACACATTAGAAACCCCCTCTGCTAGAATCTGTCTTGGCTTGCCTGCGCTTTCAGGAACTGGATGCTTCGATTTGATGCAG
AGAGTGGAGCTCTGAGATTCAGTACACTTTCATTATGGTCCACAATTTAGGTTCTTCCTTTCAAATCATACTCCAATGTTTCTCAAGTCTGATGACATCACTTTTGAGGTTGATTGTTCT
GTCCAATCCTCAGGTGGAGCCTCTTGCTCAATTATCTCTAATTTAATATATCTGTAGTTTATTTTTTTTATTTTAGACTTTTTGGTATCCCATAAGTGGATAG----ATGTATCTGCCGA
CATATTGAGCAAACGTTTGGAGGCATTTTTTGAGTGACATTTTGATCTGATTTGATGTGTTTCGCTTACGATGTTGTAATAACCAGCTTAATTTGTCATTCCACCTAATTGTGTTAGGTA
CTTTCTGTTTTCTTGAATAATTTGGTGTCGGTTTTCGTTTATGGCTTCACGGGCGGTTTAATATGTGCACTGCGGTATATATAAAAATAAATTTACATGTAAGTTTGATACTATTCTGTT
TGCACCAATCCTTCCACACACCGGACCGTCTCAACCCACATGTGTCCTAAGGAATACAAGTTCAGAGTCTTAATTTTGGAAAACATGTGTTGTGATAATTACGTTTTGCGAAAACCAAGT
ATTTATTGTTTTGGTGCTAACTAGTGTTTTAAAAACACGGTCGTCTAGACGTTCATACAAGTTATATAACTTGATAGTCATAGTATTTGATATAAATTTAATGAATGTTTTGTCTAATTT
TTATTTATGATTTAACACTTTTGTTTCTTTAATCGATGTTTTAAAATAAATGTCTAAATAGTCTAAGATCACATAAAAATAGATGAAACTGATTAGTTTTTAAATTTATTTTATGTTTTA
GATTTTGGTGAACACTTCATAATGTCGCCTTAAAAAATGAATCGAATGGTGAAAGAGACAACCGAGATTAGTTGTTTGAATCCACGATGTTTTATTAGTTTATTTTCGTCATTGGTAATC
TCCTACTATATTTGTTACAATGTTAAACATTTAGTTGGATTTAAAAAATTTAATCATTTTGTTATTATTGTTTGATTTTATATTTTATTAAACATGATTTGATTATTTTTGTTTTTTTAT
TTATAAAAACTCTAAGATCTCTATTAATATTAATTTATTAATAAATTTTAATCAATTGGTCCGTAGTTCAAGCTAGTTGATCCGATGACCCAAAAGATAATTCGGTTCATTATCTGGGTC
GGGTTTAAAAACATTGCTGCTCGCTTAACATCTCACACCTATTGCTAACATAAACTCTTAGAATTATTCAGTTTATTTTGATTTAAGACGGTCAAGTATCCTTTCAATAACAAAGAGGAA
ATATTTGGAAAATAGTCATTTACTTAGTTTCTTTTGAAATTTTGCATGGTGATAAACGAAACATTTTATTATCTACAATATCATTTGTGTCAAGTTGAGTACTCATAATAAACTTGGATA
CGGACACAAATGCATTGCTTTTGATTTAATTAACCGCGGTGCTCATAGTACGTATGCTTTAAAATTGAAACTAGTAAATGTAGAAAAACATATATACTGCATCTCGAAAGTTTTGTTTTG
ACAGTGAATCATCTAAATTTAAGGTCTTTAAGATAGTACATATCACACAGAAGAAAATGTTTTCCCTTCCAAACATTCTGATTTGACAATATATAGTGCATCAATTATTTTTAAAAGTAA
CTGAGAAAGATGAATGAAAAAGAAAATGAAGAGGGATGTTTAGATAAAGAAAAACAAAAAAAAAAAACAAAAAACACAAGAGTGGAGGAAACGACGACGTCTTCACTCTTGAGACTACCC
CTCGTGCTGTCTTGAAAGACTGCCCCAAGTTGTGAATTTGGTCAACTCCTCCCGACACCTCTTTTATTACGTACTCTCCCTAGCTTTTGTCTTAAGAAAAGTATAGTAGTTATTTACTTG
ATTCATTGCATTTCTCATGATTGTTACTATTAATTCAAAAAAGAAGTTACAATTCTTTAGTGTCTTTCCACATATTATTAGAAATGTAACGTTAGCTTATTTAATAGCAGCAATGGATGT
TTTTTTTATCACACTCAGATCGATGTCCTCCATCGCTGCAAAAATGCCTGCATGTTTCACTAACATTTGCTCTTTCTTTCCCAAACCCAAGACTGATATTTTATTTGTTCCCTTCATTTT
CACTAGCTCACCAATACATTATTATAGTATTAAGCAAGATTCAACAAATAGTTTACTTGTCTTTTCTAAATGGGTTTATTTATTGTTTTTCAGTTATCTTTTTTTTTTCTCTGTCATGGT
AAATCAAAAGAATCTCTCTATACCAAATTTTATACATTTCTCTATCTGTTGGGACTAGAATATTTCCTTTACAATCTTTTTCAATTGGAAATAAAATTAGAGAGAACAAACTAGTCGTTT
CTTTGGAAAGGTTGATGCTCAAGTCACTACTAGCTTAACCTTTATTAATCTATTCTATTATAAAAAATTTATTAACTTATTTTATTATAAATTCCAAAATAAATTAACTAGACTACAAGA
TCATTCTGAAGTAAAAGTTTGTATATATCGGTTTTGCATAGTAAACTCTTATATATTTTGGTGTCTTAAAAAGGTGTTGATAACCGACAAAAACAACATAAAACAAGTGAAAAATATACA
AAATTTCTACTTCAATCATTGGAGTAGTTAATTGTGTTTAGATTTAGTTATTCAGCAATTCTTTATTTTTGTTAATGCATATAGATCATTGGAACAATTCTTTCTTGCTTTCTTGAATTA
CACTAATTTTCTCGTATGTGTACCCACCAAACAAGAAAAGGTTGGTCTAAAGATTTTATTTAAACTTTATTTGAATGCTGCACTCATTTTTTCGTCCTTTTATTAAATATTCACCCTTTT
GCTTTAAAGGGAAAAAGAAAGTTGAAATTTGATAACATTGCTGCAATGTTTTTAGTTATAGAAATACGATTATATTAAATAATATGATAGTTTAAATGGTAAAATGCGCTCCTATCTATC
ATAACAAATGATGAGAATAATTGAAAAAAATGATGAGAATTGCCATGAGTGTTGTGTGTTTGCGATCGTGTATATGTATATAAGCATAATTATAACAAAAGAGTAGGTGATATACACATT
AGGTGAAGCCTAGAGTTTGTGGTACACTTCCTTTAAATTTGAATTGTCCAAAAAATTAGTAGGTCACTATTTCTCTTCCACAATGTCCCCACCAACATATTATATATATATATATATATA
TATATATATATATATATATTTGTTTTCATATACTAATTGGCGCAGTTGTCTTAGAGACTGTCTTTCTGCTGCAAAACATAAAAACGGATATGGAACGAAATTGAACAAACCTGGTTAATA
AGAAAGCAGAACAAACGAAACAAGTAAGGTAAAAAGAATGATTCAAAAATTTCTAACTAACGTTTCAGCTTAACTTTTCAAATTTTATATAATTAATTTAATCCATAACTAACTAACACA
TTTATTTCATTATACCAAAAATAAATCATCACACACTAAACTAGAGACGCATGACCGTGCCACATCCTTCCTTCATTTGTCAACAGAATATTAAGTTATTAACAGTTGGGTCCCAAGTTC
GACACTCATAAAACAATATATGTAATTTGAGGAAGATGGAAAAACTTCATGCAACACTGTTTCTGTTTTTTTGTTCATATGAAAGTTATGGTCAGTTTTCGCCAATGCAGATTTTCACTA
TATATAAGATATTTTCTTTTTCTTTTTTGTGCTCTACAAAAATGGAAAGAGCAATACACAAGAAACAATGAGAAAACTATATGACAAGCTAATACAAGTCTTTTTTTTTTGAACAAAGCT
AATACAAGTCTAATATCCCAAAAATTCTTATAAGATTCTTATATGTAAGTTGATATCATCATCTGATCTAATCGTCATAGCTTCACAGCAGATCCAAGATTAACGTTTCACAACTCAACA
AAATAATTCTTTTTAATTACTGTACGTATACAGCAATATGTAATTTAAAAAAATAAAAATAATAAATGACCGTATGTATTTATTGCAGTTCTACCAGTTGAACTCAGCAAACAGAATCAC
TATTTAAACCTTTAGTCGTAGTATCGATAAAACTGTTTCATATAAGAAACATCACATGCAATATAAATGTTCTATATAGAATTAATGATGTCATGACCCGACACATAAATTTTAAATTTT
ATCATAATATACATAAAAAGGTCACATCCAAAATAAAACCTAAGCACAAAGAGGGACATAGAAGAACCATATGGTGATGGCTTCTCTCTCCTGCTCTATGGGTATATATAACACACATAC
AAATAGTCACAATGTGTTGCTTGTGAGGGCCCAGCCTCTTGTATAAGGCCGAAGTCTTATTCCGTTGAAATTCTACTCAATATGAGGTTTACCTACTAAGACCCATATTATATCAAATCC
AAAGAATGTTTCTCAAGTTAATATCCTAAGAATATTATCCATTATTATTATATATCCTCCTAACATTAGGTATTTTCCATCATCATATCTTGAAAATTTCTACAATTTTTTGTTCTTTTA
CTTTGATAAAGATACCATCCATTTGTTTCAACAATTGTTGAGCTACGTAAATAACACATTTTAGAAGTTTCACCATGAAAAACAAGTTCTACAGCGGAATTATTCAACTACCATAATATC
AAAATTTAATTCGGGCATATTCAACTCCAGTACAGAATTTATACACCATGCATCTACACAGATAAATGCTGCAATCGATCAAGTTAAGATGTGAATGTGTTTTGCATAATTAACTGATTG
GTGGATTAAAGATGAGGTCGAAATAATCCAATGTAGATGTTACTGGTGAAAATAGTACTCATGTTTATAACCTACATATATTGCCAAAAACAACAACATTACAATTGCAACAGTGAACAT
GAAATGTTCTTTGTGAACATGTGGTTCGTTTTGTGCATAAATAGTGTCATGATGGATATATAAAACCAAATTATGTCATCACAAAAAATACACTAGTATTGTGACAATAAATTAAGATCA
TGATTTATTTTTATTTTTCTTAAAGAAATTTAAGATCATGATGTTTATTAATATTCGGAACTTAAATGTATATATGCGTAATCATCACAACTTTCATATACTAATTAAAATTGATTAATG
CCAACTCACATATATAAATGCGAATAATTTGAATGAGTTTAATGAGAATCAGATTTTGAACTACGATATGTGGTAATGTAGGCGATACGTAATATGATGGGTCCATATATTAAAACCGAA
TCTAGCACATATATTATATCATCGCCTGATTACTTTGCATCATAACAAACATGGATAACTTACTCAGCGAGCAAAAAGTTATCTTGGAGAGAAACTGAAATTTTGTTTACAGTAGACTTT
GGGTCACCGTCAGAAAGAAATGATTTATGTTTTCACATATATTATCAATTATTCGTTATTATGGACGGAAAGCCTATAATTTCCTAGAGAGACCTTTTCTAGCTAAAGAAAATATATTTT
CAAATCGATAGAATTGCATTTCGTAACT[A]AAAAAAAAAACACAATTCAGCATAACTAAAAAGGTTGTGTTTTTTTCTTTTTCTTTTTCACCGATTATATATAGTAAATAGCTTTTCAGCAA
AAATTAAATGTGTTCCGCATTTTTATTCGACCGATATTTCATTCTTCCTTTGTTCATAGATTTGAATATACATATATATCTATATATATATATATATATTATTGTGCCATAACAAAGAAA
GAATAGATAATTGTTTGTTTGTGTATAATTTAGAATTATAGATATTGGGTAAAGTGGAGAAGGAAGAAAAGGAACAGTGAGGCAGGATCTGCGGTGGGGATTTGGACATTCAATGATCTT
ACCGTTTGAGGGAAAGCCGACCATTGATGCGCACACCAATGCAATTGCTTCCCTTTTTTCTCATATAAATATTAAAACTCATAAAATAAATAAACAATTAACATAAGCAAAACTACATAA
TTTGGTTCATCGAATTAATAATTCATGTCAATAATAGAAAATCAAAACCCCCCAAAACTTTTACGAATACATACATTCCAGTTTTCTCTCGGGTCCTCGTACTTGATTACCAAATTTATT
AATTATTGAATTCCCATATGTGTGTTTTCAATTTATTTATTTTTGTTTATTTTATAGTTAAAATTTTATGAGGAAGAAATCCATTATATGTGAATCTATATCCTAAAATGAATCTAACCT
AGCATAAATATGGGATAATACTTCAAAACTACTCACAAACTTTGAAATATTGTCCTTCTAAACCTAGAAAGATATTATTTATCTAACCTTCTTCTTGTCTATATATTTTTGAAACTAGGT
CATAGGAGTAGATTTTACTGATATTTATTTCTTTTCTAAACTACAAACACAAAAATTGTAAAATCAGAATTGTGTCCTAATTTATGCTA[T]TTTTTTTTTAATTAGCTCATGAGTCGGGAAT
GACGCCACAATTTTATTTAATTAATTTGTCCATCGGTATTTAGACAGTTACATTATTTTTCAAATTTACCCTGTTTCAAAACTATTTTTAAGTCTCAAACTGATAAGATATGGCTTCTTT
TTTTCTTTTTTTGAGGAAAGGCTTTTAAGATAAGAAAATTTGTTTGGGAATTGGGATGAGAGCCATCTCCAAAAAGCAGTGACATTATCTTTGTATGATGTATCTGAACCTCATATGCTT
TATGTATTTTTTTATTTTATTTTTTTGTCAAATATGTTCCTTTTTATATATTAATCCTGTTTCACTCATTGTGAATATAAATAAATAAATTCCAATTTTTCCGTGGAGCCAATATAGGTC
GAACTCGAATAGCTTTTTGTTTTGTCATATTGGCTATAAGATTATTGTCTTTGGTATTTTAGCGTATGTATGTATACTCTTCAAGCGAGCCCTAATCCTCAATGTCTATTATTATCATCT
TTATTACATTTTGACCTACTTGTATGAAATGGCATCCACTAATGCTTTTAATTAAGTACATAATCCACAGATGTGGAATATTTAAGGACTTTTATGATTTAAATATGTTAATACAAGTTC
CTGTGCTATT[A]AAGCCTTACGTAATCTGATAATGTTAATCAAATTAGATAATACATATAATTAGAGCCCCTTTTGTAGATTTACTTTAATTCGTTTAATTAGTAAAACAATCACCATGAAA
AAATCGTCATATTCAAGCATAGTTTTACTCTCTCTTTTTCAACGACCATAGTCTGACAATAAACTAAGTGAATTCAGACTTGAACATACGAACAACAATTATTCACATCATTCAATGGTT
TTGCATTCTTTTTCCTTATAAGATCCAGGTATAAGAGATACACAAATTGAATAAGGATCCAAAGTTAGATCTTTGTACGGTTTTTAAAAATACAATGAAGTAATATGTTATATAGTTCTG
ATGTGCAGGTTCAGACGCTGTGTTTACTTACCATGATCATACGTAGAAACTCTCAGTCACACGAATTATGAGATTATGATGTCGTCCGAAAATTAAGACATCTTATAATAGTAAGAAAAT
TAAAGAACGTGATTTGTAGTTTATAATTATAACAACTTATAAGATTTTGAAAACCTTTTAAATTGATTAAAAAATTATTTTAATTCTATATTCTTAACAAAAACAAATCACCAATAAAAA
AAAAA[T]AATCTACTATCTGAATTTCTAATGCTTACTGCCTAATCTATAAATGTTATCTTCAAAACATCGTAAACAGTCTTAACCGCACTGGTTATTTCTTAACCATCGTTTTA[T]TTTTTTTT
ATAAAGAATAAGGACCTACATATCTGAATGAAATAATTACTTTGCGTAGACTAATACACATTCGTATTTGACCTGCTTCTTTAGTTCCTTTTTTTTTTTTTTTTCGTTAAAGTCAGTTTT
TAGTTTTCAGTCCATAATTAATAATCTTTCTCTCTCTTTTTCTCTTGCACCCAAAGAAAATCTCTCTTTGCAACCAAAAAAAAAAGCTCTCTCTCTCTCCCATCCCATCACAATCTCTCC
ATCTCCATCTTCATCTCCCATCTATGTCTCTTGTATAAAGATAATCCCACAAGTCTTAAAACTATTCCTTTCTCTTCCTCTCTCTCTCTCTTCACCATGACTGATCCTTATTCCAATTTC
TTCACAGACTGGTTCAAGTCTAATCCTTTTCACCATTACCCTAATTCCTCCACTAACCCCTCTCCTCATCCTCTTCCTCCTGTTACTCCTCCCTCTTCCTTCTTCTTCTTCCCTCAATCC
GGAGACCTCCGCCGTCCACCGCCGCCACCAACTCCTCCTCCTTCTCCTCCTCTCCGAGAAGCCCTCCCTCTCCTCAGCCTCAGCCCCGCCAACAAACAACAAGACCACCATCACAACCAT
GACCACCTTATTCAAGAACCACCTTCAACCTCCATGGATGTCGACTACGATCATCACCATCAAGATGATCATCATAACCTCGATGACGATGACCATGACGTCACCGTTGCTCTTCACATA
GGCCTTCCAAGCCCTAGTGCTCAAGAGATGGCCTCTTTGCTCATGATGTCTTCTTCTTCCTCTTCCTCGAGGACCACTCATCATCACGAGGACATGAATCACAAGAAAGACCTCGACCAT
GAGTACAGCCACGGAGCTGTCGGAGGAGGAGAAGATGACGATGAAGATTCAGTCGGCGGAGACGGCGGCTGTAGAATCAGCAGACTCAACAAGGGTCAATATTGGATCCCTACACCTTCT
CAGATTCTCATTGGCCCTACTCAGTTCTCATGTCCTGTTTGCTTCAAAACCTTCAACAGATACAATAACATGCAGGTTCTTAATTAATCACACTCTCATTAATCTAAATCTTTAACATAT
CTCAATACGCATTACTTTTTGAAGAATTTCGTTTTCTTTTCCATGTAAATCGACTTCTTTTTTCCCTTCATTATTCCGAGTAAACCCAAAAGGTAAAAACCAAAGAAAATAGGTTTGCTC
ACTAAATTTCCTCGAAAAAAAACAAAAACGTTTTCACCTTAAATCGGTAAATAAATATATATAAATACATACTGTTTTCAAATCAATCAGAGGACGTGTCTTTGCTCACTGATGCATGAA
TAAATCATTGCATTACAAAGAACCGAGAGACTTGAGACTGTGAAGTCTGAGACTGAGATTTAACAAGACAGTAAATGTTCTTTATGTCTTTAGTACTTTCAGAGTCTCTGTGGTTTGCTG
CTTTTCACTACAATATTGGCAAGTGTGTCACCCTTTTTTTGTATGAGAGTCTTCAAATGTCTAACGTGTAAAATAACAGTACTGATACGATTTCACAGACCCATATTTCAATTAATATAC
ATAGATACATATAAGGCTTCATTTGTTTGCTACATATATGAGCTTGATAAGATTTTGTACTGAACATAAACTAAGCATCTTTTTCTTTTTAAGTTTTGCTTAGTTAATTTGTTAACCTAA
GCATGCATTGACATATCTTATTATTAT.......................TATATATATTTATTTTTTTTATGAAATTCGTTTCTATAATTTTGATTACATTTCAGCATTTGTTTGACAT
CTTATTGTCTTTTTACATATGCTTCAAGGTTGATCTGCTAATTAAGTTGCGTCTGCTGGTTAGAATAATCATCATAACATTGATAATCTATGTATGCTGGCTAGAGTAATCATTACATCT
TATAGAAGACACATGTTATTAAAACTGCTAATGCACATATCATAAGCTAAAGTTTCAAGACTCACACTTTTAGAACTTTTCGAACATATACTATAAGTTATCCAAACCCTACATGATGAT
CATATATACATGCATGATTTTGTTTACAGATGCATATGTGGGGACATGGATCACAATACAGAAAAGGACCTGAATCTCTAAGGGGAACACAACCAACAGGAATGCTAAGGCTTCCGTGCT
ATTGCTGCGCCCCAGGCTGTCGCAACAACATTGACCATCCAAGGGCAAAGCCTCTCAAAGACTTCAGAACCCTTCAAACACATTACAAGAGAAAACATGGGATCAAACCTTTCATGTGTA
GGAAATGTGGAAAGGCTTTCGCAGTCCGAGGGGACTGGAGAACACATGAGAAGAATTGTGGCAAACTTTGGTATTGCATATGTGGATCTGATTTCAAGCACAAGAGATCTCTCAAAGATC
ACATCAAGGCTTTTGGGAATGGTCATGGAGCCTACGGAATTGATGGGTTTGATGAAGAAGATGAGCCTGCCTCTGAGGTAGAACAATTAGACAATGATCATGAGTCAATGCAGTCTAAAT
AGCTTATATATATTACTATAAGTACTAAGTAATTCGGTATATATATTAATTATAAGAAACCTAAATCTATGGACCAAGTTTTGATGGAGGTAGGGCTTTTCAAACTAAAAGCTATATCAT
CTAATTGATCATAGGAAAAAAATGAATCAAGAGCACTTGGAAAATTTTAAATTGTATCTTTAGCTTCCTAGTTAAATTTATTGCAAGACAATGTAGCAGTCTAACCAATGAGGTTCCCAA
CGGTTTATTTCTATTTGTATATTATTTTGTCATTAGCTTCACCTTTCGTTAATTCGAAGGACATAACTTATAAATGTTTAAATTATGTTTGTTAGGATACTAAAAGACAAGAAAAGTAGA
TGCTATACATTCATGCATAAGAATTTTCTCTTAATATACCATATTCTAGATCAAAATGAATATTTCCAAATTTCAATTTGAGTAATAATAGATTCTAGTTTTTTTTTTATTCCAACAGAT
ATTTGTTTTCTGGTGGAGTTATCGTTGGTTTTATTTTATAAGAATACTTGTGATACTTAATTGTCTAGTGACATCATGGAAAATAATGAGAGAATGGACACTAGAGAATATTGCTACGTA
CTCAAGTGCAGAACTTTATTAGGAAGATCGAATACCAAATTATACATAATGTGATGATGATACGCATCCCATATGTTTTGAGAATATAACAATACATAAATAATTATAGATGTGTTTTGG
TTTATATTTTATCAACGCATGTAAAATTAAATTAAAATAATTCAAATCTTTAGTACATAATTTACCAAAAAATATCATTCAACTGAACAATTCTTGATTCTCACGAACTCATCCGAATGT
GAGAAAACAAATCAAAATGCCGATGCTAGTTATTGTCATATCTACCAATTCATAGCAATTAGTTTAAAAGCTACTCTCGTCCGTTTCTCTTTCTTTTTTTAGTTTATGTATATGTTGCTT
GATCTAATACATAATCAACAGTTGAAACACTTCAGTTTTTGTTTGTATCGTTTGCGTAATACCTTGTGTTTTTGAATGGTTACAAGTACTTGAAATGAAACGTTTAAAGTATATTGCGTT
TTTTTTCTTTTCAAAACATCTGTGTTAATTTTTATATTTTTTCTTAATTATTTTATGGGGTGTAATACTCAAATTTTAAATATAAAAGGCAATTATAATATATATTATACTGTTTCTTCA
ATAAAATGTTTTGTTGGTTTCGTTCTCATGAAAAAATTGTCCTATATATATGTAGTGATGTTCATACTAATTAACTTTCCGATTAATAAGCACCAAATGAATATTGCATTTGTTAACCTG
ATGAAGCCTGTCAAAAAGATTTCTTTATTTTTACTATATATTATATATATAAGAAAACAAAATTACCGGACTACAAGTGATTGTCTTGTTATTGTAGTTACAGTTTTTGTTTTGTGTCAG
TTAGTTGGTAATGAAGAATTCAAGATCCAATTTGGATATGATTGTATACTAAGATTACAGTTAAAGAGAGGCTTTTCTTCCTGCAAAGAGCTTTTCAATATGCTCCCTTTTTGCTATCTT
TTTTTCCCCTCTTCTCCTTTTTGTTAGTGGAGAGACAAATTTGCTCGTTGAAGGAACATTACACCTCTTGAACTAAATAAGATTCACTTTCATTTTATTTTTTAATCTTAGAATTCGAAA
CCAAAATTATCTCTCGATTTAGATATTGTCATATTGACCTAATTTTCGTTCACGTATAAAGGTATGCATAAACAGTGAATATTCCTTCGGTTCCTATATCTGCATACGTATGCATGCAGT
CATGTATATACACGTGTATGTATGTACATGAAGATGATGATAAATGGGTGAAGAAGCACAAACTAATGTGAAGGAGGGTGATAAAAAAACAAAAGAGAAGAGAGTGGAGCCCAAAGGGTG
TGATGGGTTGTTTGGGAGCAAAGATTGATGGTATCAACAGTTATTTTTTTTTTGCTCTCTATCTTTCTCTCTCACTCACTGTTATTTGATTTGACATCTCATTTTTCCTTTGACCATCTC
TCTCTCTCTCTACACACACACTCTCACACAAATGACACAACTTTCATCATCTCCTCCAATCAAAACCCACATGCTTGCCTCTTTTGTATTCATTTCATATTCAAGTTTACTCATCTTATT
TCTTAAATGTATTTGAACCTAATCTAAAATGTTAGATTAGTTGTGTCCCTAACAGTTAGTTACCTTATTTTAATACATACAGTAATTGGAGGGATATACATAACATTAATGTGCAAAAAA
AAATTCTGTTATAGATGGATATACATACAATAATGTATGGGTTGTTTTAACATTGGTCACAAGCTGAAACTAAACAGTAGAAAATCTGGAAAAGTTATGAACGCACATCTTTAAATTATG
TAGGATTCAGACAACATTTATTGCCAATCAATATCCTACCCCTTTGTTGGGAGAAATAGACCATCCCTATTCCCTACCTCTCTTCTTTCCTTTGACCCCTCTCATTTTCCCAACACTCTC
CAGAAATTTCTACCGATCGATAAATATGTACATATATATTGGTATATGGTATTAAGTGGTTCCTATCGAATGTTAGATCATCTTTTATATGCGGTAAAATGTAAGTCATGCGTTGACAGA
TAACATATAAGCAGTAAAAGTTTTAGCTAGTCATTCAAATCGACATTTTCTATAATACGGTAGAAAACCTTCTAGATTAACTTTTGTCACTTTATATTTTTGGAATCTATGTATAGCTTT
ATGATTAAACTATTTAAAAAGTCCCAACAGTTTATATCACATTGGAAAGTGATAAAGAAGCAAGAGAAATAGTTATGTTTAATATAATTATATAAATGAATGATATAAGTTAACATGCTA
AAACTTTGATTTTTTTTAATTTACAACTTAGTTATGAACACTATTATTTTTTGGTCAAATGAATTCTAATTTGCTTAGACATATATATATCCAGTTAAAGGTCTACATGCACATGTTTAT
ATATTAAGATAGATAGATCACACAAAGAAACATAAAAATAAATGGAAAATTATTGATATAAAATGGAGTACTAGTTAAAAGTTTTCGAATCTCGAAACTGAATTGTTCTCTGTGAGTGTG
CAAAAGACATTTTCAAAATCCGAGCAACATATATTTGGATTTTCCTACTGTTGCCGGAAAGAATCCGAACATTGGACTTCACTTTGTTCCGTAACTATGCTGTTAAATTAACTAATGCAT
TTATAAAACCAAAGTTTATACATTGGTTATTTTCACGTAGACAATTTTCCTTGTCTGAAAAAAACTTGAATAAAAGGCCTTAATTCCTGCTTTTTAAAATCCCGAAGCAATATTCTAAAT
CCGTCAAACGAAATTTTAATTACTTTACAATTTCCTATGTTCATGTCGAGATATGCAAATGTGTAAATTACTAGTACTAACTGAATTAATTTATTTAGTTTTACTGTTCATATTCCAAGG
CTGATCTGAAGGAGACAGCTTTGTCTGCCGTGGCTCAAATCTCCATCTCCCACATTTAATTTATTTTAGTTGACACACACGTACGTAAACTGTTTACATTAGTAGTATTTTTTTATCATG
GAAAAAATCTTCCTGTGACCGTGTGACGTATTTGTTTTGTCTATATAATACATAATTACATATACGTAAATATGTAACGAAAACGTAAATGAAAGAAAAGTATAAATTTGATTATTAAGA
TTAAGTAGCACATAAAGAAGATTAATGTAGCAATATATGATTTTCGACAACTTTGTTTGAAGGAGGCCCCAACATGCAAAAGATAAAGGGAGAAAGAGGCCAAATTGAGCTTGACTCATG
ATTAATCACGGGTACCTCAAAAGAGCAAACAAAAAAATAT

>Abd_0.SALK_chr3:21337000-21376999nucleotide
TTTTGTAAG...GTGATATTTTTGTCATTTTGATTTATAAACATATAAGAATAAGGAAATATTTGTCTGATAATTTCTTAAGTTTTTTTTTTTGGGCATTCTCTTTGCAACTTGCGGAAT
TATAGAAATCATCATGCAGGTGTACATTGTTTTCTCTATTCATTTCATATTTATTTATTATATGTGTTCCTTACTTATTTATTTCCAAATATTACGACAATTTCAAAGAGTGATGATACC
AGAATTTAGAAAGAAAATATTACATCCTTTAATTTGATTAAAACTATCTATAGTTTGATGCAATTCTACTACGTTTTCTTAAAGACTGTCTAAAACTCCGGCATGAATGTAGTAGAGTCA
AAGAGTTTGCTTGTCCAAAATTCCAAATTAAATATATAAAACAAGAATCGTCAATCTAATAAAAATAACAATTTTATGTGAAAGAATATATAATTGGACGTATTACTCCAACCATACTAC
TCTTCAACAAGAAAATAGATCAACCAACCTCTAACTTAAAATTCACCATCAAACCAAGAACAAAGGAAGAAACCACCAACCACTATGATCAACTCCAAAAATACATTCATCGTCGCTACA
ACCATCTTATGCCTCTCCATGGCCATATTATCCGAAGGTCAAGCTAACCCTTTTCTATTGCAACTCGATCGATGGGAAATGTTGCTACCGAGCATTGGTATATCCGCCATGCACATGCAA
CTCCTCCACAACGGCATGGTTATAATGTTCGACCGTACCGATTTCGGTACCTCAAATGTTTCTCTACCCGGAGGCATATGTCGTTACGACCCTACTGACACCGCAGAAAAGTTCGATTGC
AGCGCACACTCAGTTCTCTACGATGTTGTCTCCAACACATACCGTCCTTTGAATGTCCAAACAGATACATGGTGTTCTTCTGGTGCGGTTCTTCCCAACGGAACATTGGTTCAAACCGGT
GGATACAACGATGGTGAGCGTGCTGCTCGAATGTTTAGCCCTTGTGGTTATAGTGAAACATGTGATTGGATTGAGTTTCCTCAGTATCTATCCCAACGTAGATGGTATGCCACCAACCAA
ATATTACCCGATGGACGGATCATTGTGGTCGGAGGAAGAAGACAGTTCAACTATGAACTTTTTCCCCGACATGATTCTCGGTCTAGAAGCTCAAGACTTGAGTTTCTTAGAGAAACTTCA
GATGGAAGTAACGAGAACAACTTATATCCGTTCATACATCTTTTACCTGATGGAAACTTATTTGTCTTCGCTAACACAAGATCCATTGTGTTCGATTACAAAAAGAACCGAATCGTGAAA
GAGTTTCCAGAGATTCCAGGTGGTGATCCAAGGAACTATCCAAGCAGTGGTTCTTCTATACTATTTCCATTAGATGATACCAACGATGCTAACGTAGAAGTTGAGATAATGGTATGTGGA
GGCTCTCCTAAAGGCGGCTTCTCACGTGGATTCACACGTGCCACCTCCACATGCGGGAGGCTAAAACTATCCGATCAGAGTCCAAGTTGGGAAATGGAAACCATGCCATTGCCACGTGTT
ATGGGAGACATGCTACTCTTACCAACAGGTGACGTCATCATCGTAAACGGAGCCGGAGCTGGCACGGCCGGTTGGGAGAAAGCACGTGACCCGATTATCCAACCTGTGATATATCAACCG
TTTGATCATCTCTTCACCGTTATGTCCACACCATCACGTCCTAGGATGTACCATTCCTCAGCGATTTTATTACCAGACGGTCGGGTTTTAGTTGGTGGAAGTAATCCTCACGTTTATTAC
AACTTTACCAACGTCGAGTATCCAACGGATTTAAGCCTCGAGGCTTATTCTCCACCATATCTATTTTTCACATCCGACCCAATACGTCCCAAGATATTATTGACAAGCGACAAAGTATTG
AGTTACAAGAGATTGTTTAACGTGGATTTCTCCATAGCTCAGTTTCTGACCGTTGATCTTCTCTCTGTGAGGATAGTTGCACCATCTTTCACTACACACTCCTTTGCGATGAATCAGAGG
ATGGTAATCTTGAAGCTACTCTCTGTGACGCGTGACCAGCTAACAAATTCTTATAGAGTCAGTGCATTGGGTCCATCAACGGCTGAGATTGCTCCTCCGGGATACTATATGATATTTCTG
GTGCATGCAGGTATACCAAGCTCAGCCGCTTGGGTGCAGATTGAGTGAAGCTTAAATAGATCGATTATGAATAGTTTGAAATGTATGTTGCATGATATATATAAATATTCAAGCAAAATA
AAGAGAGAGGAAGAGATTAGATAATATGCTGAATAAATTGTTAACTTACGATCTTTATAAAAACTGGCTTGAATTTAACAAATAGAGTTTTGCTTACATAATGACTGATGGCTCACCTAA
CTCAAAACCCAAGATTATTCC[T]TTTCAAAAAGAATCGATTTGGCAATGAATCTTGAATGATTCTGCCGTGTGTATATGTATATGCTTCTGCAGCTTCTGAGGTATTTACTTCCAAAGTTCC
AAC-TTTTTGTTTTAGATTTTGATCAGCTGGTTTTATGGAGACATTCTTGCGGCAAACCATAATCTTTAGTCCGGTTTACGGCTTGCTCTCGTCTCCATGGATCGTTGTGTAGCTTGAAA
TGCAGAGTTTGTATGATAGTAGCGAAGATATCATCGTGCTTCAGTTTAGAGAATTGAACAGCCCAGTCTTCTTCATGTCCATAAGTAGCTTTTTGTCTCTCTGCTTCAAGCAAAATCGAG
TCTCGGAACAAGAATCTTTGCCAGAGCTCCTTTACATTACCCAGTCTGAATTGTATCTCTGCCTCACTGAATCCCTGTGAGAGATTTCAGATTAAAATGAGTCTGAGATTAGGAGCAGTT
TAGTTAGTTGAGAACAAGACAGAGAGAGAGTGGTTACTCGCAGAGTGTTTATGAGATTGGGAATGTCATCTTCATTGACACGAACTGCAAAACTTTCATAATTGAGCATGTTCTCATATG
GCAAGTAGATTCCGTCCTAATGAAGAGTCATCAATCAACGGGAACCAACAAACCGTCATTTTCGGATCAGACAGCTTAAGTTTTTGGATTAATGTATTGAATGTGGTAAGTTTAAGCTAT
ATACCTGAATGATGACTGGAACACATCCTTGTAAGATACTATCTTCCATGCGTCCACTCCAACCATCTCCAGGGAACGCACCACAGAAGACTGAATTGGCTATGTCCTTGTGGTAATTGT
CGGAACGCAATGGAGTTACAATCACATCTTCTGCGTGCTGCTTCCCAAGCTTACCTTCTTTGTTAGGGCTAGAACCAAACTCTTCTGCTAGCTTCTGCCTGATTCCCATGCTATACCTGC
ATTAGATGTTATGGGACCATTATATACATCTCCATTAGGAATGCTGTTTGAAGCAAGCTCGACTTTCCCAAATGATATCAACATGAGTCTTTAAGTTGAAGACTTACGAATCTTCAGGCC
TTCCCTTTTCATAAGCAGGTCCGAGATTCCCATTGAAGTAAAACAATGTTTTCCGCTTCTCCCGTGGCCTAATAATAAGGAACAAGACAACAACTTTCAGGCTTCTTGTTTCCAGCGATC
GAACATGACTGAAACAATGTCCAAGAACTATCAGAGAATATACCTTTCCCAGTAATTTTTGCGCATTGAGTAAGGGTCAGGAACTTTCCAGGCTGGAATCACGAGATCTTTGCGGGGGTC
AAAGCAAGGATGATCTCCTCTCCTCTCATCAGATATATCATCCCAGTTATCACCAAAATAAGCTGTTGTTGAATGGTTGTGCTTAGAGTTTGTGTTACCCCAGTGAACTAGCATCATGCT
ATTCCATATCTCTTTAGGAGCATAGCAAGCACCTTCATCCCATGAGAAAAACTGCCTTTTTCAGGCGTAAAAAGATTAGCCACATTAGTGTGGAGTGATCTGTGTAAGAAATCAAGAAAC
AAGCTCTAAGTATGTATGCATCATCATACCCAAATATGGTCTCTCCCAGCTGAGCGGTTCCAGTATGGATATTTCTCAACAATGTGTTCATAAGCCCTTTTGTAGAACTCTAAGGTAAGT
GAGCTTCTTAATCCAGTATGATTCTGAAAGTAATAAAAACATATACAATATATGAGCTCTAAAGCTTCTACAAGCAGAGAATCAAAAGGTGAGTTTCTCGACCCAACCTGCATGTTAATG
TGAGGTGCATCATCAGCACGATTTATAATGCATGAATCCAGAACAGGAACAAAGAAGAAATCTGCCTCTTCTCCATTCATTGTACGATGAGCGGTGGCCAAGATGTTCTCGTAGAATGCC
ATCTTCAAAATCAAAAGAGACAAAGAAGAGGCAAAGTTATCTTTCAATTCAAATTCAGGAGAAAATTGCTGAATTATCTGGTATTCGACTCAAGTTTAGTAGAAAACCTGGGAACCATAT
AGATAATCTGTCCATACTGTTGCATTCCTCTCATCATAGATCCTATTAACGCATTCAAATTTAAAATGCCGGCCCTGCAACAACAAATTTAAATCAGAGGAGACTGAGAACTTTATCATA
AAAGGTGATTTTAACATTTTGTAGAAGAAAAACTAAAATTTTGGATTGTGACCTCAATAAGTAGACTGTTGAAGTCTGGGGGTAGATCATAGATGTATATAAGAGGCCTTTTTTTCTTCA
CCACAGCACTCAGATTAATGAGATTACCAGGGACATTTTTTTCACTTGGAACTTCAAGATGTGCTGGTCGAAGCCACTGTGGCCACTCTCCTACCGTCGAGAGAGTGGATGGAATACTAC
AATCTGTTCCAAACCAGCCTTTATCACACTGAAAAGGCGGTAAAACACACACAAAGTTAGGAAAATTTAGATTATGAATATGCAACCTCTCGGTACCAAAATGTCAAGCGTGGTGACTGT
GGATACACAATTTTACCTGGCAGAAACCTCCTCTGCATTTGCCATGTCCAGAGCACTGATTAACGCAGGTGCATTGTACTGGAATTTCGCAGAACCGTCCCCAAAGACAATCATATTTAC
AGTCACATTCCTCTTTGATTTTCACCTTCATAGCATATGCATCTTCTGGATCCACATTGCACCATCCTTGTTTGCTACTGTTTGTTGTTAGAATATCTAAGTCTGGTTTCGACCAATCTG
TCATTTTAGGTTCACCAGGATTCGTCGGCGAACTGAAAATACATGTCTTAAGTTAAAGAGTTTTTAATCTTGATTTGAGAAGCATTTGAGACTGTCAAAGAAAAGAATCAGGTAAAACTT
ACTTGATTTGAAATCCACATGACTCTGGCACTGGACGGTTTGGATATTTTGTGCCTTCTCCACAAAAGCACATTGCTCTTGTGGTGTCACAATGTCTGGAACAAATCGAAACAACCCATT
TTCCGTATGGCATCTCTGGTGTTTTCTCATAATTGCAATCTAAACGAAGCTTTTGTGAACAATCTTCTCCTACACAGAACCGGTCAAAGTAGCTTCATTTACACACCAATCATTTACAAA
GCAATCAACATTGGGTTTAGGAAGATTAAAATAGCATAAACACTAACCTGTAAATCCATGGAAGCAACGACATAATCCAAATTCATGGTTACAAACACCTTGACCACTACAATCACTCAT
ACACTTTCTCCCACCAATTGGCTACCAAAAAAAAACACACAACCATTATAACAAAATCAAAGAAACAAGATTGTTTCAAGATACCAAAAAAAAACTTACTTCAATAATGTCAACTTCTTT
AGCAACTGCATCACAACTAGAAAGCCATTGTCCGATCTCAGCTTTCCACGAGGCATTACGATAAACTACTGCACCGTGTGAGTCAGCAGGAAAGCGGCGATCAAAGGCAACAACAACAAG
GGATTGACTTGAATTCTTAGTCACTTGTGAGATTGATTCATTACTTGGTCCACAAAGATTCTGAGCTTGTCTTACAGTAATAGAATCAAAAGAAGGCACTACAGGACCAAGAAACAGATG
AACCAAGGAAACGAGAACAATGACAGAAGCAACAGTGGCTATCTGAGACCATGAGAACTTCCATTTCTGGTGAGAAAACATGATGGAAATCCGAAGTTGTTAGTTTTCAAAGTTGACCGC
CTGAGAATCAGAAAAAGGAAGCAGTTTGATTACATAAAACCCACATGCTCACGAAACACAAAGTAATGGAATTTACGGAATCGTCAAAGAAACTGAGCTGAAATAAAGGAAAGATAGACC
CACAAGGTTGGGCAACAACCATAATTGAGCAATTATTGAAACATAAATAAACAAAAAGCAGTGAGCTTTGACCGAGAAACAATGGAGTTTTCAAAGTTGAAATGCGAAGACATTAATGAA
GAGGAGTAAGTAACATTGAATCATGGGTTTTCATACATTAACGGATCCAAAC-CAGAAGAATTATTTACATGATTAAAAATCAGACATTTGAGCTAGTATTAAACAAGTTACAAGAAGAA
TCACGAGAAAGAGACAGAACGTA-TCAAACAAACATAAGGAAGCTGAGAGAGAGACAAAAACTCACCAGCTTTGACGGAAAACGTCATGGGTTTACAAGAACTAATTAACTCAACAAT--
GGAGGATTTATAAGATAATTATTACTTACAGAGAGAGATTTGATTATACAATAATTAGATAATTAAAATAATA.............................AGAGAGAGATGGCCACGG
AGATCTGTGGCTGGCCGGGAAGGAAAGCAATTGTTGATTGATTATGGAAGCGGTCGTCTCTCTCGTGTGCGTCATCTTCCTCCTCTGCTTCGATTCTCTCATTTTTAACTACCTTTCTTA
ACCTTCTGACCATTCGCCGCCCATTCCCGGTTTGATCTTCTTAACCGGTTTCTTTTGGTTTTCTCATCAATTTTCACTTCTCTTCAAACAAAACCAAGTCAAGACTTCAACTCTGACCAA
ACCGAGTTTAACCGGATCAGTACCATCTCTAATTCAAATCCAGTAAATAATCTGATTTGTGACGGCTGTGGGCAAAACGGTAAGTACGTGTCTCCTTTTTATTTTAGTTATCGTTTCATT
GTCTTGAGAAAGACCGTGGTGGGTGACGCACTCCTCTAACAGACAATTACGTAATTTACCAATCTAGCCCCGTTTGATAGCAATGTGTTCGCTTTTTCGAG-AATCTTTATTTTATTTTT
TATGTTAATAATTGAAAATCAGACTCACGTGAACGTAGCGCTTTATCATTGGTTAGGATTTCAGCGACGACTCCGTAAAATTAAAAAGTCTACATTCTCTCCTTCCTACCAACAAAAAAA
AAAGTCTACATTTTCCTTTGAATATTCAAACTTTTATTTTTTGTACTACAATAATATTTATTTAATATCGCTCCCCAATAGTATTGAAATTGACGAATTGTGCCACTATTTCAATCAGCC
ATTAGAAAACTAATTAGAATCTGTTAAATTGTCACAATCCACCACAAATCGTTGTCAATATTTGGAATCTAAATTGAAACAGAAAGATTCCACTGAAAAAAAAAAAAAAAGTGAGAGAGG
CAGCTCAAGGGATGTGGTGAAAACGTGAGAGACTTTTGAATGTAATGGCGATGCACAAACTGCTCTGAGCATGATACTGTAATGTTACTGGACGATGCTACCATATGTTCTGATCTTAAT
TAATTTTATGGAGAGTTTTAGTTTGATTTTTTTTTTATGTCAAATTAAAAAGTGAAGTCAACGATTTGTAAACAAGAAGAAACGTGGCTACAAGCCTACAAAAATATGCAACATCTTGAA
AAGAAAATTTCTAAATTTATACAGAATAAAAATGAAACTTGGACTTGCTAATCTGTTTTAAACCTTGAAAATCTGTTTTTAAACCATTTATATAATCTATAACAAGTATGTGATATGTAA
TCTATAAACTTGTTTCACCACAAGAAGAAGAAGAATCTCTAAGGAATCTTTTTAGTTCTTTGGCAACTTCAACCATTTTTGGAACTTCCCCTCTAAGACCAATGCATCTTTCCGAGAGGA
CAATGAAAGCTTCCATTCGACAACGCTCTTCTTCTGTAACATCACCTATTTTCTCTAACATGTTTGAATCAACAATCTCATCAATGCATTTTGCAAACTTTCTTCTGTTTTCAAAAGTTG
TCAAGTCACTCCGATCATAACAAAGCTCATGAAATCTCTCTTCTCCCATCAGAAGCTTTTGCATAAAAATACCAAATCCAAACGCATCAGTTTTCTCCGAGACAATACCATTAATCAAAT
AATTATCATCCATGTAATCATAATCTCCACCTATACAACCATTACCAAGCTTCACAAATGTTTCTCCTTGTGGAATAGAGACACAGTAGGAGAAGTTACACAACTTAGCAACACCATCTT
CATCATCCAATAAGATATCTTCTAAACGCAGAATCCTATATACGAAAGGTCTTGGAAACGCAGTGTGAAGATAAGCTAAAGCAGTTGCAATCTCCTCTGCTATTTTCAATCTTTGTCTCC
ATGACACAACCATTTTCAGATCTAAACTAGTAGGTTTCTTTGATGCACGATAAACCAAAACTGGATGTTCAGATTCAAGACAACATCCAACCAATTGCATGAAGTTTTTATGACCACTAA
CAATCGATGAGATGGCTATGTCACGGCAAAAGTTTCCTCCGTTATGCTCACTAAATCTATATCTCCATTTCTTGATGAGTAACAGTTTATGATGATGATGATGGTTATTGTTTTTACCTG
AATAATACCAATCGTATGGAATCTCATCGAATAGTTCAGAAACACGATTGGATTCGCTGAAAGTGTCGGTGGCTTCTAGGATTTGATCAGCGGAGAATATTTTGATGGGATTTGCTTTGC
CATTGCAAGATTTGATGATCTCTTCTAGCAATGTCCCACCTCTCTCGTGTCCTCGGACCAATCTCTCCCTTTTAATTATGGCTCGTAAACTCTTCTTCTTCCACCACTCCATCTCAAACA
ACAACGAAAAAAAAGTTTCTTTTACTTTTGAGGATAAAATGACCAAAGATTGAATGACGAGTTGAAGACCACACACCGTGTTGAAAAGTTGTAACGTGAAGTCAACGAAACACCATTAAG
GAGTAAGACTTCGTTGGAAAAGGTTTATCTTTCAGAGCAGAAGAAGACAAAAGTTGTTGAAAATTCTTCACCTCTTTGTCTGTTCAGCTCCCTTACTCTCTCTTATACTCTCCTCTGTTT
CAAGACAAGCACAGAGAAACGTTACTCCCTCTTATGTTTTAAGTATAAAGACATAAACGTTTTGGAAGAGAAGAGAGAAACTGATTTACTATATTGATAGTTCGGATCCTTATATTGATG
AAGCCATGTTTAACGCAATTCTGTATGAGTCAGAGCATCAGTGCATCAATTCACAGAGCAGAAAAAGTTCCTCCGTTTTTGCTTTGAAGATTCTTTCTCAAGTTTCCATCTTTCTTCTTC
TGGGTTTACATAGTTCTGTGAATCACAGACTGTGATCAGTGGCAACGAACACAGAGAACAAAGATGCATTAAAAGACAAATTTATTCATTGTTTTGTATTGATAGTTCATATGTAATTGA
TTAAAGAAGAAATATGCGTAAGAGAAGACTAAAGAGTACATTTGGCTAAACCCTTTTTTAAAAGTCCCACATCGACAAGCTAGGGAT.................................
....................CATACCTTTCTCGGCCTTTTGGCTAAGATCAAGTGTAGTATCTGTTCTTATCAGTTTAATATCTGATATGTGGGCCATCGGCTCACACGATATTAACTCT
ATCTTTTAAGGGAGAAAGCCCGCTATGATAGCTTGCTATCTGGGCTTCCACGAGTCGCCCATGCGTTGCACTACTGCACGGGCCTGGCTCAACCCGCCAAACTAGAAGTGAAACTTTTAA
AATTTTAGTCACTTTTGATGTTTAGTTTTTAAAATGATGTAGGATTCTTTATCATTCAAAGTCCAAAACATCCAAAATATACGACAAGTAAAAATCTGTGAAGTAAATATATGAACTTTT
GCTTGTCTCTGGCAAAAATCTGAATGGTAATGTTTCAGACTGAAGCCAAAATGGCATTGGCATTGTCTCTGCGTCATGTGTGTCTCATCTGCGATCTACAGTTTGATGGATAATTTGCAG
AATTCTCAATCAGCATGATGCTATGTTTATGAATCATGTAAGCAGAAACGACTCCTGTTTACGTTATATCAATGTTTCCATGGGTTTTGTTAGTTAAAGATTGCCGCTGGAAGCGTGTGC
GTATACTATCACTGAGAAGAAAGATGAAGACAAGCCAAAGATGATCGTAGTAGCTTAAGGAACTCAAATGGATTCAGACATCACTTTAGAGATCGAAATAGGGTTTGAGAATTGGAAAAC
AGTGTGAAAATAAGCTAAAGCAGTTGCAATCTCCTCAGTTATATTCATTGCAACGTTCGATGAGATCTTCTAACAGCATCTCCCCCCTCTAGCTCTTGATATCTTATTCCTCAACTAATC
GAGAAACACTTAACTTTGAAAAATAAAATGACAAAACTTGAAGACCTCACACACTCTCAGTTGATCAAAACGAAGAACACTAGCTAAGATATAAAGTCAAGCTGTCGTTGTTGAATATCC
CACAAAGTCGTCCTTCCAAGAAAAAGCTCACAACAAGACTTGCGGACTAATTTCATAGTTCTTTCTACATCACCTGAAAACTAGTTAGGAAGCTAAGGCTTTCTCTGTT[A]TTTTTTTTGTT
TGTCATTGTTCCACTGGTTCTTTGCTACAATTTAGGAGACTAGAACAAAACTAAATTTTTTGTTTGGTTATACAATGCAAAAAAATATCTGCAAAATAAGTGATTTAGTCTCTAACCGAG
AAAAAAGTAATTAAAAACAGAGCAATTACTAACTATAATTTCTGGTGTCATTTTGAGACTATAGTTAAAACTTACAAGCAATGTTTTACATAAATCATTTTTAAAATTATAAGTAAAAAT
GTTGGCGCCTCAGTATTTCAGGTTCGATTCCCATTGTTCTTTTTCAAATTGGATAATTTAGTCCACATTGACAAAAAGAAAGAAAAATCATAATATGTTTAAGGATGCGTCAAGTGTATG
CATATATATTGTTGTAAAAAGAAAAAAGGTGTATGCATACGTTTCTAACATATTTTGTCTGGCAGTCAACTATTTGTTATGAATATGTACAATCACATAGAAATGATAGCATGTGGCTAT
GTTACGTGAATTAAGGCAAATGATCTTACGTAGGGAAAATTGTAACTAAAAACTCAACAACCCTTATTTGTTTTTTTTGTTATCTTTTCCACTTTGCTGCAAAATTTATTGGAGAATCTG
AATAAAGCGGTGAGCATAGTACAGCTGAAAATAACTAGATGATGAACTTGTTCTTTAGTTTGTTTTGATTCTTCATTATATTTAAAGAAAATTTGGTTAGATAGATCAACCACTTCAACA
ATACTTTTGTAACTTCAAATATTTAATAACAAAAAAATTAAAAAATGTTTGAACTTTACTGAAATGAAATTTCGATATTAGAATACTAAAGAATCAAACGTGCACTTAAATATCATTTAG
TTTATATTTATACAAACCATGAAAGACTCTCATACTTTACACCGCACATAAACAATCAGAACCATACCAAACCATGTAAATAGAATCACAAAGACGTCATGCTTTAATTTACAAGCAAAA
AAACAAAAGGCATCGGCTAGAGAATAGCAAAAAGAGGAAGAATTGAACGGAAAAATTGAAAACATATGGAACAAAGTGGAGCACTTAAACATCCACGGTAATATTAGTATATTAGTCACC
TTCAGACTAGGGCCAGACATGAACAAAGGATTCGATGTTAGTGACAAGTAGCATATCAGACTAATAAGGATATATATTAAGCGGTATGGGTAACACATTAATCCTTTCTCCAATTACATT
CTCTTTAAGGTTCTAAGATCCGCCACTAGGCCATTTTATTGGTAAAAGTAAAACCATTTTGGTGGTCGTCTATGAGTGTTAAGAATTATGTAACAATTGTTTTGGATTCACCTGAAATAA
ATCTGTTGATTTGAAATATTTGGACGTTACATTTCCATATATAAGCTTACCATACAAACATTATAATTAATTGGAAAGTCCAGCTAGCACTTTTTACCACATGCAAAGGGAATTAATCCT
AACTTAAAAAATTAGGAGTAATCACATCTTGGTAGTGTATACCGATCAATTTCCGACAGACGTTTTTTTTTTCCTTGCCCATTGATTGCATAGTTCAAAACTTCAAAGTTGGTCAATCCA
ACCAAGTCGAAGAGATAGGAGATGTTTTGAAGTATGAAAACAAATAGAGGGGCTAAAATCAAAATAACAAGAAAAAACGCTTCTGCCGTGTTCGAATGTGTCCTCGTGATCATCTCCGTA
TATAATCAATCAATCAATAAAAATCCAGAGTTACAAACACTCTTCTCAAAATTTTCCCATTAAATCGCAAAGTTAATTTTGCGATTTTTTTTCTCTTTTTTTCTGGTTGGGTTATTTATT
TTCCCCTTTTAAAAAACTTCTGCAACTTGTCTTGAAATCTGGGGTAAAATATTTCTTCATTGGTTTCTGGAAATCTCGGGGAACGATTTGTTGGGTTTTCTTCTTTGTACTCTCTCCTCA
CATTAGCTTTTGTTGGTGGGATTTTTTGAGGATGGTGATTGCTGCAGCTGTCATCGTGCCTTTGGGCCTTCTCTTCTTCATATCTGGTCTCGCTGTCAATCTCTTTCAGGTTTGGTTTCT
GATTCGTTTCTGGTGTTACTCTTTTTAGATTCCGTTGTTGTTCTACATTGTAGATCCTTTCTTCTTTTGTTTTGATTCACTGCTTTTAGGGTTTCCTTCTCCAGAAACTTTGATTCTTTC
GTTTTTGTCGGTGATTGTGTCTTAATTCTGAGTGTGCATATGAGAGTATAAGCTCGAAATTGACTCGTGGAGCTCATGCACTGAGCTATAGAGTGTTGTTTGATTCTGCGATTAAGTATC
ACTTTCTTCAGATTTATCTTGATTTCTATGTTGATTGAATCGAGGAAGGAATCTTTTTTTCTCTCAACTTCGTTTGCTTCAGTTTTGATGTTTACTACTACATATTGTTGTTTCAGGCAG
TTTGCTATGTACTCATTCGACCACTGTCTAAGAACACATACAGAAAAATTAACCGGGTGGTTGCAGAAACCTTGTGGTTGGAGCTTGTATGGATAGTTGACTGGTGGGCTGGAGTTAAGG
TATCCACAAGCTTTCTCCTTTTTACTAAATGGTTGTTAAGCTTGGATTTTGTTTTATCTTATCTAACTCTATGAGTTCCTCTCAAATTTCTTGTTTCTTTTCCCTTAGATCCAAGTGTTT
GCTGATAATGAGACCTTCAATCGAATGGGTAAGTTCATATGCTTATTGGCAATCAAATCAGTTTCTGATGTCTTCAAGATATAAAATTCCTATGTAAGAACGAATCTGTAACTTCATTGA
CTGTCCTACTATTTTTTTCTAGGCAAAGAACATGCTCTTGTCGTTTGTAATCACCGAAGTGATATTGATTGGCTTGTGGGATGGATTCTGGCTCAGGTACATAATTTCACCTCACAGTTT
CATCTATCTTCCTACGTTTTTGTTTGAATGCATAAATGGAGATCAACATAATAGACTTCTTGATGAGAAAGCATGTATACTTGCAATGGGACCATGTATTGCTTCCAAGTATCTACTTAA
GAAAGATTATCTTAGGTAGAAGGTGACAGTCCCTAGTGATCATCTGATGAGATATGAGAGAGTATAGCATCATCATATTTTCTCTTAACACGCTCCCTGTTATGCTGTTTACATCTTTTA
ATCTATTGTTTCATATTTTCTTTCCTTGCAGCGGTCAGGTTGCCTGGGAAGCGCATTAGCTGTAATGAAGAAGTCTTCCAAATTCCTTCCAGTATGTGAATATTTTAGCTTACTGCTGTG
TGCTTGCTAGATTTGAGAGAAAATAGTAGTAATCTTTAATTCTATTTCTGAATCTCTTCTATAAGTTAGAAATTTGATACCTGGCTTTGCGTTTGAGAAAAAATCATTGTTTTAGGTTAA
TACACTTCTCCGCCTTTTTTATCTGTTACATATTCATAGTACTCATAAACAGAATTTTCACACACATACAGGTCATAGGCTGGTCAATGTGGTTCTCGGAGTATCTCTTTCTGGAAAGAA
ATTGGGCCAAGGATGAAAGCACTCTAAAGGTATGGGTTTATAGTATCCTTGTGCAACTCATTTAGTTTTTGCTCCTGTGTAAAATGCTTATTAGCACGTGCAGCTACCTCGTTCATGAGG
GGATTAGCCTAAAAATGCAGAATCTTCATTTCCAGACCATGAGTTATGTGTGTTTGTCTAAATTTACAGTCAGGTCTTCAGCGCTTGAGCGACTTCCCTCGACCTTTCTGGTTAGCCCTT
TTTGTGGAGGGAACTCGCTTTACAGAAGCCAAACTTAAAGCCGCACAAGAGTATGCAGCCTCCTCTGAATTGCCTATCCCTCGAAATGTGTTGATTCCTCGCACCAAAGTAAGTTGTAAT
ATTTTTCTTTTGTTCATTCCTGGGGCAACTTGATATCTTCTCTGTGTCCTTTAAAAAGCAAAATGATTGCTATGATGATCCAAAATCTCAATGCATGGGTAGCCTTTATACGTTTCATTT
TCATCAGATCGACTTGGTGGTTGTTATTGTGATTTCTGCCCTAATTACTAGACTTGCTTGTATTTTTGTTTCAGGGTTTCGTGTCAGCTGTTAGTAATATGCGTTCATTTGTCCCAGCAA
TTTATGATATGACAGTGACTATTCCAAAAACCTCTCCACCACCCACGATGCTAAGACTATTCAAAGGACAACCTTCAGTGGTAAGCAAGCAAAAATATGAATAGGTCGTATAGCAGTTGA
ATCTTGCACTCTTCTCACAACAAATTTCAAAGTATGCACTGGCTTGGATCACATCACCATCCAATTTACTGAAACGAACATAACTCTTTATATCACCTTTACTTTTATAATGTGTAAGAA
ACCGTAGGACTCATCCCATCCCAAGCCTTTTTCTTTTAAAACCTCCTGCGCCATTAACGCAAACCATTGCTGCTGGTTTCAAGGTGCATGTTCACATCAAGTGTCACTCGATGAAAGACT
TACCTGAATCAGATGACGCAATTGCACAGTGGTGCAGAGATCAGTTTGTGGCTAAGGTAAAAATTATGGATGTACTGGTATTTCCACGTTTCAGTTATTGGCAATAATATATTTGGTCAA
GATTTGATAGAGAAAAGCTTGGAAAAGCTTTCATTTTGGTATTCTCTCATCTCGTCTCTGTGATACAGGATGCTCTGTTAGACAAACACATAGCTGCAGACACTTTCCCCGGTCAACAAG
AACAGAACATTGGCCGTCCCATAAAGTCCCTTGCGGTGAGTCTATAAAATTCATAACATTCTCTTGGTTCCATCTATAAACTCACAAATCTCTTGATCTTTTTCTCAGGTGGTTCTATCA
TGGGCATGCGTACTAACTCTTGGAGCAATAAAGTTCCTACACTGGGCACAACTCTTTTCTTCATGGAAAGGTATCACGATATCGGCGCTTGGTCTAGGTATCATCACTCTCTGTATGCAG
ATCCTGATACGCTCGTCTCAGTCAGAGCGTTCGACCCCAGCCAAAGTCGTCCCAGCCAAGCCAAAAGACAATCACCACTCAGAATCATCCTCCCAAACAGAAACGGAGAAGGAGAAGTAA
AAACTGGTTCTCACAGATCCAAACATCAAA[TT]CACAAGAAGAAGAAGCGCGTGTCAGTTTTGTTATAAGAAACATAAA---AAAAAAAAAAGACATCCAAATGAAAAATCCCTTAATATTAT
CAACTCCGTTTTGTTCAGCTACTATAT-A-TACTACTACTACTACGCAGCCTATGTCTCTTAGTCGATTGATGTATAGGGTCATGATCAAATCAACGATTTAATCCCTATAGTCCCTTGG
GATTTTTTTTCTCAAGTGCGTAGGCCTTGTATAACTTTCTATTTTTAGATTGGAATTTGGGATTGATATTAGACATTTTCCTTTTATTATTAAACTGTTTTGTTCCTTGGTTCTCATTGC
AAGTGTAGAATTTATTAGGCACAAAACATGTTATTACAAGACGTTTTAGAAGAAAAAACAGAATTTATTCATGTAAATAAATTAACTGACTAGACTAATCCTACTGGGACTTAACTGTGA
TTAGACAAAAAAAAATTCATTTTGAGAAGAAAAAACAGAAATCCGTTCATGGAATTAACTGAGATTAGACAAATTCAACTACAGTATGACGGTGATTACAGGGAGAATATCGTAAAAGAA
CAGGTTTTATTTTCTTCCATTTTTGATAGAACACATTTTTTTTTTTTTAATGAGTGTATAATATAATAAACACAATTTTTATTTTAGTTTTCTCAACCCTAAAACTAAAACCCTTTCACG
CCGATTCAAAAGAAAAAAAAAACCTTCACAAGTCCGGTTGCTCGCGCCGCTTTTCTCTCTGTTTTCAAACTCCGATTAAAGTCCCGACTTGTATCAATTGATAAACCCTAATTGTCTCCG
TTCTTGCTGAAACACTAATCTCGCCGCACAGTTTACACAGCCTCCAGAAGCGACACCGACGACGCAATGGCTCACGCTCAAACCACAGAGGTGTGTTTGAGTTTTCACCGCTCTTTATTG
TTTCCCATGGTGTTCGACCTTGGATGGTTTATCTTATGTTCTCGAGTTTTTCCTTTTGAATCCAGGGAGCTTCCCAGGTGGTCGAATCTGTTAGATTCAGTTTCATGACAGAGCAAGATG
TTCGAAAGCATAGTTTCCTGAAAGTTACCAGTCCTATTTTACACGATAACGTGGGCAATCCTTTTCCTGGTGGTCTCTATGATCTTAAATTAGGTCCTAAAGATGATAAGCAAGCGTAAG
TTTTCTTCCATATCCTTTTACCATGGCCTGAATTATCATGCCTTTCTAAGCTCTTAATAGCTCGCCTTTTTCACGCAACTTTTATAAAGACCTCCTTTTTATACCTGTCTAGGCTTTGAA
TTGTCGATTCTTAGTTGGAAGTAGCTATTCATACACCGATTTGTTTGCAAGTAGCTATTGATCTTTATTTCTCTGATAATCTTGTTTATGTTTGGTCTTTTTTCTTTGCTTAATCTAAAG
CTTTTCTTGTCCTCTTAATGCAGTTGCAATTCATGTGGTCAGCTCAAACTTGCTTGTCCAGGACATTGTGGTCATATCGAGCTTGTCTTTCCTATTTACCATCCTTTGCTCTTCAATCTT
CTTTTCAATTTCTTGCAGAGGGCCTGTTTCTTCTGTCATCACTTTATGGCAAAACCGGAAGATGTAAGATATACATGAGATTAATTTCATTTTGTTGCGTCTCATTCTGCACTTACTAAT
TCTAATATGCTTCATGCTCCTTTTTCTTCTTTTCAATTTAAGGTTGAAAGAGCTGTTTCTCAGCTGAAACTCATCATTAAAGGTGATATAGTTTCCGCGAAGCAATTGGAGTCCAACACT
CCCACTAAGTCTAAGTCTAGTGATGAAAGCTGTGAATCAGTTGTAACCACTGATTCATCCGAAGAATGTGAAGATTCTGACGTGGAAGATCAGAGATGGACATCTCTTCAGTTTGCTGAA
GTCACTGCTGTCTTGAAGAATTTTATGAGGTTGTCATCAAAGTCGTGTAGTAGATGCAAAGGAATTAATCCTAAACTCGAGAAGCCTATGTTCGGATGGGTTCGCATGGTATGTTCTCTT
CTAATTGTTCCTCCTAAGCAGATTTTATTATGGTATGCTTAAATGAGAATTTAGTCTTTGTTCTGTTATTGGCGAAAACAGACTACATTCTTCTTGTTCTTTTAGAGTCTTTGGGAGTTG
TAGGTCTTGGATTGTTCCATTTAGCCCTGGTGCTTGCTCTGTTGTTTAGTGTGCGTATGAAACGTGTCTTAGGAAGCATGATTAGCCAAATCCCATCAAGTTCAGTATGTTCCTGTTTTC
TCATTTTCTTTTTATCTTAAGAAAAATAACTTTCACAATTGATATCTGGCAACTTTGACAATAGTTTTATTTACCCCTTCTCATTTCTGTCGTATTATTTCTTCCTTGACATTCTATTAG
GTTTGAAGACTAAACAAAGTCAGACACATATAGGACCTCATACTTTTTTGTATTGATTCTGTGGATTGTAGAGAATGTATTTGTTGCCCTCATACTTCTGTAGTTTGTCCCTTATAAAGG
TCTATTCGTAGACATTATATATAACATGTGTGCACTGGATTGCCAAAGTGAATTTCCATGTCCAGCATGTTTCTGCTTTTTTTTTTTTTTTTTTGTTCACTTCTCTATGTTATGCTCCTC
CTTGATATCAGCAAAAGATGTGATATTCCTTTCAATAACAATCTTTTTAAACAGAGAGCAATGAAAGACTCCGATGTTGGAGCTAATGTCATTCGAGGGCTTAAGCTAAAGAAGTCCACT
AGCAGTGTTGAAAATCCAGATGGCTTTGATGATAGTGGCATTGATGCATTATCAGAAGTTGAAGATGGTGATAAAGAGACAAGAGAAAAGTCCACGGAAGTAGCTGCAGAGTTTGAAGAG
CATAATTCTAAAAGAGACCTTTTACCGAGTGAGGTTTGTTTCTAATATGGCCTAACTTTATAATAAGGCACGGTTAAAATTTTCCAAATTTGTAATAGTGTCTTGCTATTATTCACTTGT
ATCAGGTCAGGAATATCTTAAAACATCTGTGGCAGAATGAGCACGAGTTTTGCTCCTTCATTGGTGATCTTTGGCAGAGTGGGTCTGAAAAAATTGACTACTCTATGTTTTTTTTGGAGA
GTGTTCTTGTGCCCCCTACTAAATTTAGACCTCCAACAACAGGAGGTGATAGTGTAAGTAATTCCCTACAAATTATAATGTTTTGATGCTTCTATATCCTCTCTAATTTTTGGAGTTACT
TTTAATTTTGTAACTTTTGGCATTACCTCTGTGCGTCACTTTCTGTCCATGTTCTCTCGATCTTCCTTTTCCAGTTTTATATCTCCTATACTAACAGATGGTTGTTCCCATTAACTCATG
TATGATCATAATTCTCTTACGATTTTGTTTCTTTCAGGTTATGGAACATCCTCAAACCGTAGGACTAAATAAGGTCATAGAATCCAATAATATACTCGGGAATGCCTGTACTAACAAATT
AGATCAGTCGAAGGTAATTTTCAGATGGAGGAATCTTCAAGAATCAGTCAATGTCTTGTTTGATAGCAAAACTGCCACAGGTTAGCTTCTTGCCATTGTTTGATATGTATCTATTACTAA
AGAGCTTCCTTAGTTTTCTCTAGTTATGTATAGCAACCGGCTACCCCACTTTTTTATCTGTTGTCTTGTTGACTTGACAGCCTCTTTAGAGCATCTTGTATTGGTGTAGACCGACTATTA
TCGCTAATTTCCTTTGCAGTTCAAAGCCAGAGAGACAGCTCTGGAATATGTCAATTGCTGGAGAAGAAAGAGGGGCTATTTCGGCAAAAAATGATGGGAAAGAGAGTGAATCATGCGTGC
AGATCTGTGATATCTCCAGATCCTTATATCGCTGTTAATGACATCGGAATTCCTCCTTGTTTTGCTTTGAAATTGACGTATCCCGAGGTATGATGTCATATGTCGGTAAATTGCACTCTT
GACACATCATTATCTTTGGCTGTTAAATCACACGTCCCAACACTCTTAGATGGAGAAAATGTTGGGTTATTCTTTTCAGATTTTGCATCATTTTCCTCTTTTGGTGGAGATGACTTGTAG
CTATCCTTAGATTTACAAAGATACTTGTCCAACCTATAGTGGAGCCTTATGTTTGTTTTTCCGGAAGTGAAAGTTAAATGTATTGCTGCAGAGGGTGACTCCTTGGAATGTGGAGAAGTT
AAGGGAAGCTATCATTAATGGTCCTGACATTCATCCTGGAGCTACACATTACTCTGACAAATCATCTACAATGAAGTTGCCCTCTACCGAAAAAGCACGAAGGGCAATTGCAAGAAAATT
ACTGTCCTCACGAGGAGCCACTACAGAACTTGGGAAAACTTGTGATATCAACTTTGAAGGTAAAACTGTCCATCGACATATGCGAGATGGTGACATCGTCCTTGTGAATCGTCAGGTGTG
GACACATATTGTTTTATTTCATCAATGTTGCCTATATAAAATGTTTCTCAAATTTTGCGAAGTGGGTTTCCCAGGACGTTTTTTCATTTCTTTCTTCAGTATTTAATACGGACTCAGGCA
TTGTTTGGTGTACACCTTTTTGTCTGTGCTAAATGTTAAATTTATGTTCTCAACTATTTTTTTTCACTGGCAGCCAACATTACATAAACCTAGCTTAATGGCGCACAAGGTCCGTGTTCT
GAAGGGGGAGAAAACACTTCGTCTCCACTATGCAAATTGCAGGTAGACTCCTGTGGATATAGAGAATGCCGGATCTCCCAGATGTCATTATTTACCTTGTTTGCAATCTCCTTTCAAATT
TACATTTGTGGACCTTTACCATGTCTCGGTTTATTTTCCACATGCATTTGACTTTTATCTCAAAAGTGGCTTAAAATATTGCTTTGGTTGCAGTACATACAATGCAGATTTTGATGGTGA
TGAGATGAATGTGCATTTTCCACAAGATGAGATTTCACGTGCTGAGGCCTACAATATTGTCAATGCTAACAACCAATATGCTAGGCCTTCTAATGGCGAGCCACTTCGAGCTTTAATTCA
GGTTTAACTTCCATGCTATTTCTTCAAACCTTTAGTTTGCTTTTATCATTGTCTTGATTTCACGAATTGGGTTGTTTACCAGTGATATTTATTGACTTTGTATTTTCTTAATAGGATCAT
ATTGTCAGTTCCGTTTTGCTTACTAAAAGGGACACATTTTTGGACAAAGATCATTTTAATCAGCTTCTCTTCAGTTCCGGTGTCACTGACATGGTACTCAGTACTTTTTCTGGAAGATCT
GGCAAGAAAGTCATGGTATCAGCTTCTGATGCAGAACTGTTGACAGTCACGCCTGCTATTTTGAAGCCAGTGCCTCTTTGGACTGGGAAGCAGGTAATCTTTGTATGCTCTGTTTTGTTA
TCTTAGTTCTTATATAAGTTGGTTTTTCCACATGTGGCTATGTGCTTTTGGTATACAAACTGTATCTAGGGAGTCATCAATGGGTTCACTAAATGCTTTTACTTCTCATGAGCTGAGTTC
TGGTTATTCGTCTCTGCTAGGTCATCACTGCAGTGTTGAATCAGATAACCAAAGGTCACCCGCCTTTCACCGTAGAGAAAGCTACCAAACTTCCAGTTGATTTCTTCAAATGTAGATCTA
GAGAAGTAAAACCTAACAGTGGAGATTTGACCAAAAAGAAAGAGATTGACGAGTCATGGAAACAGAATCTTAATGAAGATAAATTGCACATCAGAAAAAATGAATTCGTCTGCGGTGTGA
TCGACAAGGCTCAGTTTGCTGACTATGGGCTGGTTCATACAGTGCATGAGCTTTATGGTTCAAATGCTGCAGGAAATCTGCTCTCTGTTTTTAGTCGTCTCTTTACAGTCTTTCTTCAGG
TGTGCTCTCGTGTTGTTGATAATTTTATATTCATTTGTTACAGAGTTTTGCATCCTGAATCCTTGTTTTTACAACTTTCAGACCCACGGTTTCACCTGTGGCGTTGATGATCTTATTATT
TTAAAAGATATGGATGAAGAGAGGACGAAGCAACTTCAAGAATGTGAAAATGTTGGTGAAAGAGTACTCCGTAAAACCTTTGGCATAGATGTTGATGTTCAGATAGGTATGTATATCTTG
CTGGAAAGTATGTATTGCATTAATGTGTTCAGACTTGCCACCATGGTCATTTGTTACATTCTGGAGCACGGATGTCCCTCTGTTATAGTATGAGGCATTGAAATTGTAGTTTATCAAATA
AACTTGATATATATACTGTCTTGCCTGCAGATCCTCAGGACATGAGATCCAGAATAGAACGAATTCTTTATGAGGACGGGGAATCTGCTTTGGCATCTTTGGACAGGAGCATCGTAAATT
ATCTCAACCAGTGTTCAAGCAAGGGTGTGATGAACGATTTACTGTCTGATGGGTTACTAAAAACACCTGGAAGGAATTGTATATCGCTAATGACGATATCTGGGGCTAAGGGCAGTAAGG
TGAGTTTGTGGTGCCTCCTTCAATATGCACGGTGTTGTTGATAGTTTAAGTACGCATTTTCAGTATCTAGAAGTCGGTTTGTAGCTTCTGTGTTCTTAGAACCCATCTTGTCATCCTTCT
GCAGATTTTTTAGCTCATGCCAACTTTTCCAAGCTATAACTTTTAATATTTAGGGAAGGAGATAAACAAGTTGGTTTTTGAAAATATAGATAACTTATTATTATCAATTTGATATAGATT
TACTTTTGTTGTTTTTCCAATGAAGCCTATTAGCTCTGAAAGTAAATTTTACAACTTTCTCTGCATTCAACTAGGTGGAGTTGCTAGCTCTAAACATCATATATTATAGGGATATAGTTT
TGTGGAGAGTAAATTACAATTTTTGGGAGGCGAAGCTTTATCATTTCATTCTTTTGTTGTCTACTTTGAGCAGGTTAACTTCCAGCAAATCTCTTCACACCTTGGCCAGCAAGATTTAGA
AGGAAAAAGAGTTCCCCGAATGGTTTCTGGGAAGACATTACCTTGTTTCCATCCATGGGACTGGTCCCCTAGAGCTGGGGGATTTATTAGTGACAGATTCCTAAGTGGTCTTCGCCCCCA
AGAATATTACTTCCATTGCATGGCTGGACGAGAAGGGTAACTAATACTTATCCTACATAAATTATATGTTAATTACTTTTAAGATAGAAGGTGTTTCAAACTTCTTTTCTGATAGTGGAG
CTGTCAAATTTTCTACTCTTCGACTTTCAAAAGATATGCTATTCTTTGAAGGATGCTGTCGCATTGCAAATTGATGTGTGGGCATTCACTTTGATATATCTGGTTTTTGTGTTAAACTTT
TACTTGGTTGAGGTTTTCTGTTGTAATCCTTACGAAAATTTTGTTAAGAGTCGGTCAGCATCAGCTGGTTTGTTATCTTTATTTCGTCGCATTGTGAACACTTAAAAATTCTGGTCTGCA
GGTTAGTTGATACTGCAGTGAAGACATCGCGTAGTGGGTATCTGCAAAGATGCTTGATGAAAAATCTTGAGAGTCTTAAAGTCAACTATGATTGTACTGTCCGGGATGCTGATGGGTCCA
TCATTCAGTTCCAATATGGTGAAGATGGTGTGGATGTTCATCGGTCTAGCTTCATTGAAAAGTTCAAAGAACTGACAATAGTAAGCCTTCGTTTTTGACAGTTTACCTTTTCTTTATCTG
CTCTTGGGAAACTTATGTGGTTATTTTAACTTACTTTGGTTCAGAATCAAGATATGGTCCTTCAAAAATGCAGTGAAGACATGCTATCTGGAGCTAGTAGTTACATCAGTGATCTGCCTA
TTAGTCTTAAGAAGGGAGCTGAGAAGTTTGTAGAGGCAATGCCTATGAATGAACGTATTGCTTCTAAATTTGTGAGACAAGAAGAACTACTGAAGCTGGTGAAGTCAAAATTCTTTGCAA
GTCTTGCGCAGCCAGGGGAGCCTGTAGGTGTACTTGCTGCTCAATCTGTAGGAGAGCCATCAACACAGATGACGTGAGTTTTTTTTTTCCTTTTTTATGTTGTGGTCTTGCTAATTCTTT
CACCGTGCAAATTAGGAACTGAATCACATTGGTACTCATATTTATAAATCTTAAATCTCTGAGTAATATGAGGATGCTTGCAGCTTTTGCCTTTGCTTTTGCATCTTTCCTGAAATATTT
GCATATAAAATCCTTTGTTCTGTCAATTAACAGGTTGAATACTTTCCATCTTGCTGGACGTGGAGAGATGAATGTGACACTTGGAATTCCACGTTTACAAGAGATTTTGATGACAGCTGC
AGCAAACATTAAGACACCAATAATGACATGCCCGTTGCTGAAAGGCAAAACAAAGTAAGTTGGTTTAGTTATGTTGGCGTTAATTATGTCTCGACTTCTTTCATTACTAAAATTAGAAAA
CAGAAAATTGATGGGCAGCTTCTCTTAGAACTGTATTTTTGTGGTGACATATAATATGAAAGTGCAACATTGGCCATTGACTGTCAACATCTTGGAGATATTACACGTGAAAAGATCCTA
ACTTTTATGATTTGTCGTTTGTGCAGGGAGGATGCAAATGATATTACTGATAGGTTGAGGAAGATAACGGTGGCAGATATAATAAAGAGCATGGAACTGTCAGTTGTACCATATACGGTT
TATGAGAATGAAGTTTGTAGTATTCACAAGCTTAAGATAAATCTCTATAAGCCAGAGCATTATCCGAAGCACACCGATATCACTGAAGAAGACTGGGAAGAGACGATGAGGGCTGTATTT
TTAAGGAAGTTGGAGGACGCTATAGAGACCCACATGAAAATGCTCCATAGAATAAGGGGCATACACAATGATGTCACAGGTCCAATAGCTGGAAATGAAACTGATAATGATGATTCTGTA
AGTGGAAAGCAGAATGAAGATGATGGTGATGATGATGGCGAGGGTACAGAAGTTGATGATCTTGGTTCAGATGCACAGAAACAGAAGAAACAAGAAACAGATGAGATGGATTATGAGGAA
AACTCTGAAGATGAGACGAACGAACCATCTTCAATCAGTGGAGTAGAGGACCCTGAGATGGATAGTGAGAATGAGGACACAGAAGTTAGCAAGGAAGATACTCCGGAACCGCAGGAAGAG
TCTATGGAACCTCAAAAAGAGGTAAAAGGGGTAAAGAATGTCAAAGAACAGAGTAAAAAAAAGAGACGGAAATTTGTTCGAGCTAAAAGTGACAGACATATCTTTGTGAAAGGTGAAGGA
GAGAAATTTGAGGTCCATTTCAAGTTTGCTACAGATGACCCTCATATTTTACTTGCCCAGGTACCTTTTTTTATATAAAAGCTAGGTCTCTTATGACTTTGATGATGTGAGCAAAGCCCT
TATTTTTCTTTCTTACAGATTGCTCAACAAACGGCGCAGAAGGTTTACATCCAGAATTCTGGGAAGATTGAACGATGCACAGTGGCTAATTGTGGTGATCCTCAGGTGATCTACCATGGA
GACAATCCAAAGGAGAGAAGAGAAATATCCAACGATGAAAAGAAAGCCTCACCAGCTCTCCACGCATCAGGAGTTGATTTCCCTGCACTGTGGGAATTCCAAGATAAACTTGACGTCAGG
TACTTGTATAGCAACAGCATTCACGATATGCTCAACATTTTTGGAGTTGAAGCAGCTAGAGAAACAATAATCAGGGAAATAAACCACGTCTTCAAATCATATGGCATTTCTGTAAGCATC
AGACACTTGAACCTCATTGCAGATTATATGACCTTTTCCGGTGGATACCGACCAATGAGCCGTATGGGAGGAATTGCAGAATCAACTTCACCATTCTGCAGAATGACTTTTGAAACAGCC
ACTAAGTTCATTGTCCAAGCAGCTACTTATGGAGAAAAGGACACATTAGAAACCCCCTCTGCTAGAATCTGTCTTGGCTTGCCTGCGCTTTCAGGAACTGGATGCTTCGATTTGATGCAG
AGAGTGGAGCTCTGAGATTCAGTACACTTTCATTATGGTCCACAATTTAGGTTCTTCCTTTCAAATCATACTCCAATGTTTCTCAAGTCTGATGACATCACTTTTGAGGTTGATTGTTCT
GTCCAATCCTCAGGTGGAGCCTCTTGCTCAATTATCTCTAATTTAATATATCTGTAGTTTATTTTTTTTATTTTAGACTTTTTGGTATCCCATAAGTGGATAG----ATGTATCTGCCGA
CATATTGAGCAAACGTTTGGAGGCATTTTTTGAGTGACATTTTGATCTGATTTGATGTGTTTCGCTTACGATGTTGTAATAACCAGCTTAATTTGTCATTCCACCTAATTGTGTTAGGTA
CTTTCTGTTTTCTTGAATAATTTGGTGTCGGTTTTCGTTTATGGCTTCACGGGCGGTTTAATATGTGCACTGCGGTATATATAAAAATAAATTTACATGTAAGTTTGATACTATTCTGTT
TGCACCAATCCTTCCACACACCGGACCGTCTCAACCCACATGTGTCCTAAGGAATACAAGTTCAGAGTCTTAATTTTGGAAAACATGTGTTGTGATAATTACGTTTTGCGAAAACCAAGT
ATTTATTGTTTTGGTGCTAACTAGTGTTTTAAAAACACGGTCGTCTAGACGTTCATACAAGTTATATAACTTGATAGTCATAGTATTTGATATAAATTTAATGAATGTTTTGTCTAATTT
TTATTTATGATTTAACACTTTTGTTTCTTTAATCGATGTTTTAAAATAAATGTCTAAATAGTCTAAGATCACATAAAAATAGATGAAACCGATTAGTTTTTAAACTTATTTTATGTTTTA
GATTTTGGTGAACACTTCATAATGTCGCCTTAAAAAATGAATCGAATGGTGAAAGAGACAACCGAGATTAGTTGTTTGAATCCACGATGTTTTATTAGTTTATTTTCGTCATTGGTAATC
TCCTACTATATTTGTTACAATGTTAAACATTTAGTTGGATTTAAAAAATTTAATCATTTTGTTATTATTGTTTGATTTTATATTTTATTAAACATGATTTGATTATTTTTGTTTTTTTAT
TTATAAAAATTCTAAGATCTCTATTAATATTAATTTATTAATAAATTTTAATCAATTGGTCCGTAGTTCAAGCTAGTTGATCCGATGACCCAAAAGATAATTCGGTTCATTATCTGGGTC
GGGTTTAAAAACATTGCTGCTCGCTTAACATCTCACACCTATTGCTAACATAAACTCTTAGAATTATTCAGTTTATTTTGATTTAAGACGGTCAAGTATCCTTTCAATAACAAAGAGGAA
ATATTTGGAAAATAGTCATTTACTTAGTTTCTTTTGAAATTTTGCATGGTGATAAACGAAACATTTTATTATCTACAATATCATTTGTGTCAAGTTGAGTACTCATAATAAACTTGGATA
CGGACACAAATGCATTGCTTTTGATTTAATTAACCGCGGTGCTCATAGTACGTATGCTTTAAAATTGAAACTAGTAAATGTAGAAAAACATATATACTGCATCTCGAAAGTTTTGTTTTA
ACAGTGAATCATCTAAATTTAAGGTCTTTAAGATAGTACATATCACACAGAAGAAAATGTTTTCCCTTCCAAACATTCTGATTTGACAATATATAGTGCATCAATTATTTTTAAAAGTAA
CTGAGAAAGATGAATGAAAAAGAAAATGAAGAGGGATGTTTAGATAAAGAAAAAC[A]AAAAAAAAAAAACAAAAAACACAAGAGTGGAGGAAACGACGACGTCTTCACTCTTGAGACTACCC
CTCGTGCTGTCTTGAAAGACTGCCCCAAGTTGTGAATTTGGTCAACTCCTCCCGACACCTCTTTTATTACGTACTCTCCCTAGCTTTTGTCTTAAGAAAAGTATAGTAGTTATTTACTTG
ATTTATTGCATTTCTCATGATTGTTACTATTAATTCAAAAAAGAAGTTACAATTCTTTAGTGTCTTTCCACATATTATTAGAAATGTAACATTAGCTTATTTAATAGCAGCAATGGATGT
TTTTTTTATCACACTCAGATCGATGTCCTCCATCGCTGCAAAAATGCCTGCATGTTTCACTAACATTTGCTCTTTCTTTCCCAAACCCAAGACTGATATTTTATTTGTTCCCTTCATTTT
CACTAGCTCACCAATACATTATTATAGTATTAAGCAAGATTCAACAAATAGTTTACTTGTCTTTTCTAAATGGGTTTATTTATTGTTTTTCAGTTATCTTTTTTTTTTCTCTGTCATGGT
AAATCAAAAGAATCTCTCTATACCAAATTTTATACATTTCTCTATCTGTTGGGACTAGAATATTTCCTTTACAATCTTTTTCAATTGGAAATAAAATTAGAGAGAACAAACTAGTCGTTT
CTTTGGAAAGGTTGATGCTCAAGTCACTACTAGCTTAACCTTTATTAATCTATTCTATTATAAAAAATTTATTAACTTATTTTATTATAAATTCCAAAATAAATTAACTAGACTACAAGA
TCATTCTGAAGTAAAAGTTTGTATATATCGGTTTTGCATAGTAAACTCTTATATATTTTGGTGTCTTAAAAAGGTGTTGATAACCGACAAAAACAACATAAAACAAGTGAAAAATATACA
AAATTTCTACTTCAATCATTGGAGTAGTTAATTGTGTTTAGATTTAGTTATTCAGCAATTCTTTATTTTTGTTAATGCATATAGATCATTGGAACAATTCTTTCTTGCTTTCTTGAATTA
CACTAATTTTCTCGTATGTGTACCCACCAAACAAGAAAAGGTTGGTCTAAAGATTTTATTTAAACTTTATTTGAATGCTGCACTCATTTTTTCGTCCTTTTATTAAATATTCACCCTTTT
GCTTTAAAGGGAAAAAGAAAGTTGAAATTTGATAACATTGCTGCAATGTTTTTAGTTATAGAAATACGATTATATTAAATAATATGATAGTTTAAATGGTAAAATGCGCTCCTATCTATC
ATAACAAATGATGAGAATAATTGAAAAAAATGATGAGAATTGCCATGAGTGTTGTGTGTTTGCGATCGTGTATATGTATATAAGCATAATTATAACAAAAGAGTAGGTGATATACACATT
AGGTGAAGCCTAGAGTTTGTGGTACACTTCCTTTAAATTTGAATTGTCCAAAAAATTAGTAGGTCACTATTTCTCTTCCACAATGTCCCCACCAACATATTATATATATATATATATATA
TATATATATATATATATATTTGTTTTCATATACTAATTGGCGCAGTTGTCTTAGAGACTGTCTTTCTGCTGCAAAACATAAAAACGGATATGGAACGAAATTGAACAAACCTGGTTAATA
AGAAAGCAGAACAAACGAAACAAGTAAGGTAAAAAGAATGATTCAAAAATTTCTAACTAACGTTTCAGCTTAACTTTTCAAATTTTATATAATTAATTTAATCCATAACTAACTAACACA
TTTATTTCATTATACCAAAAATAAATCATCACACACTAAACTAGAGACGCATGACCGTGCCACATCCTTCCTTCATTTGTCAACAGAATATTAAGTTATTAACAGTTGGGTCCCAAGTTC
GACACTCATAAAACAATATATGTAATTTGAGGAAGATGGAAAAACTTCATGCAACACTGTTTCTGTTTTTTTGTTCATATGAAAGTTATGGTCAGTTTTCGCCAATGCAGATTTTCACTA
TATATAAGATATTTTCTTTTTCTTTTTTGTGCTCTACAAAAATGGAAAGAGCAATACACAAGAAACAATGAGAAAACTATATGACAAGCTAATACAAGTCTTTTTTTTTTGAACAAAACT
AATACAAGTCTAATATCCCAAAAATTCTTATAAGATTCTTATATGTAAGTTGATATCATCATCTGATCTAATCGTCATAGCTTCACAGCAGATCCAAGATTAACGTTTCACAACTCAACA
AAATAATTCTTTTTAATTACTGTACGTATACAGCAATATGTAATTTAAAAAAATAAAAATAATAAATGACCGTATGTATTTATTGCAGTTCTACCAGTTGAACTCAGCAAACAGAATCAC
TATTTAAACCTTTAGTCGTAGTATCGATAAAACTGTTTCATATAAGAAACATCACATGCAATATAAATGTTCTATATAGAATTAATGATGTCATGACCCGACACATAAATTTTAAATTTT
ATCATAATATACATAAAAAGGTCACATCCAAAATAAAACCTAAGCACAAAGAGGGACATAGAAGAACCATATGGTGATGGCTTCTCTCTCCTGCTCTATGGGTATATATAACACACATAC
AAATAGTCACAATGTGTTGCTTGTGAGGGCCCAGCCTCTTGTATAAGGCCGAAGTCTTATTCCGTTGAAATTCTACTCAATATGAGGTTTACCTACTAAGACCCATATTATATCAAATCC
AAAGAATGTTTCTCAAGTTAATATCCTAAGAATATTATCCATTATTATTATATATCCTCCTAACATTAGGTATTTTCCATCATCATATCTTGAAAATTTCTACAATTTTTTGTTCTTTTA
CTTTGATAAAGATACCATCCATTTGTTTCAACAATTGTTGAGCTACGTAAATAACACATTTTAGAAGTTTCACCATGAAAAACAAGTTCTACAGCGGAATTATTCAACTACCATAATATC
AAAATTTAATTCGGGCATATTCAACTCCAGTACAGAATTTATACACCATGCATCTACACAGATAAATGCTGCAATCGATCAAGTTAAGATGTGAATGTGTTTTGCATAATTAACTGATTG
GTGGATTAAAGATGAGGTCGAAATAATCCAATGTAGATGTTACTGGTGAAAATAGTACTCATGTTTATAACCTACATATATTGCCAAAAACAACAACATTACAATTGCAACAGTGAACAT
GAAATGTTCTTTGTGAACATGTGGTTCGTTTTGTGCATAAATAGTGTCATGATGGATATATAAAACCAAATTATGTCATCACAAAAAATACACTAGTATTGTGACAATAAATTAAGATCA
TGATTTATTTTTATTTTTCTTAAAGAAATTTAAGATCATGATGTTTATTAATATTCGGAACTTAAATGTATATATGCGTAATCATCACAACTTTCATATACTAATTAAAATTGATTAATG
CCAACTCACATATATATATGCGAATAATTTGAATGAGTTTAATGAGAATCAGATTTTGAACTACGATATGTGGTAATGTAGGCGATACGTAATATGATGGGTCCATATATTAAAACCGAA
TCTAGCACATATATTATATCATCGCCTGATTACTTTGCATCATAACAAACATGGATAACTTACTCAGCGAGCAAAAAGTTATCTTGGAGAGAAACTGAAATTTTGTTTACAGTAGACTTT
GGGTCACCGTCAGAAAGAAATGATTTATGTTTTCACATATATTATCAATTATTCGTTATTATGGACGGAAAGCCTATAATTTCCTAGAGAGACCTTTTCTAGCTAAAGAAAATATATTTT
CAAATCGATAGAATTGCATTTCGTAACTAAAAAAAAAACACAATTCAGCATAACTAAAAAGGTTGTGTTTTTTTCTTTTTCTTTTTCACCGATTATATATAGTAAATAGCTTTTCAGCAA
AAATTAAATGTGTTCCGCATTTTTATTCGACCGATATTTCATTCTTCCTTTGTTCATAGATTTGAATATACATATAT...TATATATATATATATATATTATTGTGCCATAACAAAGAAA
GAATAGATAATTGTTTGTTTGTGTATAATTTAGAATTATAGATATTGGGTAAAGTGGAGAAGGAAGAAAAGGAACAGTGAGGCAGGATCTGCGGTGGGGATTTGGACATTCAATGATCTT
ACCGTTTGAGGGAAAGCCGACCATTGATGCGCACACCAATGCAATTGCTTCCCTTTTTTCTCATATAAATATTAAAACTCATAAAATAAATAAACAATTAACATAAGCAAAACTACATAA
TTTGGTTCATCGAATTAATAATTCATGTCAATAATAGAAAATCAAAA[C]CCCCCCAAAACTTTTACGAATACATACATTCCAGTTTTCTCTCGGGTCCTCGTACTTGATTACCAAATTTATT
AATTATTGAATTCCCATATGTGTGTTTTCAATTTATTTATTTTTGTTTATTTTATAGTTAAAATTTTATGAGGAAGAAATCCATTATATGTGAATCTATATCCTAAAATGAATCTAACCT
AGCATAAATATGGGATAATACTTCAAAACTACTCACAAACTTTGAAATATTGTCCTTCTAAACCTAGAAAGATATTATTTATCTAACCTTCTTCTTGTCTATATATTTTTGAAACTAGGT
CATAGGAGTAGATTTTACTGATATTTATTTCTTTTCTAAACTACAAACACAAAAATTGTAAAATCAGAATTGTGTCCTAATTTATGCT[A]ATTTTTTTTTAATTAGCTCATGAGTCGGGAAT
GACGCCACAATTTTATTTAATTAATTTGTCCATCGGTATTTAGACAGTTACATTATTTTTCAAATTTACCCTGTTTCAAAACTATTTTTAAGTCTCAAACTGATAAGATATGGCTTCTTT
TTTTCTTTTTTTGAGGAAAGGCTTTTAAGATAAGAAAATTTGTTTGGGAATTGGGATGAGAGCCATCTCCAAAAAGCAGTGACATTATCTTTGTATGATGTATCTGAACCTCATATGCTT
TATGTATTTTTTTATTTTA[T]TTTTTTTGTCAAATATGTTCCTTTTTATATATTAATCCTGTTTCACTCATAGTGAATATAAATAAATAAATTCCAATTTTTCCGTGGAGCCAATATAGGTC
GAACTCGAATAGCTTTTTGTTTTGTCATATTGGCTATAAGATTATTGTCTTTGGTATTTTAGCGTATGTATGTATACTCTTCAAGCGAGCCCTAATCCTCAATGTCTATTATTATCATCT
TTATTACATTTTGACCTACTTGTATGAAATGGCATCCACTAATGCTTTTAATTAAGTACATAATCCACAGATGTGGAATATTTAAGGACTTTTATGATTTAAATATGTTAATACAAGTTC
CTGTGCTATTAAGCCTTACGTAATCTGATAATGTTAATCAAATTAGATAATACATATAATTAGAGCCCCTTTTGTAGATTTACTTTAATTCGTTTAATTAGTAAAACAATCACCATGAAA
AAATCGTCATATTCAAGCATAGTTTTACTCTCTCTTTTTCAACGACCATAGTCTGACAATAAACTAAGTGAATTCAGACTTGAACATACGAACAACAATTATTCACATCATTCAATGGTT
TTGCATTCTTTTTCCTTATAAGATCCAGGTATAAGAGATACACAAATTGAATAAGGATCCAAAGTTAGATCTTTGTACGGTTTTTAAAAATACAATGAAGTAATATGTTATATAGTTCTG
ATGTGCAGGTTCAGACGCTGTGTTTACTTACCATGATCATACGTAGAAACTCTCAGTCACACGAATTATGAGACTATGATGTCGTCCGAAAATTAAGACATCTTATAATAGTAAGAAAAT
TAAAGAACGTGATTTGTAGTTTATAATTATAACAACTTATAAGATTTTGAAAACCTTTTAAATTGATTAAAAAATTATTTTAATTCTATATTCTTAACAAAAACAAATCACCAATAAAAA
AA[T]AATAATCTACTATCTGAATTTCTAATGCTTACTGCCTAATCTATAAATGTTATCTTCAAAACATCGTAAACAGTCTTAACCGCACTGGTTATTTCTTAACCATCGTTTTA[T]TTTTTTTT
ATAAAGAATAAGGACCTACATATCTGAATGAAATAATTACTTTGCGTAGACTAATACACATTCGTATTTGACCTGCTTCTTTAGTTCCTTTTTTTTTTTTTTTTCGTTAAAGTCAGTTTT
TAGTTTTCAGTCCATAATTAATAATCTTTCTCTCTCTTTTTCACTTGCACCCAAAGAAAATCTCTCTTTGCAACCAAAAAAAAAAGCTCTCTCTCTCTCCCATCCCATCACAATCTCTCC
ATCTCCATCTTCATCTCCCATCTATGTCTCTTGTATAAAGATAATCCCACAAGTCTTAAAACTATTCCTTTCTCTTC[CT]CTCTCTCTCTCTCTTCACCATGACTGATCCTTATTCCAATTTC
TTCACAGACTGGTTCAAGTCTAATCCTTTTCACCATTACCCTAATTCCTCCACTAACCCCTCTCCTCATCCTCTTCCTCCTGTTACTCCTCCCTCTTCCTTCTTCTTCTTCCCTCAATCC
GGAGACCTCCGCCGTCCACCGCCGCCACCAACTCCTCCTCCTTCTCCTCCTCTCCGAGAAGCCCTCCCTCTCCTCAGCCTCAGCCCCGCCAACAAACAACAAGACCACCATCACAACCAT
GACCACCTTATTCAAGAACCACCTTCAACCTCCATGGATGTCGACTACGATCATCACCATCAAGATGATCATCATAACCTCGATGACGATGACCATGACGTCACCGTTGCTCTTCACATA
GGCCTTCCAAGCCCTAGTGCTCAAGAGATGGCCTCTTTGCTCATGATGTCTTCTTCTTCCTCTTCCTCGAGGACCACTCATCATCACGAGGACATGAATCACAAGAAAGACCTCGACCAT
GAGTACAGCCACGGAGCTGTCGGAGGAGGAGAAGATGACGATGAAGATTCAGTCGGCGGAGACGGCGGCTGTAGAATCAGCAGACTCAACAAGGGTCAATATTGGATCCCTACACCTTCT
CAGATTCTCATTGGCCCTACTCAGTTCTCATGTCCTGTTTGCTTCAAAACCTTCAACAGATACAATAACATGCAGGTTCTTAATTAATCACACTCTCATTAATCTAAATCTTTAACATAT
CTCAATACGCATTACTTTTTGAAGAATTTCGTTTTCTTTTCCATGTAAATCGACTTCTTTTTTCCCTTCATTATTCCGAGTAAACCCAAAAGGTAAAAACCAAAGAAAATAGGTTTGCTC
ACTAAATTTCCTCGAAAAAAAACAAAAACGTTTTCACCTTAAATCGGTAAATAAATATATATAAATACATACTGTTTTCAAATCAATCAGAGGACGTGTCTTTGCTCACTGATGCATGAA
TAAATCATTGCATTACAAAGAACCGAGAGACTTGAGACTGTGAAGTCTGAGACTGAGATTTAACAAGACAGTAAATGTTCTTTATGTCTTTAGTACTTTCAGACTCTCTGTGGTTTGCTG
CTTTTCACTACAATATTGGCAAGTGTGTCACCCTTTTTTTGTATGAGAGTCTTCAAATGTCTAACGTGTAAAATAACAGTACTGATACGATTTCACAGACCCATATTTCAATTAATATAC
ATAGATACATATAAGGCTTCATTTGTTTGCTACATATATGAGCTTGATAAGATTTTGTACTGAACATAAACTAAGCATCTTTTTCTTTTTAAGTTTTGCTTAGTTAATTTGTTAACCTAA
GCATGCATTGACATATCTTATTATTATTATTATTATTATTAT..........TATATATTTTTTTTTTTTATGAAATTCGTTTCTATAATTTTGATTACATTTCAGCATTTGTTTGACAT
CTTATTGTCTTTTTACATATGCTTCAAGGTTGATCTGCTAATTAAGTTGCGTCTGCTGGTTAGAATAATCATCATAACATTGATAATCTATGTATGCTGGCTAGAGTAATCATTACATCT
TATAGAAGACACATGTTATTAAAACTGCTAATGCACATATCATAAGCTAAAGTTTCAAGACTCACACTTTTAGAACTTTTCGAACATATACTATAAGTTATCCAAACCCTACATGATGAT
CATATATACATGCATGATTTTGTTTACAGATGCATATGTGGGGACATGGATCACAATACAGAAAAGGACCTGAATCTCTAAGGGGAACACAACCAACAGGAATGCTAAGGCTTCCGTGCT
ATTGCTGCGCCCCAGGCTGTCGCAACAACATTGACCATCCAAGGGCAAAGCCTCTCAAAGACTTCAGAACCCTTCAAACACATTACAAGAGAAAACATGGGATCAAACCTTTCATGTGTA
GGAAATGTGGAAAGGCTTTCGCAGTCCGAGGGGACTGGAGAACACATGAGAAGAATTGTGGCAAACTTTGGTATTGCATATGTGGATCTGATTTCAAGCACAAGAGATCTCTCAAAGATC
ACATCAAGGCTTTTGGGAATGGTCATGGAGCCTACGGAATTGATGGGTTTGATGAAGAAGATGAGCCTGCCTCTGAGGTAGAACAATTAGACAATGATCATGAGTCAATGCAGTCTAAAT
AGCTTATATATATTACTATAAGTACTAAGTAATTCGGTATATATATTAATTATAAGAAACCTAAATCTATGGACCAAGTTTTGATGGAGGTAGGGCTTTTCAAACTAAAAGCTATATCAT
CTAATTGATCATAGGAAAAAAATGAATCAAGAGCACTTGGAAAATTTTAAATTGTATCTTTAGCTTCCTAGTTAAATTTATTGCAAGACAATGTAGCAGTCTAACCAATGAGGTTCCCAA
CGGTTTATTTCTATTTGTATATTATTTTGTCATTAGCTTCACCTTTCGTTAATTCGAAGGACATAACTTATAAATGTTTAAATTATGTTTGTTAGGATACTAAAAGACAAGAAAAGTAGA
TGCTATACATTCATGCATAAGAATTTTCTCTTAATATACCATATTCTAGATCAAAATGAATATTTCCAAATTTCAATTTGAGTAATAATAGATTCTAGTTTTTTTTTTATTCCAACAGAT
ATTTGTTTTCTGGTGGAGTTATCGTTGGTTTTATTTTATAAGAATACTTGTGATACTTAATTGTCTAGTGACATCATGGAAAATAATGAGAGAATGGACACTAGAGAATATTGCTACGTA
CTCAAGTGCAGAACTTTATTAGGAAGATCGAATACCAAATTATACATAATGTGATGATGATACGCATCCCATATGTTTTGAGAATATAACAATACATAAATAATTATAGATGTGTTTTGG
TTTATATTTTATCAACGCATGTAAAATTAAATTAAAATAATTCAAATCTTTAGTACATAATTTACCAAAAAATATCATTCAACTGAACAATTCTTGATTCTCACGAACTCATCCGAATGT
GAGAAAACAAATCAAAATGCCGATGCTAGTTATTGTCATATCTACCAATTCATAGCAATTAGTTTAAAAGCTACTCTCGTCCGTTTCTCTTTCTTTTTTTAGTTTATGTATATGTTGCTT
GATCTAATACATAATCAACAGTTGAAACACTTCAGTTTTTGTTTGTATCGTTTGCGTAATACCTTGTGTTTTTGAATGGTTACAAGTACTTGAAATGAAACGTTTAAAGTATATTGCGTT
TTTTTTCTTTTCAAAACATCTGTGTTAATTTTTATATTTTTTCTTAATTATTTTATGGGGTGTAATACTCAAATTTTAAATATAAAAGGCAATTATAATATATATTATACTGTTTCTTCA
ATAAAATGTTTTGTTGGTTTCGTTCTCATGAAAAAATTGTCCTATATATATGTAGTGATGTTCATACTAATTAACTTTCCGATTAATAAGCACCAAATGAATATTGCATTTGTTAACCTG
ATGAAGCCTGTCAAAAAGATTTCTTTATTTTTACTATATATTATATATATAAGAAAACAAAATTACCGGACTACAAGTGATTGTCTTGTTATTGTAGTTACAGTTTTTGTTTTGTGTCAG
TTAGTTGGTAATGAAGAATTCAAGATCCAATTTGGATATGATTGTATACTAAGATTACAGTTAAAGAGAGGCTTTTCTTCCTGCAAAGAGCTTTTCAATATGCTCCCTTTTTGCTATCTT
TTTTTCCCCTCTTCTCCTTTTTGTTAGTGGAGAGACAAATTTGCTCGTTGAAGGAACATTACACCTCTTGAACTAAATAAGATTCACTTTCATTTTATTTTTTAATCTTAGAATTCGAAA
CCAAAATTATCTCTCGATTTAGATATTGTCATATTGACCTAATTTTCGTTCACGTATAAAGGTATGCATAAACAGTGAATATTCCTTCGGTTCCTATATCTGCATACGTATGCATGCAGT
CATGTATATACACGTGTATGTATGTACATGAAGATGATGATAAATGGGTGAAGAAGCACAAACTAATGTGAAGGAGGGTGATAAAAAAACAAAAGAGAAGAGAGTGGAGCCCAAAGGGTG
TGATGGGTTGTTTGGGAGCAAAGATTGATGGTATCAACAGTTATTTTTTTTTTGCTCTCTATCTTTCTCTCTCACTCACTGTTATTTGATTTGACATCTCATTTTTCCTTTGACCATCTC
TCTCTCTCTCTACACACACACTCTCACACAAATGACACAACTTTCATCATCTCCTCCAATCAAAACCCACATGCTTGCCTCTTTTGTATTCATTTCATATTCAAGTTTACTCATCTTATT
TCTTAAATGTATTTGAACCTAATCTAAAATGTTAGATTAGTTGTGTCCCTAACAGTTAGTTACCTTATTTTAATACATACAGTAATTGGAGGGATATACATAACATTAATGTGCAAAAAA
AAATTCTTTTATAGATGGATATACATACAATAATGTATGGGTTGTTTTAACATTGGTCACAAGCTGAAACTAAACAGTAGAAAATCTGGAAAAGTTATGAACGCACATCTTTAAATTATG
TAGGATTCAGACAACATTTATTGCCAATCAATATCCTACCCCTTTGTTGGGAGAAATAGACCATCCCTATTCCCTACCTCTCTTCTTTCCTTTGACCCCTCTCATTTTCCCAACACTCTC
CAGAAATTTCTACCGATCGATAAATATGTACATATATATTGGTATATGGTATTAAGTGGTTCCTATCGAATGTTAGATCATCTTTTATATGCGGTAAAATGTAAGTCATGCGTTGACAGA
TAACATATAAGCAGTAAAAGTTTTAGCTAGTCATTCAAATCGACATTTTCTATAATACGGTAGAAAACCTTCTAGATTAACTTTTGTCACTTTATATTTTTGGAATCTATGTATAGCTTT
ATGATTAAACTATTTAAAAAGTCCCAACAGTTTATATCACATTGGAAAGTGATAAAGAAGCAAGAGAAATAGTTATGTTTAATATAATTATATAAATGAATGATATAAGTTAACATGCTA
AAACTTTGATTTTTTTTAATTTACAACTTAGTTATGAACAGTATTATTTTTTGGTCAAATGAATTCTAATTTGCTTAGACATATATATATCCAGTTAAAGGTCTACATGCACATGTTTAT
ATATTAAGATAGATAGATCACACAAAGAAACATAAAAATAAATGGAAAATTATTGATATAAAATGGAGTACTAGTTAAAAGTTTTCGAATCTCGAAACTGAATTGTTCTCTGTGAGTGTG
CAAAAGACATTTTCAAAATCCGAGCAACATATATTTGGATTTTCCTACTGTTGCCGGAAAGAATCCGAACATTGGACTTCACTTTGTTCCGTAACTATGCTGTTAAATTAACTAATGCAT
TTATAAAACCAAAGTTTATACATTGGTTATTTTCACGTAGACAATTTTCCTTGTCTGAAAAAAACTTGAATAAAAGGCCTTAATTCCTGCTTTTTAAAATCCCGAAGCAATATTCTAAAT
CCGTCAAACGAAATTTTAATTACTTTACAATTTCCTATGTTCATGTCGAGATATGCAAATGTGTAAATTACTAGTACTAACTGAATTAATTTATTTAGTTTTACTGTTCATATTCCAAGG
CTGATCTGAAGGAGACAGCTTTGTCTGCCGTGGCTCAAATCTCCATCTCCCACATTTAATTTATTTTAGTTGACACACACGTACGTAAACTGTTTACATTAGTAGTATTTTTTTATCATG
GAAAAAATCTTCCTGTGACCGTGTGACGTATTTGTTTTGTCTATATAATACATAATTACATATACGTAAATATGTAACGAAAACGTAAATGAAAGAAAAGTATAAATTTGATTATTAAGA
TTAAGTAGCACATAAAGAAGATTAATGTAGCAATATATGATTTTCGACAACTTTGTTTGAAGGAGGCCCCAACATGCAAAAGATAAAGGGAGAAAGAGGCCAAATTGAGCTTGACTCATG
ATTAATCACGGGTACCTCAAAAGAGCAAACAAAAAAATAT

>Adam-1.9609.MON-MPI_chr3:21337000-21376999nucleotide
TTTTGTCAGTGAGTGATATTTTTGTCATTTTGATTTATAAACATATAAGAATAAGGAAATATTTGTCTGATAATTTCTTAAGTTTTTTTTTTTGGGCATTCTCTTTGCAACTTGCGGAAT
TATAGAAATCATCATGCAGGTGTACATTGTTTTCTCTATTCATTTCATATTTATTTATTATATGTGTTCCTTACTTATTTATTTCCAAATATTACGACAATTTCAAAGAGTGATGATACC
AGAATTTAGAAAGAAAATATTACATCCTTTAATTTGATTAAAACTATCTATAGTTTGATGCAATTCTACTACGTTTCCTTAAAGACTGTCTAAAACTCCGGCATGAATGTAGTAGAGTCA
AAGAGTTTGCTTGTCCAAAATTCCAAATTAAATATATAAAACAAGAATCGTCAATCTAATAAAAATAACAATTTTATGTGAAAGAATATATAATTGGACGTATTACTCCAACCATACTAC
TCTTCAACAAGAAAATAGATCAACCAACCTCTAACTTAAAATTCACCATCAAACCAAGAACAAAGGAAGAAACCACCAACCACTATGATCAACTCCAAAAATACATTCATCGTCGCTACA
ACCATCTTATGCCTCTCCATGGCCATATTATCCGAAGGTCAAGCTAACCCTTTTCTATTGCAACTCGATCGGTGGGAAATGTTGCTACCGAGCATCGGTATATCCGCCATGCACATGCAA
CTCCTCCACAACGGCATGGTTATAATGTTCGACCGTACCGATTTCGGTACCTCAAATGTTTCTCTACCCGGAGGCATATGTCGTTACGACCCTACTGACACCGCAGAAAAGTTCGATTGC
AGCGCACACTCAGTTCTCTACGATGTTGTCTCCAACACATACCGTCCTTTGAATGTCCAAACAGATACTTGGTGTTCTTCTGGTGCGGTTCTTCCCAACGGAACATTGGTTCAAACCGGT
GGATACAACGATGGTGAGCGTGCTGCTCGAATGTTTAGCCCTTGTGGTTATAGTGAAACATGTGATTGGATTGAGTTTCCTCAGTATCTATCCCAACGTAGATGGTATGCCACCAACCAA
ATATTACCCGATGGACGGATCATTGTGGTCGGAGGAAGAAGACAGTTCAACTATGAACTTTTTCCCCGACATGATTCTCGGTCTAGAAGCTCAAGACTTGAGTTTCTTAGAGAAACTTCA
GATGGAAGTAACGAGAACAACTTATATCCGTTCATACATCTTTTACCTGATGGAAACTTATTTGTCTTCGCTAACACAAGATCCATTGTGTTCGATTACAAAAAGAACCGAATCGTGAAA
GAGTTTCCAGAGATTCCAGGTGGTGATCCAAGGAACTATCCAAGCAGTGGTTCTTCTATACTATTTCCATTAGATGATACCAACGATGCTAACGTAGAAGTTGAGATAATGGTATGTGGA
GGCTCTCCTAAAGGCGGCTTCTCACGTGGATTCACACGTGCCACCTCCACATGCGGGAGGCTAAAACTATCCGATCAGAGTCCAAGTTGGGAAATGGAAACCATGCCATTGCCACGTGTT
ATGGGAGACATGCTACTCTTACCAACAGGTGACGTCATCATCGTAAACGGAGCCGGAGCTGGCACGGCCGGTTGGGAGAAAGCACGTGACCCGATTATCCAACCTGTGATATATCAACCG
TTTGATCATCTCTTCACCGTTATGTCCACACCATCACGTCCTAGGATGTACCATTCCTCAGCGATTTTATTACCAGACGGTCGGGTTTTAGTTGGTGGAAGTAATCCTCACGTTTATTAC
AACTTTACCAACGTCGAGTATCCAACGGATTTAAGCCTCGAGGCTTATTCTCCACCATATCTATTTTTCACATCCGACCCAATACGTCCCAAGATATTATTGACAAGCGACAAAGTATTG
AGTTACAAGAGATTGTTTAACGTGGATTTCTCCATAGCTCAGTTTCTGACCGTTGATCTTCTCTCTGTGAGGATAGTTGCACCATCTTTCACTACACACTCCTTTGCGATGAATCAGAGG
ATGGTAATCTTGAAGCTACTCTCTGTGACGCGTGACCAGCTAACAAATTCTTATAGAGTCAGTGCATTGGGTCCATCAACGGCTGAGATTGCTCCTCCGGGATACTATATGATATTTCTG
GTGCATGCAGGTATACCAAGCTCAGCCGCTTGGGTGCAGATTGAGTGAAGCTTAAATAGATCGATTATGAATAGTTTGAAATGTATGTTGCATGATATATATAAATATTCAAGCAAAATA
AAGAGAGAGGAAGAGATTAGATAATATGCTGAATAAATTGTTAACTTACGATCTTTATAAAAACTGGCTTGAATTTAACAAATAGAGTTTTGCTTACATAATGACTGATGGTTCACCTAA
CTCAAAACCCAAGATTATTCCTTTCAAAAAGAATCGATTTGGCAATGAATCTTGAATGATTCTGCCGTGTGTATATGTATATGCTTCTGCAGCTTCTGAGGTATTTACTTCCAAAGTTCC
AAC-TTTTTGTTTTAGATTTTGATCAGCTGGTTTTATGGAGACATTCTTGCGGCAAACCATAATCTTTAGTCCGGTTTACGGCTTGCTCTCGTCTCCATGGATCGTTGTGTAGCTTGAAA
TGCAGAGTTTGTATGATAGTAGCGAAGATATCATCGTGCTTCAGTTTAGAGAATTGAACAGCCCAGTCTTCTTCATGTCCATAAGTAGCTTTTTGTCTCTCTGCTTCAAGCAAAATCGAG
TCTCGGAACAAGAATCTTTGCCAGAGCTCCTTTACATTACCCAGTCTGAATTGTATCTCTGCCTCACTGAATCCCTGTGAGAGATTTCAGATTAAAATGAGTCTGAGATTAGGAGCAGTT
TAGTTAGTTGAGAACAAGACAGAGAGAGAGTGGTTACTCGCAGAGTGTTTATGAGATTGGGAATGTCATCTTCATTGACACGAACTGCAAAACTTTCATAATTGAGCATGTTCTCATATG
GCAAGTAGATTCCGTCCTAATGAAGAGTCATCAATCAACGGGAACCAACAAACCGTCATTTTCGGATCAGACAGCTTAAGTTTTTGGATTAATGTATTGAATGTGGTAAGTTTAAGCTAT
ATACCTGAATGATGACTGGAACACATCCTTGTAAGATACTATCTTCCATGCGTCCACTCCAACCATCTCCAGGGAACGCACCACAGAAGATTGAATTGGCTATGTCCTTGTGGTAATTGT
CGGAACGCAATGGAGTTACAATCACATCTTCTGCGTGCTGCTTCCCAAGCTTACCTTCTTTGTTAGGGCTAGAACCAAACTCTTCTGCTAGCTTCTGCCTGATTCCCATGCTATACCTGC
ATTAGATGTTATGGGACCATTATATACATCTCCATTAGGAATGCTGTTTGAAGCAAGCTCGACTTTCCCAAATGATATCAACATGAGTCTTTAAGTTGAAGACTTACGAATCTTCAGGCC
TTCCCTTTTCATAAGCAGGTCCGAGATTCCCATTGAAGTAAAACAATGTTTTCCGCTTCTCCCGTGGCCTAATAATAAGGAACAAGACAACAACTTTCAGGCTTCTTGTTTCCAGCGATC
GAACATGACTGAAACAATGTCCAAGAACTATCAGAGAATATACCTTTCCCAGTAATTTTTGCGCATTGAGTAAGGGTCAGGAACTTTCCAGGCTGGAATCACGAGATCTTTGCGGGGGTC
AAAGCAAGGATGATCTCCTCTCCTCTCATCAGATATATCATCCCAGTTATCACCAAAATAAGCTGTTGTTGAATGGTTGTGCTTAGAGTTTGTGTTACCCCAGTGAACTAGCATCATGCT
ATTCCATATCTCTTTAGGAGCATAGCAAGCACCTTCATCCCATGAGAAAAACTGCCTTTTTCAGGCGTAAAAAGATTAGCCACATTAGTGTGGAGTGATCTGTGTAAGAAATCAAGAAAC
AAGCTCTAAGTATGTATGCATCATCATACCCAAATATGGTCTCTCCCAGCTGAGCGGTTCCAGTATGGATATTTCTCAACAATGTGTTCATAAGCCCTTTTGTAGAACTCTAAGGTAAGT
GAGCTTCTTAATCCAGTATGATTCTGAAAGTAATAAAAACATATACAATATATGAGCTCT-TTGCTTCTACAAGCAGAGAATCAAAAGGTGAGTTTCTCGACCCAACCTGCATGTTAATG
TGAGGTGCATCATCAGCACGATTTATAATGCATGAATCCAGAACAGGAACAAAGAAGAAATCTGCCTCTTCTCCATTCATTGTACGATGAGCGGTGGCCAAGATGTTCTCGTAGAATGCC
ATCTTCAAAATCAAAAGAGACAAAGAAGAGGCAAAGTTATCTTTCAATTCAAATTCAGGAGAAAATTGCTGAATTATCTGGTATTCGACTCAAGTTTAGTAGAAAACCTGGGAACCATAT
AGATAATCTGTCCATACTGTTGCATTCCTCTCATCATAGATCCTATTAACGCATTCAAATTTAAAATGCCGGCCCTGCAACAACAAATTTAAATCAGAGGAGACTGAGAACTTTATCATA
AAAGGTGATTTTAACATTTTGTAGAAGAAAAACTAAAATTTTGGATTGTGACCTCAATAAGTAGACTGTTGAAGTCTGGGGGTAGATCATAGATGTATATAAGAGGCCTTTTTTTCTTCA
CCACAGCACTCAGATTAATGAGATTACCAGGGACATTTTTTTCACTTGGAACTTCAAGATGTGCTGGTCGAAGCCACTGTGGCCACTCTCCTACCGTCGAGAGAGTGGATGGAATACTAC
AATCTGTTCCAAACCAGCCTTTATCACACTGAAAAGGCGGTAAAACACACACAAAGTTAGGAAAATTTAGATTATGAATATGCAACCTTTCGGTACCAAAATGTCAAGCGTGGTGACTGT
GGATACACAATTTTACCTGGCAGAAACCTCCTCTGCATTTGCCATGTCCAGAGCACTGATTAACGCAGGTGCATTGTACTGGAATTTCGCAGAACCGTCCCCAAAGACAATCATATTTAC
AGTCACATTCCTCTTTGATTTTCACCTTCATAGCATATGCATCTTCTGGATCCACATTGCACCATCCTTGTTTGCTACTGTTTGTTGTTAGAATATCTAAGTCTGGTTTCGACCAATCTG
TCATTTTAGGTTCATCAGGATTCGTCGGCGAACTGAAAATACATGTCTTAAGTTAAAGAGTTTTTAATCTTGATTTGAGAAGCATTTGAGACTGTCAAAGAAAAGAATCAGGTAAAACTT
ACTTGATTTGAAATCCACATGACTCTGGCACTGGACGGTTTGGATATTTTGTGCCTTCTCCACAAAAGCACATTGCTCTTGTGGTGTCACAATGTCTGGAACAAATCGAAACAACCCATT
TTCCGTATGGCATCTCTGGTGTTTTCTCATAATTGCAATCTAAACGAAGCTTTTGTGAACAATCTTCTCCTACACAGAACCGGTCAAAGTAGCTTCATTTACACACCAATCATTTACAAA
GCAATCAACATTGGGTTTAGGAAGATTAAAATAGCATAAACACTAACCTGTAAATCCATGGAAGCAACGACATAATCCAAATTCATGGTTACAAACACCTTGACCACTACAATCACTCAT
ACACTTTCTCCCACCAATTGGCTACCAAAAAAAAACACACAACCATTATAACAAAATCAAAGAAACAAGATTGTTTCAAGATACCAAAAAAAAACTTACTTCAATAATGTCAACTTCTTT
AGCAACTGCATCACAACTAGAAAGCCATTGTCCGATCTCAGCTTTCCACGAGGCATTACGATAAACTACTGCACCGTGTGAGTCAGCAGGAAAGCGGCGATCAAAGGCAACAACAACAAG
GGATTGACTTGAATTCTTAGTCACTTGTGAGATTGATTCATTACTTGGTCCACAAAGATTCTGAGCTTGTCTTACAGTAATAGAATCAAAAGAAGGCACTACAGGACCAAGAAACAGATG
AACCAAGGAAACGAGAACAATGACAGAAGCAACAGTGGCTATCTGAGACCATGAGAACTTCCATTTCTGGTGAGAAAACATGATGGAAATCCGAAGTTGTTAGTTTTCAAAGTTGACCGC
CTGAGAATCAGAAAAAGGAAGCAGTTTGATTACATAAAACCCACATGCTCACGAAACACAAAGTAATGGAATTTACGGAATCGTCAAAGAAACTGAGCTGAAATAAAGGAAAGATAGACC
CACAAGGTTGGGCAACAACCATAATTGAGCAATTATTGAAACATAAATAAACAAAAAGCAGTGAGCTTTGACCGAGAAACAATGGAGTTTTCAAAGTTGAAATGCGAAGACATTAATGAA
GAGGAGTAAGTAACATTGAATCATGGGTTTTCATACATTAACGGATCCAAACTTAGAAGAATTATTTACATGATTAAAAATCAGACATTTGAGCTAGTATTAAACAAGTTACAAGAAGAA
TCACGAGAAAGAGACAGAACGTATTCAAACAAACATAAGGAAGCTGAGAGAGAGACAAAAACTCACCAGCTTTGACGGAAAACGTCATGGGTTTACAAGAACTAATTAACTCAACAATGG
GGAGGATTTATAAGATAATTATTACTTACAGAGAGAGATTTGATTATACAATAATTAGATAATTAAAATAATAATAATAATAATGCTTTGTAATAATTAGAAAGAGAGAGATGGCCACGG
AGATCTGTGGCTGGCCGGGAAGGAAAGCAATTGTTGATTGATTATGGAAGCGGTCGTCTCTCTCGTGTGCGTCATCTTCCTCCTCTGCTTCGATTCTCTCATTTTTAACTACCTTTCTTA
ACCTTCTGACCATTCGCCGCCCATTCCCGGTTTGATCTTCTTAACCGGTTTCTTTTGGTTTTCTCATCAATTTTCACTTCTCTTCAAACAAAACCAAGTCAAGACTTCAACTCTGACCAA
ACCGAGTTTAACCGGATCAGTACCATCTCTAATTCAAATCCAGTAAATAATCTGATTTGTGACGGCTGTGGGCAAAACGGTAAGTACGTGTCTCCTTTTTATTTTAGTTATCGTTTCATT
GTCTTGAGAAAGACCGTGGTGGGTGACGCACTCCTCTAACAGACAATTACGTAATTTACCAATCTAGCCCCGTTTGATAGCAATGTGTTCGCTTTTTCGAG-AATCTTTATTATATTTTT
TATGTTAATAATTGAAAATCAGACTCACGTGAACGTAGCGCTTTATCATTGGTTAGGATTTCAGCGACGACTCCGTAAAATTAAAAAGTCTACATTCTCTCCTTCCTACCAACAAAAAAA
AAAGTCTACATTTTCCTTTGAACATTCAAACTTTTATTTTTTGTACTACAATAATATTTATTTAATATCGCTCCCCAATAGTATTGAAATTGACGAATTGTGCCACTATTTCAATCAGCC
ATTAGAAAACTAATTAGAATCTGTTAAATTGTCACAATCCACCACAAATCGTTGTCAATATTTGGAATCTAAATTGAAACAGAAAGATTCCACTGAAAAAAAAAAAAAAAGTGAGAGAGG
CAGCTCAAGGGATGTGGTGAAAACGTGAGAGACTTTTGAATGTAATGGCGATGCACAAACTGCTCTGAGCATGATACTGTAATGTTACTGGACGATGCTACCATATGTTCTGATTTTAAT
TAATTTTATGGAGTGTTTTAGTTTTTTTTTTTTTTTATGTCAAATTAAAAAGTGAAGTCAACGATTTGTAAACAAGAAGAAACGTGGCTACAAGCCTACAAAAATATGCAACATCTTGAA
AAGAAAATTTCTAAATTTATACAGAATAAAAATGAAACTTGGACTTGCTAATCTGTTTTAAACCTTGAAAATCTGTTTTTAAACCATTTATATAATCTATAACAAGTATGTGATATGTAA
TCTATAAACTTGTTTCACCACAAGAAGAAGAAGAATCTCTAAGGAATCTTTTTAGTTCTTTGGCAACTTCAACCATTTTTGGAACTTCCCCTCTAAGACCAATGCATCTTTCCGAGAGGA
CAATGAAAGCTTCCATTCGACAACGCTCTTCTTCTGTAACATCACCTATTTTCTCTAACATGTTTGAATCAACAATCTCATCAATGCATTTTGCAAACTTTCTTCTGTTTTCAAAAGTTG
TCAAGTCACTCCGATCATAACAAAGCTCATGAAATCTCTCTTCTCCCATCAGAAGCTTTTGCATAAAAATACCAAATCCAAACGCATCAGTTTTCTCCGAGACAATACCATTAATCAAAT
AATTATCATCCATGTAATCATAATCTCCACCTATACAACCATTACCAAGCTTCACAAATGTTTCTCCTTGTGGAATAGAGACACAGTAGGAGAAGTTACACAACTTAGCAACACCATCTT
CATCATCCAATAAGATATCTTCTAAACGCAGAATCCTATATACGAAAGGTCTTGGAAACGCAGTGTGAAGATAAGCTAAAGCAGTTGCAATCTCCTCTGCTATTTTCAATCTTTGTCTCC
ATGACACAACCATTTTCAGATCTAAACTAGTAGGTTTCTTTGATGCACGATAAACCAAAACTGGATGTTCAGATTCAAGACAACATCCAACCAATTGCATGAAGTTTTTATGACCACTAA
CAATCGATGAGATGGCTATGTCACGGCAAAAGTTTCCTCCGTTATGCTCACTAAATCTATATCTCCATTTCTTGATGAGTAACAGTTTATGATGATGATGATGGTTATTGTTTTTACCTG
AATAATACCAATCGTATGGAATCTCATCGAATAGTTCAGAAACACGATTGGATTCGCTGAAAGTGTCGGTGGCTTCTAGGATTTGATCAGCGGAGAATATTTTGATGGGATTTGCTTTGC
CATTGCAAGATTTGATGATCTCTTCTAGCAATGTCCCACCTCTCTCGTGTCCTCGGACTAATCTCTCCCTTTTAATTATGGCTCGTAAACTCTTCTTCTTCCACCACTCCATCTCAAACA
ACAACGAAAAAAAAGTTTCTTTTACTTTTGAGGATAAAATGACCAAAGATTGAATGACGAGTTGAAGACCACACACCGTGTTGAAAAGTTGTAACGTGAAGTCAACGAAACACCATTAAG
GAGTAAGACTTCGTTGGAAAAGGTTTATCTTTCAGAGCAGAAGAAGACAAAAGTTGTTGAAAATTCTTCACCTCTTTGTCTGTTCAGCTCCCTTACTCTCTCTTATACTCTCCTCTGTTT
CAAGACAAGCACAGAGAAACGTTACTCCCTCTTATGTTTTAAGTATAAAGACATAAACGTTTTGGAAGAGAAGAGAGAAACTGATTTACTATATTGATAGTTCGGATCCTTATATTGATG
AAGCCATGTTTAACGCAATTCTGTATGAGTCAGAGCATCAGTGCATCAATTCACAGAGCAGAAAAAGTTCCTCCGTTTTTGCTTTGAAGATTCTTTCTCAAGTTTCCATCTTTCTTCTTC
TGGGTTTACATAGTTCTGTGAATCACAGACTGTGATCAGTGGCAACGAACACAGAGAACAAAGATGCATTAAAAGACAAATTTATTCATTGTTTTGTATTGATAGTTCATATGTAATTGA
TTAAAGAAGAAATATGCGTAAGAGAAGACTAAAGAGTACATTTGGCTAAACCCTTTTTTAAAAGTCCCACATCGACAAGCTAGGGATCGTTGGTCATAAGCTTTGTAGTATAAATAAGAA
GCTGAGCCATTCGTTCAATTCATACCTTTCTCGGCCTTTTGGCTAAGATCAAGTGTAGTATCTGTTCTTATCAGTTTAATATCTGATATGTGGGCCATCGGCTCACACGATATTAACTCT
ATCTTTTAAGGGAGAAAGCCCGCTATGATAGCTTGCTATCTGGGCTTCCACGAGTCGCCCATGCGTTGCACTACTGCACGGGCCTGGCTCAACCCGCCAAACTAGAAGTGAAACTTTTAA
AATTTTAGTCACTTTTGATGTTTAGTTTTTAAAATGATGTAGGATTCTTTATCATTCAAAGTCCAAAACATCCAAAATATACGACAAGTAAAAATCTGTGAAGTAAATATATGAACTTTT
GCTTGTCTCTGGCAAAAATCTGAATGGTAATGTTTCAGACTGAAGCCAAAATGGCATTGGCATTGTCTCTGCGTCATGTGTGTCTCATCTGCGATCTACAGTTTGATGGATAATTTGCAG
AATTCTCAATCAGCATGATGCTATGTTTATGAATCATGTAAGCAGAAACGACTCCTGTTTACGTTATATCAATGTTTCCATGGGTTTTGTTAGTTAAAGATTGCCGCTGGAAGCGTGTGC
GTATACTATCACTGAGAAGAAAGATGAAGACAAGCCAAAGATGATCGTAGTAGCTTAAGGAACTCAAGTGGATTCAGACATCACTTTAGAGATCGAAATAGGGTTTGAGAATTGGAAAAC
AGTGTGAAAATAAGCTAAAGCAGTTGCAATCTCCTCAGTTATATTCATTGCAACGTTCGATGAGATCTTCTAACAGCATCTCCCCCCTCTAGCTCTTGATATCTTATTCCTCAACTAATC
GAGAAACACTTAACTTTGAAAAATAAAATGACAAAACTTGAAGACCTCACACACTCTCAGTTGATCAAAACGAAGAACACTAGCTAAGATATAAAGTCAAGCTGTCGTTGTTGAATATCC
CACAAAGTCGTCCTTCCAAGAAAAAGCTCACAACAAGACTTGCGGACTAATTTCATAGTTCTTTCTACATCACCTGAAAACTAGTTAGGAAGCTAAGGCTTTCTCTGTTTTTTTTTTGTT
TGTCATTGTTCCACTGGTTCTTTGCTACAATTTAGGAGACTAGAACAAAACTAAATTTTTTGTTTGGTTATACAATGCAAAAAAATATCTGCAAAATAAGTGATTTAGTCTCTAACCGAG
AAAAAAGTAATTAAAAACAGAGCAATTACTAACTATAATTTCTGGTGTCATTTTGAGACTATAGTTAAAACTTACAAGCAATGTTTTACATAAATCATTTTTAAAATTATAAGTAAAAAT
GTTGGCGCCTCAGTATTTCAGGTTCGATTCCCATTGTTCTTTTTCAAATTGGATAATTTAGTCCACATTGACAAAAAGAAAGAAAAGTCATAATATGTTTAAGGATGCGTCAAGTGTATG
CATATATATTGTTGTAAAAAGAAAAAAGGTGTATGCATACGTTTCTAACATATTTTGTCTGGCAGTCAACTATTTGTTATGAATATGTACAATCACATAGAAATGATAGCATGTGGCTAT
GTTACGTGAATTAAGGCAAATGATCTTACGTAGGGAAAATTGTAACTAAAAACTCAACAACCCTTATTTGTTTTTTTTGTTATCTTTTCCACTTTGCTGCAAAATTTATTGGAGAATCTG
AATAAAGCGGTGAGCATAGTACAGCTGAAAATAACTAGATGATGAACTTGTTCTTTAGTTTGTTTTGATTCTTCATTATATTTAAAGAAAATTTGGTTAGATAGATCAACCACTTCAACA
ATACTTTTGTAACTTCAAATATTTAATAACAAAAAAATTAAAAAATGTTTGAACTTTACTGAAATGAAATTTCGATATTAGAATACTAAAGAATCAAACGTGCACTTAAATATCATTTAG
TTTATATTTATACAAACCATGAAAGACTCTCATACTTTACACCGCACATAAACAATCAGAACCATACCAAACCATGTGAATAGAATCACAAAGACGTCATGCTTTAATTTACAAGCAAAA
AAACAAAAGGCATCGGCTAGAGAATAGCAAAAAGAGGAAGAATTGAACGGAAAAATTGAAAACATATGGAACAAAGTGGAGCACTTAAACATCCACGGTAATATTAGTATATTAGTCACC
TTCAGACTAGGGCCAGACATGAACAAAGGATTCGATGTTAGTGACAAGTAGCATATCAGACTAATAAGGATATATATTAAGCGGTATGGGTAACACATTAATCCTTTCTCCAATTACATT
CTCTTTAAGGTTCTAAGATCCGCCACTAGGCCATTTTATTGGTAAAAGTAAAACCATTTTGGTGGTCGTCTATGAGTGTTAAGAATTATGTAACAATTTTTTTGGATTCACCTGAAATAA
ATCTGTTGATTTGAAATATTTGGACGTTACATTTCCATATATAAGCTTACCATACAAACATTATAATTAATTGGAAAGTCCAGCTAGCACTTTTTACCACATGCAAAGGGAATTAATCCT
AACTTAAAAAATTAGGAGTAATCACATCTTGGTAGTGTATACCGATCAATTTCCGACAGACGTTTTTTTTTTCCTTGCCCATTGATTGCATAGTTCAAAACTTCAAAGTTGGTCAATCCA
ACCAAGTCGAAGAGATAGGAGATGTTTTGAAGTATGAAAACAAATAGAGGGGCTAAAATCAAAATAACAAGAAAAAACGCTTCTGCCGTGTTCGAATGTGTCCTCGTGATCATCTCCGTA
TATAATCAATCAATCAATAAAAATCCAGAGTTACAAACACTCTTCTCAAAATTTTCCCATTAAATCGCAAAGTTAATTTTGCGATTTTTTTTCTCTTTTTTTCTGGTTGGGTTATTTATT
TTCCCCTTTTAAAAAAATTCTGCAACTTGTCTTGAAATCTGGGGTAAAATATTTCTTCATTGGTTTCTGGAAATCTCGGGGAACGATTTGTTGGGTTTTCTTCTTTGTACTCTCTCCTCA
CATTAGCTTTTGTTGGTGGGATTTTTTGAGGATGGTGATTGCTGCAGCTGTCATCGTGCCTTTGGGCCTTCTCTTCTTCATATCTGGTCTCGCTGTCAATCTCTTTCAGGTTTGGTTTCT
GATTCGTTTCTGGTGTTACTCTTTTTAGATTCCGTTGTTGTTCTACATTGTAGATCCTTTCTTCTTTTGTTTTGATTCACTGCTTTTAGGGTTTCCTTCTCCAGAAACTTTGATTCTTTC
GTTTTTGTCGGTGATTGTGTCTTAATTCTGAGTGTGCATATGAGAGTATAAGCTCGAAATTGACTCGTGGAGCTCATGCACTGAGCTATAGAGTGTTGTTTGATTCTGCGATTAAGTATC
ACTTTCTTCAGATTTATCTTGATTTCTATGTTGATTGAATCGAGGAAGGAATCTTTTTTTCTCTCAACTTCGTTTGCTTCAGTTTTGATGTTTACTACTACATATTGTTGTTTCAGGCAG
TTTGCTATGTACTCATTCGACCACTGTCTAAGAACACATACAGAAAAATTAACCGGGTGGTTGCAGAAACCTTGTGGTTGGAGCTTGTATGGATAGTTGACTGGTGGGCTGGAGTTAAGG
TATCCACAAGCTTTCTCCTTTTTACTAAATGGTTGTTAAGCTTGGATTTTGTTTTATCTTATCTAACTCTATGAGTTCCTCTCAAATTTCTTGTTTCTTTTCCCTTAGATCCAAGTGTTT
GCTGATAATGAGACCTTCAATCGAATGGGTAAGTTCATATGCTTATTGGCAATCAAATCAGTTTCTGATGTCTTCAAGATATAAAATTCCTATGTAAGAACGAATCTGTAACTTCATTGA
CTGTCCTACTATTTTTTTCTAGGCAAAGAACATGCTCTTGTCGTTTGTAATCACCGAAGTGATATTGATTGGCTTGTGGGATGGATTCTGGCTCAGGTACATAATTTCACCTCACAGTTT
CATCTATCTTCCTACGTTTTTGTTTGAATGCATAAATGGAGATCAACATAATAGACTTCTTGATGAGAAAGCATGTATACTTGCAATGGGACCATGTATTGCTTCCAAGTATCTACTTAA
GAAAGATTATCTTAGGTAGAAGGTGACAGTCCCTAGTGATCATCTGATGAGATATGAGAGAGTATAGCATCATCATATTTTCTCTTAACACGCTCCCTGTTATGCTGTTTACATCTTTTA
ATCTATTGTTTCATATTTTCTTTCCTTGCAGCGGTCAGGTTGCCTGGGAAGCGCATTAGCTGTAATGAAGAAGTCTTCCAAATTCCTTCCAGTATGTGAATATTTTAGCTTACTGCTGTG
TGCTTGCTAGATTTGAGAGAAAATAGTAGTAATCTTTAATTCTATTTCTGAATCTCTTCTATAAGTTAGAAATTTGATACCTGGCTTTGCGTTTGAGAAAAAATCATTGTTTTAGGTTAA
TACACTTCTCCGCCTTTTTTATCTGTTACATATTCATAGTACTCATAAACAGAATTTTCACACACATACAGGTCATAGGCTGGTCAATGTGGTTCTCGGAGTATCTCTTTCTGGAAAGAA
ATTGGGCCAAGGATGAAAGCACTCTAAAGGTATGGGTTTATAGTATCCTTGTGCAACTCATTTAGTTTTTGCTCCTGTGTAAAATGCTTATTAGCACGTGCAGCTACCTCGTTCATGAGG
GGATTAGCCTAAAAATGCAGAATCTTCATTTCCAGACCATGAGTTATGTGTGTTTGTCTAAATTTACAGTCAGGTCTTCAGCGCTTGAGCGACTTCCCTCGACCTTTCTGGTTAGCCCTT
TTTGTGGAGGGAACTCGCTTTACAGAAGCCAAACTTAAAGCCGCACAAGAGTATGCAGCCTCCTCTGAATTGCCTATCCCTCGAAATGTGTTGATTCCTCGCACCAAAGTAAGTTGTAAT
ATTTTTCTTTTGTTCATTCCTGGGGCAACTTGATATCTTCTCTGTGTCCTTTAAAAAGCAAAATGATTGCTATGATGATCCAAAATCTCAATGCATGGGTAGCCTTTATACGTTTCATTT
TCATCAGATCGACTTGGTGGTTGTTATTGTGATTTCTGCCCTAATTACTAGACTTGCTTGTATTTTTGTTTCAGGGTTTCGTGTCAGCTGTTAGTAATATGCGTTCATTTGTCCCAGCAA
TTTATGATATGACAGTGACTATTCCAAAAACCTCTCCACCACCCACGATGCTAAGACTATTCAAAGGACAACCTTCAGTGGTAAGCAAGCAAAAATATGAATAGGTCGTATAGCAGTTGA
ATCTTGCACTCTTCTCACAACAAATTTCAAAGTATGCACTGGCTTGGATCACATCACCATCCAATTTACTGAAACGAACATAACTCTTTATATCACCTTTACTTTTATAATGTGTAAGAA
ACCGTAGGACTCATCCCATCCCAAGCCTTTTTCTTTTAAAACCTCCTGCGCCATTAACGCAAACCATTGCTGCTGGTTTCAAGGTGCATGTTCACATCAAGTGTCACTCGATGAAAGACT
TACCTGAATCAGATGACGCAATTGCACAGTGGTGCAGAGATCAGTTTGTGGCTAAGGTAAAAATTATGGATGTACTGGTATTTCCACGTTTCAGTTATTGGCAATAATATATTTGGTCAA
GATTTGATAGAGAAAAGCTTGGAAAAGCTTTCATTTTGGTATTCTCTCATCTCGTCTCTGTGATACAGGATGCTCTGTTAGACAAACACATAGCTGCAGACACTTTCCCCGGTCAACAAG
AACAGAACATTGGCCGTCCCATAAAGTCCCTTGCGGTGAGTCTATAAAATTCATAACATTCTCTTGGTTCCATCTATAAACTCACAAATCTCTTGATCTTTTTCTCAGGTGGTTCTATCA
TGGGCATGCGTACTAACTCTTGGAGCAATAAAGTTCCTACACTGGGCACAACTCTTTTCTTCATGGAAAGGTATCACGATATCGGCGCTTGGTCTAGGTATCATCACTCTCTGTATGCAG
ATCCTGATACGCTCGTCTCAGTCAGAGCGTTCGACCCCAGCCAAAGTCGTCCCAGCCAAGCCAAAAGACAATCACCACCCAGAATCATCCTCCCAAACAGAAACGGAGAAGGAGAAGTAA
AAACTGGTTCTCACAGATCCAAACATCAAACACAACAAGAAGAAGCGCGTGTCAGTTTTGTTATAAGAAACAGAAAACCAAAAAAAAAAGACATCCAAATGAAAAATCCCTTAATATTAT
CAACTCCGTTTTGTTCAGCTACTATATTACTACTACTACTACTACGCAGCCTATGTCTCTTAGTCGATTGATGTATAGGGTCATGATCAAATCAACGATTTAATCCCTATAGTCCCTTGG
GATTTTTTTTCTCAAGTGCATAGGCCTTGTATAACTTTCTATTTTTAGATTGGAATTTGGGATTGATATTAGACATTTTCCTTTTATTATTAAACTGTTTTGTTCCTTGGTTCTCATTGC
TAGTGTAGAATTTATTAGGCACAAAACATGTTATTACAAGACGTTTTAGAAGAAAAAACAGAATTTATTCATGTACATAAATTATCTGACTAGACTAATCCTACTGGGACTTAATTGTGA
TTAGACAAAAAAAAATTCATTTTGAGAAGAAAAAACAGAAACCCGTTCATGGAATTAACTGAGATTAGACAAATTCAACTACAGTATGACGGTGATTACAGGGAGAATATCGTAAAAGAA
CAGGTTTTATTTTCTTCCATTTTTGATAGAACACATTTTTTTTTTTTTAATGAGTGTATAATATAATAAACACAATTTTTATTTTAGTTTTCTCAACCCTAAAACTAAAACCCTTTCACG
CCGATTCAAAAGAAAAAAAAAACCTTCACAAGTCCGGTTGCTCGCGCCGCTTTTCTCTCTGTTTTCAAACTCCGATTAAAGTCCCGACTTGTATCAATTGATAAACCCTAATTGTCTCCG
TTCTTGCTGAAACACTAATCTCGCCGCACAGTTTACACAGCCTCCAGAAGCGACACCGACGACGCAATGGCTCACGCTCAAACCACAGAGGTGTGTTTGAGTTTTCACCGCTCTTTATTG
TTTCCCATGGTGTTCGACCTTGGATGGTTTATCTTATGTTCTCGAGTTTTTCCTTTTGAATCCAGGGAGCTTCCCAGGTGGTCGAATCTGTTAGATTCAGTTTCATGACAGAGCAAGATG
TTCGAAAGCATAGTTTCCTGAAAGTTACCAGTCCTATTTTACACGATAACGTGGGCAATCCTTTTCCTGGTGGTCTCTATGATCTTAAATTAGGTCCTAAAGATGATAAGCAAGCGTAAG
TTTTCTTCCATATCCTTTTACCATGGCCTGAATTATCATGCCTTTCTAAGCTCTTAATAGCTCGCCTTTTTCACGCAACTTTTATAAAGACCTCCTTTTTATACCTGTCTAGGCTTTGAA
TTGTCGATTCTTAGTTGGAAGTAGCTATTCATACACCGATTTGTTTGCAAGTAGCTATTGATCTTTATTTCTCTGATAATCTTGTTTATGTTTGGTCTTTTTTCTTTGCTTAATCTAAAG
CTTTTCTTGTCCTCTTAATGCAGTTGCAATTCATGTGGTCAGCTCAAACTTGCTTGTCCAGGACATTGTGGTCATATCGAGCTTGTCTTTCCTATTTACCATCCTTTGCTCTTCAATCTT
CTTTTCAATTTCTTGCAGAGGGCCTGTTTCTTCTGTCATCACTTTATGGCAAAACCGGAAGATGTAAGATATACATGAGATTAATTTCATTTTGTTGCGTCTCATTCTGCACTTACTAAT
TCTAATGTGCTTCATGCTCCTTTTTCTTCTTTTCAATTTAAGGTTGAAAGAGCTGTTTCTCAGCTGAAACTCATCATTAAAGGTGATATAGTTTCCGCGAAGCAATTGGAGTCCAACACT
CCCACTAAGTCTAAGTCTAGTGATGAAAGCTGTGAATCAGTTGTAACCACTGATTCATCCGAAGAATGTGAAGATTCTGACGTGGAAGATCAGAGATGGACATCTCTTCAGTTTGCTGAA
GTCACTGCTGTCTTGAAGAATTTTATGAGGTTGTCATCAAAGTCGTGTAGTAGATGCAAAGGAATTAATCCTAAACTCGAGAAGCCTATGTTCGGATGGGTTCGCATGGTATGTTCTCTT
CTAATTGTTCCTCCTAAGCAGATTTTATTATGGTATGCTTAAATGAGAATTTAGTCTTTGTTCTGTTATTGGCGAAAACAGACTACATTCTTCTTGTTCTTTTAGAGTCTTTGGGAGTTG
TAGGTCTTGGATTGTTCCATTTAGCCCTGGTGCTTGCTCTGTTGTTTAGTGTGCGTATGAAACGTGTCTTAGGAAGCATGATTAGCCAAATCCCATCAAGTTCAGTATGTTCCTGTTTTC
TCATTTTCTTTTTATCTTAAGAAAAATAACTTTCACAATTGATATCTGGCAACTTTGACAATAGTTTTATTTACCCCTTCTCATTTCTGTCGTATTATTTCTTCCTTGACATTCTATTAG
GTTTGAAGACTAAACAAAGTCAGACACATATAGGACCTCATACTTTTTTGTATTGATTCTGTGGATTGTAGAGAATGTATTTGTTGCCCTCATACTTCTGTAGTTTGTCCCTTATAAAGG
TCTATTCGTAGACATTATATATAACATGTGTGCACTGGATTGCCAAAGTGAATTTCCATGTCCAGCATGTTTCTGCTTTTTTTTTTTTTTTTTTGTTCACTTCTCTATGTTATGCTCCTC
CTTGATATCAGCAAAAGATGTGATATTCCTTTCAATAACAATCTTTTTAAACAGAGAGCAATGAAAGACTCCGATGTTGGAGCTAATGTCATTCGAGGGCTTAAGCTAAAGAAGTCCACT
AGCAGTGTTGAAAATCCAGATGGCTTTGATGATAGTGGCATTGATGCATTATCAGAAGTTGAAGATGGTGATAAAGAGACAAGAGAAAAGTCCACGGAAGTAGCTGCAGAGTTTGAAGAG
CATAATTCTAAAAGAGACCTTTTACCGAGTGAGGTTTGTTTCTAATATGGCCTAACTTTATAATAAGGCACGGTTAAAATTTTCCAAATTTGTAATAGTGTCTTGCTATTATTCACTTGT
ATCAGGTCAGGAATATCTTAAAACATCTGTGGCAGAATGAGCACGAGTTTTGCTCCTTCATTGGTGATCTTTGGCAGAGTGGGTCTGAAAAAATTGACTACTCTATGTTTTTTTTGGAGA
GTGTTCTTGTGCCCCCTACTAAATTTAGACCTCCAACAACAGGAGGTGATAGTGTAAGTAATTCCCTACAAATTATAATGTTTTGATGCTTCTATATCCTCTCTAATTTTTGGAGTTACT
TTTAATTTTGTAACTTTTGGCATTACCTCTGTGCGTCACTTTCTGTCCATGTTCTCTCGATCTTCCTTTTCCAGTTTTATATCTCCTATACTAACAGATGGTTGTTCCCATTAACTCATG
TATGATCATAATTCTCTTACGATTTTGTTTCTTTCAGGTTATGGAACATCCTCAAACCGTAGGACTAAATAAGGTCATAGAATCCAATAATATACTCGGGAATGCCTGTACTAACAAATT
AGATCAGTCGAAGGTAATTTTCAGATGGAGGAATCTTCAAGAATCAGTCAATGTCTTGTTTGATAGCAAAACTGCCACAGGTTAGCTTCTTGCCATTGTTTGATATGTATCTATTACTAA
AGAGCTTCCTTAGTTTTCTCTAGTTATGTATAGCAACCGGCTACCCCACTTTTTTATCTGTTGTCTTGTTGACTTGACAGCCTCTTTAGAGCATCTTGTATTGGTGTAGACCGACTATTA
TCGCTAATTTCCTTTGCAGTTCAAAGCCAGAGAGACAGCTCTGGAATATGTCAATTGCTGGAGAAGAAAGAGGGGCTATTTCGGCAAAAAATGATGGGAAAGAGAGTGAATCATGCGTGC
AGATCTGTGATATCTCCAGATCCTTATATCGCTGTTAATGACATCGGAATTCCTCCTTGTTTTGCTTTGAAATTGACGTATCCCGAGGTATGATGTCATATGTCGGTAAATTGCACTCTT
GACACATCATTATCTTTGGCTGTTAAATCACACGTCCCAACACTCTTAGATGGAGAAAATGTTGGGTTATTCTTTTCAGATTTTGCATCATTTTCCTCTTTTGGTGGAGATGACTTGTAG
CTATCCTTAGATTTACAAAGATACTTGTCCAACCTATAGTGGAGCCTTATGTTTGTTTTTCCGGAAGTGAAAGTTAAATGTATTGCTGCAGAGGGTGACTCCTTGGAATGTGGAGAAGTT
AAGGGAAGCTATCATTAATGGTCCTGACATTCATCCTGGAGCTACACATTACTCTGACAAATCATCTACAATGAAGTTGCCCTCTACCGAAAAAGCACGAAGGGCAATTGCAAGAAAATT
ACTGTCCTCACGAGGAGCCACTACAGAACTTGGGAAAACTTGTGATATCAACTTTGAAGGTAAAACTGTCCATCGACATATGCGAGATGGTGACATCGTCCTTGTGAATCGTCAGGTGTG
GACAAAAATTGTTTTATTTCATCAATGTTGCCTATATAAAATGTTTCTCAAATTTTGCGAAGTGGGTTTCCCAGGACGTTTTTTCATTTCTTTCTTCAGTATTTAATACGGACTCAGGCA
TTGTTTGGTGTACACCTTTTTGTCTGTGCTAAATGTTAAATTTATGTTCTCAACTATTTTTTTTCACTGGCAGCCAACATTACATAAACCTAGCTTAATGGCGCACAAGGTCCGTGTTCT
GAAGGGGGAGAAAACACTTCGTCTCCACTATGCAAATTGCAGGTAGACTCCTGTGGATATAGAGAATGCCGGATCTCCCAGATGTCATTATTTACCTTGTTTGCAATCTCCTTTCAAATT
TAAATTTGTGGACCTTTACCATGTCTCGGTTTATTTTCCACATGCATTTGACTTTTATCTCAAAAGTGGCTTAAAATATTGCTTTGGTTGCAGTACATACAATGCAGATTTTGATGGTGA
TGAGATGAATGTGCATTTTCCACAAGATGAGATTTCACGTGCTGAGGCCTACAATATTGTCAATGCTAACAACCAATATGCTAGGCCTTCTAATGGCGAGCCACTTCGAGCTTTAATTCA
GGTTTAACTTCCATGCTATTTCTTCAAACCTTTAGTTTGCTTTTATCATTGTCTTGATTTCACGAATTGGGTTGTTTACCAGTGATATTTATTGACTTTGTATTTTCTTAATAGGATCAT
ATTGTCAGTTCCGTTTTGCTTACTAAAAGGGACACATTTTTGGACAAAGATCATTTTAATCAGCTTCTCTTCAGTTCCGGTGTCACTGACATGGTACTCAGTACTTTTTCTGGAAGATCT
GGCAAGAAAGTCATGGTATCAGCTTCTGATGCAGAACTGTTGACAGTCACGCCTGCTATTTTGAAGCCAGTGCCTCTTTGGACTGGGAAGCAGGTAATCTTTGTATGCTCTGTTTTGTTA
TCTTAGTTCTTATATAAGTTGGTTTTTCCACATGTGGCTATGTGCTTTTGGTATACAAACTGTATCTAGGGAGTCATCAATGGGTTCACTAAATGCTTTTACTTCTCATGAGCTGAGTTC
TGGTTATTCGTCTCTGCTAGGTCATCACTGCAGTGTTGAATCAGATAACCAAAGGTCACCCGCCTTTCACCGTAGAGAAAGCTACCAAACTTCCAGTTGATTTCTTCAAATGTAGATCTA
GAGAAGTAAAACCTAACAGTGGAGATTTGACCAAAAAGAAAGAGATTGACGAGTCATGGAAACAGAATCTTAATGAAGATAAATTGCACATCAGAAAAAATGAATTCGTCTGCGGTGTGA
TCGACAAGGCTCAGTTTGCTGACTATGGGCTGGTTCATACAGTGCATGAGCTTTATGGTTCAAATGCTGCAGGAAATCTGCTCTCTGTTTTTAGTCGTCTCTTTACAGTCTTTCTTCAGG
TGTGCTCTCGTGTTGTTGATAATTTTATATTCATTTGTTACAGAGTTTTGCATCCTGAATCCTTGTTTTTACAACTTTCAGACCCACGGTTTCACCTGTGGCGTTGATGATCTTATTATT
TTAAAAGATATGGATGAAGAGAGGACGAAGCAACTTCAAGAATGTGAAAATGTTGGTGAAAGAGTACTCCGTAAAACCTTTGGCATAGATGTTGATGTTCAGATAGGTATGTATATCTTG
CTGGAAAGTATGTATTGCATTAATGTGTTCAGACTTGCCACCATGGTCATTTGTTACATTCTGGAGCACGGATGTCCCTCTGTTATAGTATGAGGCATTGAAATTGTAGTTTATCAAATA
AACTTGATATATATACTGTCTTGCCTGCAGATCCTCAGGACATGAGATCCAGAATAGAACGAATTCTTTATGAGGACGGGGAATCTGCTTTGGCATCTTTGGACAGGAGCATCGTAAATT
ATCTCAACCAGTGTTCAAGCAAGGGTGTGATGAACGATTTACTGTCTGATGGGTTACTAAAAACACCTGGAAGGAATTGTATATCGCTAATGACGATATCTGGGGCTAAGGGCAGTAAGG
TGAGTTTGTGGTGCCTCCTTCAATATGCACGGTGTTGTTGATAGTTTAAGTACGCATTTTCAGTATCTAGAAGTCGGTTTGTAGCTTCTGTGTTCTTAGAACCCATCTTGTCATCCTTCT
GCAGATTTTTTAGCTCATGCCAACTTTTCCAAGCTATAACTTTTAATATTTAGGGAAGGAGATAAACAAGTTGGTTTTTGAAAATATAGATAACTTATTATTATCAATTTGATATAGATT
TACTTTTGTTGTTTTTCCAATGAAGCCTATTAGCTCTGAAAGTAAATTTTACAACTTTCTCTGCATTCAACTAGGTGGAGTTGCTAGCTCTAAACATCATATATTATAGGGATATAGTTT
TGTGGAGAGTAAATTACAATTTTTGGGAGGCGAAGCTTTATCATTTCATTCTTTTGTTGTCTACTTTGAGCAGGTTAACTTCCAGCAAATCTCTTCACACCTTGGCCAGCAAGATTTAGA
AGGAAAAAGAGTTCCCCGAATGGTTTCTGGGAAGACATTACCTTGTTTCCATCCATGGGACTGGTCCCCTAGAGCTGGGGGATTTATTAGTGACAGATTCCTAAGTGGTCTTCGCCCCCA
AGAATATTACTTCCATTGCATGGCTGGACGAGAAGGGTAACTAATACTTATCCTACATAAATTATATGTTAATTACTTTTAAGATAGAAGGTGTTTCAAACTTCTTTTCTGATAGTGGAG
CTGTCAAATTTTCTACTCTTCGACTTTCCAAAGATGTGCTATTCTTTGAAGGATGCTGTCGCATTGCAAATTGATGTGTGGGCATTCACTTTGATATATCTGGTTTTTGTGTTAAACTTT
TACTTGGTTGAGGTTTTCTGTTGTAATCCTTACGAAAATTTTGTTAAGAGTCAGTCAGCATCAGCTGGTTTGTTATCTTTATTTCGTCGCATTGTGAACACTTAAAAATTCTGGTCTGCA
GGTTAGTTGATACTGCAGTGAAGACATCGCGTAGTGGGTATCTGCAAAGATGCTTGATGAAAAATCTTGAGAGTCTTAAAGTCAACTATGATTGTACTGTCCGGGATGCTGATGGGTCCA
TCATTCAGTTCCAATATGGTGAAGATGGTGTGGATGTTCATCGGTCTAGCTTCATTGAAAAGTTCAAAGAACTGACAATAGTAAGCCTTCGTTTTTGACAGTTTACCTTTTCTTTATCTG
CTCTTGGGAAACTTATGTGGTTATTTTAACTTACTTTGGTTCAGAATCAAGATATGGTCCTTCAAAAATGCAGTGAAGACATGCTATCTGGAGCTAGTAGTTACATCAGTGATCTGCCTA
TTAGTCTTAAGAAGGGAGCTGAGAAGTTTGTAGAGGCAATGCCTATGAATGAACGTATTGCTTCTAAATTTGTGAGACAAGAAGAACTACTGAAGCTGGTGAAGTCAAAATTCTTTGCAA
GTCTTGCGCAGCCAGGGGAGCCTGTAGGTGTACTTGCTGCTCAATCTGTAGGAGAGCCATCAACACAGATGACGTGAGTTTTTTTTTTCCTTTTTTATGTTGTGGTCTTGCTAATTCTTT
CACCGTGCAAATTAGGAACTGAATCACATTGGTACTCATATTTATAAATCTTAAATCTCTGAGTAATATGAGGATGCTTGCAGCTTTTGCCTTTGCTTTTGCATCTTTCCTGAAATATTT
GCATATAAAATCCTTTGTTCTGTCAATTAACAGGTTGAATACTTTCCATCTTGCTGGACGTGGAGAGATGAATGTGACACTTGGAATTCCACGTTTACAAGAGATTTTGATGACAGCTGC
AGCAAACATTAAGACACCAATAATGACATGCCCGTTGCTGAAAGGCAAAACAAAGTAAGTTGGTTTAGTTATGTTGGCGTTAATTATCTCTCGACTTCTTTCATTACTAACATTAGAAAA
CAGAAAATTGATGGGCAGCTTCTCTTAGAACTGTATTTTTGTGGTGACATATAATATGAAAGTGCAACATTGGCCATTGACTGTCAACATCTTGGAGATATTACACGTGAAAAGATCCTA
ACTTTTATGATTTGTCGTTTGTGCAGGGAGGATGCAAATGATATTACTGATAGGTTGAGGAAGATAACGGTGGCAGATATAATAAAGAGCATGGAACTGTCAGTTGTACCATATACGGTT
TATGAGAATGAAGTTTGTAGTATTCACAAGCTTAAGATAAATCTCTATAAGCCAGAGCATTATCCGAAGCACACCGATATCACTGAAGAAGACTGGGAAGAGACGATGAGGGCTGTATTT
TTAAGGAAGTTGGAGGACGCTATAGAGACCCACATGAAAATGCTCCATAGAATAAGGGGCATACACAATGATGTCACAGGTCCAATAGCTGGAAATGAAACTGATAATGATGATTCTGTA
AGTGGAAAGCAGAATGAAGATGATGGTGATGATGATGGCGAGGGTACAGAAGTTGATGATCTTGGTTCAGATGCACAGAAACAGAAGAAACAAGAAACAGATGAGATGGATTATGAGGAA
AACTCTGAAGATGAGACGAACGAACCATCTTCAATCAGTGGAGTAGAGGACCCTGAGATGGATAGTGAGAATGAGGACACAGAAGTTAGCAAGGAAGATACTCCGGAACCGCAGGAAGAG
TCTATGGAACCTCAAAAAGAGGTAAAAGGGGTAAAGAATGTCAAAGAACAGAGTAAAAAAAAGAGACGGAAATTTGTTCGAGCTAAAAGTGACAGACATATCTTTGTGAAAGGTGAAGGA
GAGAAATTTGAGGTCCATTTCAAGTTTGCTACAGATGACCCTCATATTTTACTTGCCCAGGTACCTTTTTTTATATAAAAGCTAGGTCTCTTATGACTTTGATGATGTGAGCAAAGCCCT
TATTTTTCTTTCTTACAGATTGCTCAACAAACGGCGCAGAAGGTTTACATCCAGAATTCTGGGAAGATTGAACGATGCACAGTGGCTAATTGTGGTGATCCTCAGGTGATCTACCATGGA
GACAATCCAAAGGAGAGAAGAGAAATATCCAACGATGAAAAGAAAGCCTCACCAGCTCTCCACGCATCAGGAGTTGATTTCCCTGCACTGTGGGAATTCCAAGATAAACTTGACGTCAGG
TACTTGTATAGCAACAGCATTCACGATATGCTCAACATTTTTGGAGTTGAAGCAGCTAGAGAAACAATAATCAGGGAAATAAACCACGTCTTCAAATCATATGGCATTTCTGTAAGCATC
AGACACTTGAACCTCATTGCAGATTATATGACCTTTTCCGGTGGATACCGACCAATGAGCCGTATGGGAGGAATTGCAGAATCAACTTCACCATTCTGCAGAATGACTTTTGAAACAGCC
ACTAAGTTCATTGTCCAAGCAGCTACTTATGGAGAAAAGGACACATTAGAAACCCCCTCTGCTAGAATCTGTCTTGGCTTGCCTGCGCTTTCAGGAACTGGATGCTTCGATTTGATGCAG
AGAGTGGAGCTCTGAGATTCAGTACACTTTCATTATGGTCCACAATTTAGGTTCTTCCTTTCAAATCATACTCCAATGTTTCTCAAGTCTGATGACATCACTTTTGAGGTTGATTGTTCT
GTCCAATCCTCAGGTGGAGCCTCTTGCTCAATTATCTCTAATTTAATATATCTGTAGTTTATTTTTTTTATTTTAGACTTTTTGGTATCCCATAAGTGGATAGATGTATGTATCTGCCGA
CATATTGAGCAAACGTTTGGAGGCATTTTTTGAGTGACATTTTGATCTGATTTGATGTGTTTCGCTTACGATGTTGTAATAACCAGCTTAATTTGTCATTCCACCTAATTGTGTTAGGTA
CTTTCTGTTTTCTTGAATAATTTGGTGTCGGTTTTCGTTTATCGCTTCACGGGCGGTTTAATATGTGCACTGCGGTATATATAAAAATAAATTTACATGTAAGTTTGATACTATTCTGTT
TGCACCAATCCTTCCACACACCGGACCGTCTCAACCCACATGTGTCCTAAGGAATACAAGTTCAGAGTCTTAATTTTGGAAAACATGTGTTGTGATAATTACGTTTTGCGAAAACCAAGT
ATTTATTGTTTTGGTGCTAACTAGTGTTTTAAAAACACGGTCGTCTAGACGTTCATACAAGTTATATAACTTGATAGTCATAGTATTTGATATAAATTTAATGAATGTTTTGTCTAATTT
TTATTTATGATTTAACACTTTTGTTTCTTTAATCGATGTTTTAAAATAAATGTCTAAATAGTCTAAGATCACATAAAAATAGATGAAACCGATTAGTTTTTAAACTTATTTTATGTTTTA
GATTTTGGTGAACACTTCATAATGTCGCCTTAAAAAATGAATCGAATGGTGAAAGAGACAACCGAGATTAGTTGTTTGAATCCACGATGTTTTATTAGTTTATTTTCGTCATTGGTAATT
TCCTAATATATTTGTTACAATGTTAAACATTTAGTTGGATTTAAAAAATTTAATCATTTTGTTATTATTGTTTGATTTTATATTTTATTAAACATGATTTGATTATTTTTGTTTTTTTAT
TTATAAAAACTCTAAGATCTCTATTAATATTAATTTATTAATAAATTTTAATCAATTGGTCCGTAGTTCAAGCTAGTTGATCCGATGACCCAAAAGATAATTCGGTTCATTATCTGGGTC
GGGTTTAAAAACATTGCTGCTCGCTTAACATCTCACACCTATTGCTAACATAAACTCTTAGAATTATTCAGTTTATTTTGATTTAAGACGGTCAAGTATCCTTTCAATAACAAAGAGGAA
ATATTTGGAAAATAGTCATTTACTTAGTTTCTTTTGAAATTTTGCATGGTGATAAACGAAACATTTTATTATCTGCAATATCATTTGTGTCAAGTTGAGTACTCATAATAAACTTGGATA
CGGACACAAATGCATTGCTTTTGATTTAATTAACCGCGGTGCTCATAGTACGTATGCTTTAAAATTGAAACTAGTAAATGTAGAAAAACATATATACTGCATCTCGAAAGTTTTGTTTTG
ACAGTGAATCATCTAAATTTAAGGTCTTTAAGATAGTACATATCACACAGAAGAAAATGTTTTCCCTTCCAAACATTCTGATTTGACAATATATAGTGCATCAATTATTTTTAAAAGTAA
CTGAGAAAGATGAATGAAAAAGAAAATGAAGAGGGATGTTTAGATAAAGAAAAACAAAAAAAAAAAACAAAAAACACAAGAGTGGAGGAAACGACGACGTCTTCACTCTTGAGACTACCC
CTCGTGCTGTCTTGAAAGACTGCCCCAAGTTGTGAATTTGGTCAACTCCTCCCGACACCTCTTTTATTACGTACTCTCCCTAGCTTTTGTCTTAAGAAAAGTATAGTAGTTATTTACTTG
ATTCATTGCATTTCTCATGATTGTTACTATTAATTCAAAAAAGAAGTTACAATTCTTTAGTGTCTTTCCACATATTATTAGAAATGTAACATTAGCTTATTTAATAGCAGCAATGGATGT
TTTTTTTATCACACTCAGATCGATGCCCTCCATCGCTGCAAAAATGCCTGCATGTTTCACTAACATTTGCTCTTTCTTTCCCAAACCCAAGACTGATATTTTATTTGTTCCCTTCATTTT
CACTAGCTCACCAATACATTATTATAGTATTAAGCAAGATTCAACAAATAGTTTACTTGTCTTTTCTAAATGGGTTTATTTATTGTTTTTCAGTTATCTTTTTTTTTTCTCTGTCATGGT
AAATCAAAAGAATCTCTCTATACCAAATTTTATACATTTCTCTATCTGTTGGGACTAGAATATTTCCTTTACAATCTTTTTCAATTGGAAATAAAATTAGAGAGAACAAACTAGTCGTTT
CTTTGGAAAGGTTGATGCTCAAGTCACTACTAGCTTAACCTTTATTAATCTATTCTATTATAAAAAATTTATTAACTTATTTTATTATAAATTCCAAAATAAATTAACTAGACTACAAGA
TCATTCTGAAGTAAAAGTTTGTATATATCGGTTTTGCATAGTAAACTCTTATATATTTTGGTGTCTTAAAAAGGTGTTGATAACCGACAAAAACAACATAAAACAAGTGAAAAATATACA
AAATTTCTACTTCAATCATTGGAGTAGTTAATTGTGTTTAGATTTAGTTATTCAGCAATTCTTTATTTTTGTTAATGCATATAGATCATTGGAACAATTCTTTCTTGCTTTCTTGAATTA
CACTAATTTTCTCGTATGTGTACCCACCAAACAAGAAAAGGTTGGTCTAAAGATTTTATTTAAACTTTATTTGAATGCTGCACTCATTTTTTCGTCCTTTTATTAAATATTCACCCTTTT
GCTTTAAAGGGAAAAAGAAAGTTGAAATTTGATAACATTGCTGCAATGTTTTTAGTTATAGAAATACGATTATATTAAATAATATGATAGTTTAAATGGTAAAATGCGCTCCTATCTATC
ATAACAAATGATGAGAATAATTGAAAAAAATGATGAGAATTGCCATGAGTGTTGTGTGTTTGCGATCGTGTATATGTATATAAGCATAATTATAACAAAAGAGTAGGTGATATACACATT
AGGTGAAGCCTAGAGTTTGTGGTACACTTCCTTTAAATTTGAATTGTCCAAAAAATTAGTAGGTCACTATTTCTCTTCCACAATGTCCCCACCAACATATTATATATATATATATATATA
TATATATATATATATATATTTGTTTTCATATACTAATTGGCGCAGTTGTCTTAGAGACTGTCTTTCTGCTGCAAAACATAAAAACGGATATGGAACGAAATTGAACAAACCTGGTTAATA
AGAAAGCAGAACAAACGAAACAAGTAAGGTAAAAAGAATGATTCAAAAATTTCTAACTAACGTTTCAGCTTAACTTTTCAAATTTTATAGAATTAATTTAATCCATAACTAACTAACACA
TTTATTTCATTATACCAAAAATAAATCATCACACACTAAACTAGAGACGCATGACCGTGCCACATCCTTCCTTCATTTGTCAACAGAATATTAAGTTATTAACAGTTGGGTCCCAAGTTC
GACACTCATAAAACAATATATGTAATTTGAGGAAGATGGAAAAACTTCATGCAACACTGTTTCTGTTTTTTTGTTCATATGAAAGTTATGGTCAGTTTTCGCCAATGCAGATTTTCACTA
TATATAAGATATTTTCTTTTTCTTTTTTGTGCTCTACAAAAATGGAAAGAGCAATACACAAGAAACAATGAGAAAACTATATGACAAGCTAATACAAGTCTCTTTTTTTTTAACAAAGCT
AATACAAGTCTAATATCCCAAAAATTCTTATAAGATTCTTATATGTAAGTTGATATCATCATCTGATCTAATCGTCATAGCTTCACAGCAGATCCAAGATTAACGTTTCACAACTCAACA
AAATAATTCTTTTTAATTACTGTACGTATACAGCAATATGTAATTTAAAAAAATAAAAATAATAAATGACCGTATGTATTTATTGCAGTTCTACCAGTTGAACTCAGCAAACAGAATCAC
TATTTAAACCTTTAGTCGTAGTATCGATAAAACTGTTTCATATAAGAAACATCACATGCAATATAAATGTTCTATATAGAATTAATGATGTCATGACCCGACACATAAATTTTAAATTTT
ATCATAATATACATAAAAAGGTCACATCCAAAATAAAACCTAAGCACAAAGAGAGACATAGAAGAACCATATGGTGATGGCTTCTCTCTCCTGCTCTATGGGTATATATAACACACATAC
AAATAGTCACAATGTGTTGCTTGTGAGGGCCCAGCCTCTTGTATAAGGCCGAAGTCTTATTCCGTTGAAATTCTACTCAATATGAGGTTTACCTACTAAGACCCATATTATATCAAATCC
AAAGAATGTTTCTCAAGTTAATATCCTAAGAATATTATCCATTATTATTATATATCCTCCTAACATTAGGTATTTTCCATCATCATATCTTGAAAATTTCTACAATTTTTTGTTCTTTTA
CTTTGATAAAGATACCATCCATTTGTTTCAACAATTGTTGAGCTACGTAAATAACACATTTTAGAAGTTTCACCATGAAAAACAAGTTCTACAGCGGAATTATTCAACTACCATAATATC
AAAATTTAATTCGGGCATATTCAACTCCAGTACAGAATTTATACACCATGCATCTACACAGATAAATGCTGCAATCGATCAAGTTAAGATGTGAATGTGTTTTGCATAATTAACTGATTG
GTGGATTAAAGATGAGGTCGAAATAATCCAATGTAGATGTTACTGGTGAAAATAGTACTCATGTTTATAACCTACATATATTGCCAAAAACAACAACATTACAATTGCAACAGTGAACAT
GAAATGTTCTTTGTGAACATGTGGTTCGTTTTGTGCATAAATAGTGTCATGATGGATATATAAAACCAAATTATGTCATCACAAAAAATACACTAGTATTGTGACAATAAATTAAGATCA
TGATTTATTTTTATTTTTCTTAAAGAAATTTAAGATCATGATGTTTATTAATATTCGGAACTTAAATGTATATATGCGTAATCATCACAACTTTCATATACTAATTAAAATTGATTAATG
CCAACTCACATATATATATGCGAATAATTTGAATGAGTTTAATGAGAATCAGATTTTGAACTACGATATGTGGTAATGTAGGCGATACGTAATATGATGGGTCCATATATTAAAACCGAA
TCTAGCACATATATTATATCATCGCCTGATTACTTTGCATCATAACAAACATGGATAACTTACTCAGCGAGCAAAAAGTTATCTTGGAGAGAAACTGAAATTTTGTTTACAGTAGACTTT
GGGTCACCGTCAGAAAGAAATGATTTATGTTTTCACATATATTATCAATTATTCGTTATTATGGACGGAAAGCCTATAATTTCCTAGAGAGACCTTTTCTAGCTAAAGAAAATATATTTT
CAAATCGATAGAATTGCATTTCGTAACTAAAAAAAAAACACAATTCAGCATAACTAAAAAGGTTGTGTTTTTTTCTTTTTCTTTTTCACCGATTATATATAGTAAATAGCTTTTCAGCAA
AAATTAAATGTGTTCCGCATTTTTATTCGACCGATATTTCATTCTTCCTTTGTTCATAGATTTGAATATACATATATATATATATATATATATATATATTATTGTGCCATAACAAAGAAA
GAATAGATAATTGTTTGTTTGTGTATAATTTAGAATTATAGATATTGGGTAAAGTGGAGAAGGAAGAAAAGGAACAGTGAGGCAGGATCTGCGGTGGGGATTTGGACATTCAATGATCTT
ACCGTTTGAGGGAAAGCCGACCATTGATGCGCACACCAATGCAATTGCTTCCCTTTTTTCTCATATAAATATTAAAACTCATAAAATAAATAAACAATTAACATAAGCAAAACTACATAA
TTTGGTTCATCGAATTAATAATTCATGTCAATAATAGAAAATCAAAACCCCCCAAAACTTTTACGAATACATACATTCCAGTTTTCTCTCGGGTCCTCGTACTTGATTACCAAATTTATT
AATTATTGAATTCCCATATGTGTGTTTTCAATTTATTTATTTTTGTTTATTTTATAGTTAAAATTTTATGAGGAAGAAATCCATTATATGTGAATCTATATCCTAAAATGAATCTAACCT
AGCATAAATATGGGATAATACTTCAAAACTACTCACAAACTTTGAAATATTGTCCTTCTAAACCTAGAAAGATATTATTTATCTAACCTTCTTCTTGTCTATATATTTTTGAAACTAGGT
CATAGGAGTAGATTTTACTGATATTTATTTCTTTTCTAAACTACAAACACAAAAATTGTAAAATCAGAATTGTGTCCTAATTTATGCTATTTTTTTTTAATTAGCTCATGAGTCGGGAAT
GACGCCACAATTTTATTTAATTAATTTGTCCATCGGTATTTAGACAGTTACATTATTTTTCAAATTTACCCTGTTTCAAAACTATTTTTAAGTCTCAAACTGATAAGATATGGCTTCTTT
TTTTCTTTTTTTGAGGAAAGGCTTTTAAGATAAGAAAATTTGTTTGGGAATTGGGATGAGAGCCATCTCCAAAAAGCAGTGACATTATCTTTGTATGATGTATCTGAACCTCATATGCTT
TATGTATTTTTTTATTTTATTTTTTTGTCAAATATGTTCCTTTTTATATATTAATCCTGTTTCACTCATAGTGAATATAAATAAATAAATTCCAATTTTTCCGTGGAGCCAATATAGGTC
GAACTCGAATAGCTTTTTGTTTTGTCATATTGGCTATAAGATTATTGTCTTTGGTATTTTAGCGTATGTATGTATACTCTTCAAGCGAGCCCTAATCCTCAATGTCTATTATTATCATCT
TTATTACATTTTGACCTACTTGTATGAAATGGCATCCACTAATGCTTTTAATTAAGTACATAATCCACAGATGTGGAATATTTAAGGACTTTTATGATTTAAATATGTTAATACAAGTTC
CTGTGCTATTAAGCCTTACGTAATCTGATAATGTTAATCAAATTAGATAATACATATAATTAGAGCCCCTTTTGTAGATTTACTTTAATTCGTTTAATTAGTAAAACAATCACCATGAAA
AAATGGTCATATTCAAGCATAGTTTTACTCTCTCTTTTTCAACGACCATAGTCTGACAATAAACTAAGTGAATTCAGACTTGAACATACGAACAACAATTATTCACATCATTCAATGGTT
TTGCATTCTTTTTCCTTATAAGATCCAGGTATAAGAGATACACAAATCGAATAAGGATCCAAAGTTAGATCTTTGTACGGTTTTAAAAAATACAATGAAGTAATATGTTATATAGTTCTG
ATGTGCAGGTTCAGACGCTGTGTTTACTTACCATGATCATACGTAGAAACTCTCAGTCACACGAATTATGAGACTATGATGTCGTCCGAAAATTAAGACATCTTATAATAGTAAGAAAAT
TAAAGAACGTGATTTGTAGTTTATAATTATAACAACTTATAAGATTTTGAAAACCTTTTAAATTGATTAAAAAATTATTTTAATTCTATATTCTTAACAAAAACAAATCACCAATAAAAA
AAAAAAATCTACTATCTGAATTTCTAATGCTTACTGCCTAATCTATAAATGTTATCTTCAAAACATCGTAAACAGTCTTAACCGCACTGGTTATTTCTTAACCATCGTTTTATTTTTTTT
ATAAAGAATAAGGACCTACATATCTGAATGAAATAATTACTTTGCGTAGACTAATACACATTCGTATTTGACCTGCTTCTTTAGTTCCTTTTTTTTTTTTTTTTCGTTAAAGTCAGTTTT
TAGTTTTCAGTCCATAATTAATAATCTTTCTCTCTCTTTTTCTCTTGCACCCAAAGAAAATCTCTCTTTGCAACCCAAAAAAAAAGCTCTCTCTCTCTCCCATCCCATCACAATCTCTCC
ATCTCCATCTTCATCTCCCATCTATGTCTCTTGTATAAAGATAATCCCACAAGTCTTAAAACTATTCCTTTCTCTTCCTCTCTCTCTCTCTTCACCATGACTGATCCTTATTCCAATTTC
TTCACAGACTGGTTCAAGTCTAATCCTTTTCACCATTACCCTAATTCCTCCACTAACCCCTCTCCTCATCCTCTTCCTCCTGTTACTCCTCCCTCTTCCTTCTTCTTCTTCCCTCAATCC
GGAGACCTCCGCCGTCCACCGCCGCCACCAACTCCTCCTCCTTCTCCTCCTCTCCGAGAAGCCCTCCCTCTCCTCAGCCTCAGCCCCGCCAACAAACAACAAGACCACCATCACAACCAT
GACCACCTTATTCAAGAACCACCTTCAACCTCCATGGATGTCGACTACGATCATCACCATCAAGATGATCATCATAACCTCGATGACGATGACCATGACGTCACCGTTGCTCTTCACATA
GGCCTTCCAAGCCCTAGTGCTCAAGAGATGGCCTCTTTGCTCATGATGTCTTCTTCTTCCTCTTCCTCGAGGACCACTCATCATCACGAGGACATGAATCACAAGAAAGACCTCGACCAT
GAGTACAGCCACGGAGCTGTCGGAGGAGGAGAAGATGACGATGAAGATTCAGTCGGCGGAGACGGCGGCTGTAGAATCAGCAGACTCAACAAGGGTCAATATTGGATCCCTACACCTTCT
CAGATTCTCATTGGCCCTACTCAGTTCTCATGTCCTGTTTGCTTCAAAACCTTCAACAGATACAATAACATGCAGGTTCTTAATTAATCACACTCTCATTAATCTAAATCTTTAACATAT
CTCAATACGCATTACTTTTTGAAGAATTTCGTTTTCTTTTCCATGTAAATCGACTTCTTTTTTCCCTTCATTATTCCGAGTAAACCCAAAAGGTAAAAACCAAAGAAAATAGGTTTGCTC
ACTAAATTTCCTCGAAAAAAAACAAAAACGTTTTCACCTTAAATCGGTAAATAAATATATATAAATACATACTGTTTTCAAATCAATCAGAGGACGTGTCTTTGCTCACTGATGCATGAA
TAAATCATTGCATTACAAAGAACCGAGAGACTTGAGACTGTGAAGTCTGAGACTGAGATTTAACAAGACAGTAAATGTTCTTTATGTCTTTAGTACTTTCAGAGTCTCTGTGGTTTGCTG
CTTTTCACTACAATATTGGCAAGTGTGTCACCCTTTTTTTGTATGAGAGTCTTCAAATGTCTAACGTGTAAAATAACAGTACTGATACGATTTCACAGACCCATATTTCAATTAATATAC
ATAGATACATATAAGGCTTCATTTGTTTGCTACATATATGAGCTTGATAAGATTTTGTACTGAACATAAACTAAGCATCTTTTTCTTTTTAAGTTTTGCTTAGTTAATTTGTTAACCTAA
GCATGCATTGACATATCTTATTATTATTATTATTATTATTATTATATATATATATATA---TATTTTTTTATGAAATTCGTTTCTATAATTTTGATTACATTTCAGCATTTGTTTGACAT
CTTATTGTCTTTTTACATATGCTTCAAGGTTGATCTGCTAATTAAGTTGCGTCTGCTGGTTAGAATAATCATCATAACATTGATAATCTATGTATGCTGGCTAGAGTAATCATTACATCT
TATAGAAGACACATGTTATTAAAACTGCTAATGCACATATCATAAGCTAAAGTTTCAAGACTCACACTTTTAGAACTTTTCGAACATATACTATAAGTTATCCAAACCCTACATGATGAT
CATATATACATGCATGATTTTGTTTACAGATGCATATGTGGGGACATGGATCACAATACAGAAAAGGACCTGAATCTCTAAGGGGAACACAACCAACAGGAATGCTAAGGCTTCCGTGCT
ATTGCTGCGCCCCAGGCTGTCGCAACAACATTGACCATCCAAGGGCAAAGCCTCTCAAAGACTTCAGAACCCTTCAAACACATTACAAGAGAAAACATGGGATCAAACCTTTCATGTGTA
GGAAATGTGGAAAGGCTTTCGCAGTCCGAGGGGACTGGAGAACACATGAGAAGAATTGTGGCAAACTTTGGTATTGCATATGTGGATCTGATTTCAAGCACAAGAGATCTCTCAAAGATC
ACATCAAGGCTTTTGGGAATGGTCATGGAGCCTACGGAATTGATGGGTTTGATGAAGAAGATGAGCCTGCCTCTGAGGTAGAACAATTAGACAATGATCATGAGTCAATGCAGTCTAAAT
AGCTTATATATATTACTATAAGTACTAAGTAATTCGGTATATATATTAATTATAAGAAACCTAAATCTATGGACCAAGTTTTGATGGAGGTAGGGCTTTTCAAACTAAAAGCTATATCAT
CTAATTGATCATAGGAAAAAAATGAATCAAGAGCACTTGGAAAATTTTAAATTGTATCTTTAGCTTCCTAGTTAAATTTATTGCAAGACAATGTAGCAGTCTAACCAATGAGGTTCCCAA
CGGTTTATTTCTATTTGTATATTATTTTGTCATTAGCTTCACCTTTCGTTAATTCGAAGGACATAACTTATAAATGTTTAAATTATGTTTGTTAGGATACTAAAAGACAAGAAAAGTAGA
TGCTATACATTCATGCATAAGAATTTTCTCTTAATATACCATATTCTAGATCAAAATGAATATTTCCAAATTTCAATTTGAGTAATAATAGATTCTAGTTTTTTTTTTATTCCAACAGAT
ATTTGTTTTCTGGTGGAGTTATCGTTGGTTTTATTTTATAAGAATACTTGTGATACTTAATTGTCTAGTGACATCATGGAAAATAATGAGAGAATGGACACTAGAGAATATTGCTACGTA
CTCAAGTGCAGAACTTTATTAGGAAGATCGAATACCAAATTATACATAATGTGATGATGATACGCATCCCATATGTTTTGAGAATATAACAATACATAAATAATTATAGATGTGTTTTGG
TTTATATTTTATCAACGCATGTAAAATTAAATTAAAATAATTCAAATCTTTAGTACATAATTTACCAAAAAATATCATTCAACTGAACAATTCTTGATTCTCACGAACTCATCCGAATGT
GAGAAAACAAATCAAAATGCCGATGCTAGTTATTGTCATATCTACCAATTCATAGCAATTAGTTTAAAAGCTACTCTCGTCCGTTTCTCTTTCTTTTTTTAGTTTATGTATATGTTGCTT
GATCTAATACATAATCAACAGTTGAAACACTTCAGTTTTTGTTTGTATCGTTTGCGTAATACCTTGTGTTTTTGAATGGTTACAAGTACTTGAAATGAAACGTTTAAAGTATATTGCGTT
TTTTTTCTTTTCAAAACATCTGTGTTAATTTTTATATTTTTTCTTAATTATTTTATGGGGTGTAATACTCAAATTTTAAATATAAAAGGCAATTATAATATATATTATACTGTTTCTTCA
ATAAAATGTTTTGTTGGTTTCGTTCTCATGAAAAAATTGTCCTATATATATGTAGTGATGTTCATACTAATTAACTTTCCGATTAATAAGCACCAAATGAATATTGCATTTGTTAACCTG
ATGAAGCCTGTCAAAAAGATTTCTTTATTTTTACTATATATTATATATATAAGAAAACAAAATTACCGGACTACAAGTGATTGTCTTGTTATTGTAGTTACAGTTTTTGTTTTGTGTCAG
TTAGTTGGTAATGAAGAATTCAAGATCCAATTTGGATATGATTGTATACTAAGATTACAGTTAAAGAGAGGCTTTTCTTCCTGCAAAGAGCTTTTCAATATGCTCCCTTTTTGCTATCTT
TTTTTCCCCTCTTCTCCTTTTTGTTAGTGGAGAGACAAATTTGCTCGTTGAAGGAACATTACACCTCTTGAACTAAATAAGATTCACTTTCATTTTATTTTTTAATCTTAGAATTCGAAA
CCAAAATTATCTCTCGATTTAGATATTGTCATATTGACCTAATTTTCGTTCACGTATAAAGGTATGCATAAACAGTGAATATTCCTTCGGTTCCTATATCTGCATACGTATGCATGCAGT
CATGTATATACACGTGTATGTATGTACATGAAGATGATGATAAATGGGTGAAGAAGCACAAACTAATGTGAAGGAGGGTGATAAAAAAACAAAAGAGAAGAGAGTGGAGCCCAAAGGGTG
TGATGGGTTGTTTGGGAGCAAAGATTGATGGTATCAACAGTTATTTTTTTTTTGCTCTCTATCTTTCTCTCTCACTCACTGTTATTTGATTTGACATCTCATTTTTCCTTTGACCATCTC
TCTCTCTCTCTACACACACACTCTCACACAAATGACACAACTTTCATCATCTCCTCCAATCAAAACCCACATGCTTGCCTCTTTTGTATTCATTTCATATTCAAGTTTACTCATCTTATT
TCTTAAATGTATTTGAACCTAATCTAAAATGTTAGATTAGTTGTGTCCCTAACAGTTAGTTACCTTATTTTAATACATACAGTAATTGGAGGGATATACATAACATTAATGTGCAAAAAA
AAATTCTGTTATAGATGGATATACATACAATAATGTATGGGTTGTTTTAACATTGGTCACAAGCTGAAACTAAACAGTAGAAAATCTGGAAAAGTTATGAACGCACATCTTTAAATTATG
TAGGATTCAGACAACATTTATTGCCAATCAATATCCTACCCCTTTGTTGGGAGAAATAGACCATCCCTATTCCCTACCTCTCTTCTTTCCTTTGACCCCTCTCATTTTCCCAACACTCTC
CAGAAATTTCTACCGATCGATAAATATGTACATATATATTGGTATATGGTATTAAGTGGTTCCTATCGAATGTTAGATCATCTTTTATATGCGGTAAAATGTAAGTCATGCGTTGACAGA
TAACATATAAGCAGTAAAAGTTTTAGCTAGTCATTCAAATCGACATTTTCTATAATACGGTAGAAAACCTTCTAGATTAACTTTTGTCACTTTATATTTTTGGAATCTATGTATAGCTTT
ATGATTAAACTATTTAAAAAGTCCCAACAGTTTATATCACATTGGAAAGTGATAAAGAAGCAAGAGAAATAGTTATGTTTAATATAATTATATAAATGAATGATATAAGTTAACATGCTA
AAACTTTGATTTTTTTTAATTTACAACTTAGTTATGAACACTATTATTTTTTGGTCAAATGAATTCTAATTTGCTTAGACATATATATATCCAGTTAAAGGTCTACATGCACATGTTTAT
ATATTAAGATAGATAGATCACACAAAGAAACATAAAAATAAATGGAAAATTATTGATATAAAATGGAGTACTAGTTAAAAGTTTTCGAATCTCGAAACTGAATTGTTCTCTGTGAGTGTG
CAAAAGACATTTTCAAAATCCGAGCAACATATATTTGGATTTTCCTACTGGTGCCGGAAAGAATCCGAACATTGGAGTTCACTTTGTTCCGTAACTATGCTGTTAAATTAACTAATGCAT
TTATAAAACCAAAGTTTATACATTGGTTATTTTCACGTAGACAATTTTCCTTGTCTGAAAAAAACTTGAATAAAAGGCCTTAATTCCTGCTTTTTAAAATCCCGAAGCAATATTCTAAAT
CCGTCAAACGAAATTTTAATTACTTTACAATTTCCTATGTTCATGTCGAGATATGCAAATGTGTAAATTACTAGTACTAACTGAATTAATTTATTTAGTTTTACTGTTCATATTCCAAGG
CTGATCTGAAGGAGACAGCTTTGTCTGCCGTGGCTCAAATCTCCATCTCCCACATTTAATTTATTTTAGTTGACACACACGTACGTAAACTGTTTACATTAGTAGTATTTTTTTATCATG
GAAAAAATCTTCCTGTGACCGTGTGACGTATTTGTTTTGTCTATATAATACATAATTACATATACGTAAATATGTAACGAAAACGTAAATGAAAGAAAAGTATAAATTTGATTATTAAGA
TTAAGTAGCACATAAAGAAGATTAATGTAGCAATATATGATTTTCGACAACTTTGTTTGAAGGAGGCCCCAACATGCAAAAGATAAAGGGAGAAAGAGGCCAAATTGAGCTTGACTCATG
ATTAATCACGGGTACCTCAAAAGAGCAAACAAAAAAATAT

>Aedal-1.GMI_chr3:21337000-21376999nucleotide
TTTTGTAAGTGAGTGATATTTTTGTCATTTTGATTTATAAACATATAAGAATAAGGAAATATTTGTCTGATAATTTCTTAAGTTTTTTTTTTTGGGCATTCTCTTTGCAACTTGCGGAAT
TATAGAAATCATCATGCAGGTGTACATTGTTTTCTCTATTCATTTCATACTTATTTATTATATGTGTTCCTTACTTATTTATTTCCAAATATTACGACAATTTCAAAGAGTGATGATACC
AGAATTTAGAAAGAAAGTATTACATCCTTTAATTTGATTAAAACTATCTATAGTTTGATGCAATTCTACTACGTTTTCTTAAAGACTGTCTAAAACTCCGGCATGAATGTAGTAGAGTCA
AAGAGTTTGCTTGTCCAAAATTCCAAATTAAATATATAAAACAAGAATCGTCAATCTAATAAAAATAACAATTTTATGTGAAAGAATATATAATTGGACGTATTACTCCAACCATACTAC
TCTTCAACAAGAAAATAGATCAACCAACCTCTAACTTAAAATTCACCATCAAACCAAGAACAAAGGAAGAAACCACCAACCACTATGATCAACTCCAAAAATACATTCATCGTCGCTACA
ACCATCTTATGCCTCTCCATGGCCATATTATCCGAAGGTCAAGCTAACCCTTTTCTATTGCAACTCGATCGGTGGGAAATGTTGCTACCGAGCATCGGTATATCCGCCATGCACATGCAA
CTCCTCCACAACGGCATGGTTATAATGTTCGACCGTACCGATTTCGGTACCTCAAATGTTTCTCTACCCGGAGGCATATGTCGTTACGACCCTACTGACACCGCAGAAAAGTTCGATTGC
AGCGCACACTCAGTTCTCTACGATGTTGTCTCCAACACATACCGTCCTTTGAATGTCCAAACAGATACATGGTGTTCTTCTGGTGCGGTTCTTCCCAACGGAACATTGGTTCAAACCGGT
GGATACAACGATGGTGAGCGTGCTGCTCGAATGTTTAGCCCTTGTGGTTATAGTGAAACATGTGATTGGATTGAGTTTCCTCAGTATCTATCCCAACGTAGATGGTATGCCACCAACCAA
ATATTACCCGATGGACGGATCATTGTGGTCGGAGGAAGAAGACAGTTCAACTATGAACTTTTTCCCCGACATGATTCTCGGTCTAGAAGCTCAAGACTTGAGTTTCTTAGAGAAACTTCA
GATGGAAGTAACGAGAACAACTTATATCCGTTCATACATCTTTTACCTGATGGAAACTTATTTGTCTTCGCTAACACAAGATCCATTGTGTTCGATTACAAAAAGAACCGAATCGTGAAA
GAGTTTCCAGAGATTCCAGGTGGTGATCCAAGGAACTATCCAAGCAGTGGTTCTTCTATACTATTTCCATTAGATGATACCAACGATGCTAACGTAGAAATTGAGATAATGGTATGTGGA
GGCTCTCCTAAAGGCGGCTTCTCACGTGGATTCACACGTGCCACCTCCACATGCGGGAGGCTAAAACTATCCGATCAGAGTCCAAGTTGGGAAATGGAAACCATGCCATTGCCACGTGTT
ATGGGAGACATGCTACTCTTACCAACAGGTGACGTCATCATCGTAAACGGAGCCGGAGCTGGCACGGCCGGTTGGGAGAAAGCACGTGACCCGATTATCCAACCTGTGATATATCAACCG
TTTGATCATCTCTTCACCGTTATGTCCACACCATCACGTCCTAGGATGTACCATTCCTCAGCGATTTTATTACCAGACGGTCGGGTTTTAGTTGGTGGAAGTAATCCTCACGTTTATTAC
AACTTTACCAACGTCGAGTATCCAACGGATTTAAGCCTCGAGGCTTATTCTCCACCATATCTATTTTTCACATCCGACCCAATACGTCCCAAGATATTATTGACAAGCGACAAAGTATTG
AGTTACAAGAGATTGTTTAACGTGGATTTCTCCATAGCTCAGTTTCTGACCGTTGATCTTCTCTCTGTGAGGATAGTTGCACCATCTTTCACTACACACTCCTTTGCGATGAATCAGAGG
ATGGTAATCTTGAAGCTACTCTCTGTGACGCGTGACCAGCTAACAAATTCTTATAGAGTCAGTGCATTGGGTCCATCAACGGCTGAGATTGCTCCTCCGGGATACTATATGATATTTCTG
GTGCATGCAGGTATACCAAGCTCAGCCGCTTGGGTGCAGATTGAGTGAAGCTTAAATAGATCGATTATGAATAGTTTGAAATGTATGTTGCATGATATATATAAATATTCAAGCAAAATA
AAGAGAGAGGAAGAGATTAGATAATATGCTGAATAAATTGTTAACTTACGATCTTTATAAAAACTGGCTTGAATTTAACAAATAGAGTTTTGCTTACATAATGACTGATGGTTCACCTAA
CTCAAAACCCAAGATTATTCCTTTCAAAAAGAATCGATTTGGCAATGAATCTTGAATGATTCTGCCGTGTGTATATGTATATGCTTCTGCAGCTTCTGAGGTATTTACTTCCAAAGTTCC
AACTTTTTTGTTTTAGATTTTGATCAGCTGGTTTTATGGAGACATTCTTGCGGCAAACCATAATCTTTAGTCCGGTTTACGGCTTGCTCTCGTCTCCATGGATCGTTGTGTAGCTTGAAA
TGCAGAGTTTGTATGATAGTAGCGAAGATATCATCGTGCTTCAGTTTAGAGAATTGAACAGCCCAGTCTTCTTCATGTCCATAAGTAGCTTTTTGTCTCTCTGCTTCAAGCAAAATCGAG
TCTCGGAACAAGAATCTTTGCCAGAGCTCCTTTACATTACCCAGTCTGAATTGTATCTCTGCCTCACTGAATCCCTGTGAGAGATTTCAGATTAAAATGAGTCTGAGATTAGGAGCAGTT
TAGTTAGTTGAGAACAAGACAGAGAGAGAGTGGTTACTCGCAGAGTGTTTATGAGATTGGGAATGTCATCTTCATTGACACGAACTGCAAAACTTTCATAATTGAGCATGTTCTCATATG
GCAAGTAGATTCCGTCCTAATGAAGAGTCATCAATCAACGGGAACCAACAAACCGTCATTTTCGGATCAGACAGCTTAAGTTTTTGGATTAATGTATTGAATGTGGTAAGTTTAAGCTAT
ATACCTGAATGATGACTGGAACACATCCTTGTAAGATACTATCTTCCATGCGTCCACTCCAACCATCTCCAGGGAACGCACCACAGAAGATTGAATTGGCTATGTCCTTGTGGTAATTGT
CGGAACGCAATGGAGTTACAATCACATCTTCTGCGTGCTGCTTCCCAAGCTTACCTTCTTTGTTAGGGCTAGAACCAAACTCTTCTGCTAGCTTCTGCCTGATTCCCATGCTATACCTGC
ATTAGATGTTATGGGACCATTATATACATCTCCATTAGGAATGCTGTTTGAAGCAAGCTCGACTTTCCCAAATGATATCAACATGAGTCTTTAAGTTGAAGACTTACGAATCTTCAGGCC
TTCCCTTTTCATAAGCAGGTCCGAGATTCCCATTGAAGTAAAACAATGTTTTCCGCTTCTCCCGTGGCCTAATAATAAGGAACAAGACAACAACTTTCAGGCTTCTTGTTTCCAGCGATC
GAACATGACTGAAACAATGTCCAAGAACTATCAGAGAATATACCTTTCCCAGTAATTTTTGCGCATTGAGTAAGGGTCAGGAACTTTCCAGGCTGGAATCACGAGATCTTTGCGGGGGTC
AAAGCAAGGATGATCTCCTCTCCTCTCATCAGATATATCATCCCAGTTATCACCAAAATAAGCTGTTGTTGAATGGTTGTGCTTAGAGTTTGTGTTACCCCAGTGAACTAGCATCATGCT
ATTCCATATCTCTTTAGGAGCATAGCAAGCACCTTCATCCCATGAGAAAAACTGCCTTTTTCAGGCGTAAAAAGATTAGCCACATTAGTGTGGAGTGATCTGTGTAAGAAATCAAGAAAC
AAGCTCTAAGTATGTATGCATCATCATACCCAAATATGGTCTCTCCCAGCTGAGCGGTTCCAGTATGGATATTTCTCAACAATGTGTTCATAAGCCCTTTTGTAGAACTCTAAGGTAAGT
GAGCTTCTTAATCCAGTATGATTCTGAAAGTAATAAAAACATATACAATATATGAGCTCTAAAGCTTCTACAAGCAGAGAATCAAAAGGTGAGTTTCTCGACCCAACCTGCATGTTAATG
TGAGGTGCATCATCAGCACGATTTATAATGCATGAATCYAGAACARGAACAAAGAARAAATCTGCCTCTTCTCCATTCATTGTACGATGAGCGGTGGCCAARATGTTCTCGTAGAATGCC
ATCTTCAAAATCAAAAGAGACAAAGAAGAGGCAAAGTTATCTTTCAATTCAAATTCAGGAGAAAATTGCTGAATTATCTGGTATTCGACTCAAGTTAAGTAGAAAACCTGGGAACCATAT
AGATAATCTGTCCATACTGTTGCATTCCTCTCATCATAGATCCTATTAACGCATTCAAATTTAAAATGCCGGCCCTGCAACAACAAATTTAAATCAGAGGAGACTGAGAACTTTATCATA
AAAGGTGATTTTAACATTTTGTAGAAGAAAAACTAAAATTTTGGATTGTGACCTCAATAAGTAGACTGTTGAAGTCTGGGGGTAGATCATAGATGTATATAAGAGGCCTTTTTTTCTTCA
CCACAGCACTCAGATTAATGAGATTACCAGGGACATTTTTTTCACTTGGAACTTCAAGATGTGCTGGTCGAAGCCACTGTGGCCACTCTCCTACCGTCGAGAGAGTGGATGGAATACTAC
AATCTGTTCCAAACCAGCCTTTATCACACTGAAAAGGCGGTAAAACACACACAAAGTTAGGAAAATTTAGATTATGAATATGCAACCTCTCGGTACCAAAATGTCAAGCGTGGTGACTGT
GGATACACAATTTTACCTGGCAGAAACCTCCTCTGCATTTGCCATGTCCAGAGCACTGATTAACGCAGGTGCATTGTACTGGAATTTCGCAGAACCGTCCCCAAAGACAATCATATTTAC
AGTCACATTCCTCTTTGATTTTCACCTTCATAGCATATGCATCTTCTGGATCCACATTGCACCATCCTTGTTTGCTACTGTTTGTTGTTAGAATATCTAAGTCTGGTTTCGACCAATCTG
TCATTTTAGGTTCATCAGGATTCGTCGGCGAACTGAAAATACATGTCTTAAGTTAAAGAGTTTTTAATCTTGATTTGAGAAGCATTTGAGACTGTCAAAGAAAAGAATCAGGTAAAACTT
ACTTGATTTGAAATCCACATGACTCTGGCACTGGACGGTTTGGATATTTTGTGCCTTCTCCACAAAAGCACATTGCTCTTGTGGTGTCACAATGTCTGGAACAAATCGAAACAACCCATT
TTCCGTATGGCATCTCTGGTGTTTTCTCATAATTGCAATCTAAACGAAGCTTTTGTGAACAATCTTCTCCTACACAGAACCGGTCAAAGTAGCTTCATTTACACACCAATCATTTACAAA
GCAATCAACATTGGGTTTAGGAAGATTAAAATAGCATAAACACTAACCTGTAAATCCATGGAAGCAACGACATAATCCAAATTCATGGTTACAAACACCTTGACCACTACAATCACTCAT
ACACTTTCTCCCACCAATTGGCTACCAAAAAAAAAAACACAACCATTATAACAAAATCAAAGAAACAAGATTGTTTCAAGATACCAAAAAAAAACTTACTTCAATAATGTCAACTTCTTT
AGCAACTGCATCACAACTAGAAAGCCATTGTCCGATCTCAGCTTTCCACGAGGCATTACGATAAACTACTGCACCGTGTGAGTCAGCAGGAAAGCGGCGATCAAAGGCAACAACAACAAG
GGATTGACTTGAATTCTTAGTCACTTGTGAGATTGATTCATTACTTGGTCCACAAAGATTCTGAGCTTGTCTTACAGTAATAGAATCAAAAGAAGGCACTACAGGACCAAGAAACAGATG
AACCAAGGAAACGAGAACAATGACAGAAGCAACAGTGGCTATCTGAGACCATGAGAACTTCCATTTCTGGTGAGAAAACATGATGGAAATCCGAAGTTGTTAGTTTTCAAAGTTGACCGC
CTGAGAATCAGAAAAAGGAAGCAGTTTGATTACATAAAACCCACATGCTCACGAAACACAAAGTAATGGAATTTACGGAATCGTCAAAGAAACTGAGCTGAAATAAAGGAAAGATAGACC
CACAAGGTTGGGCAACAACCATAATTGAGCAATTATTGAAACATAAATAAACAAAAAGCAGTGAGCTTTGACCGAGAAACAATGGAGTTTTCAAAGTTGAAATGCGAAGACATTAATGAA
GAGGAGTAAGTAACATTGAATCATGGGTTTTCATACATTAAAGGATCCAAACTTAGAAGAATTATTTACATGATTAAAAATCAGACATTTGAGCTAGTATTAAACAAGTTACAAGAAGAA
TCACGAGAAAGAGACAGAACGTATTCAAACAAACATAAGGAAGCTGAGAGAGAGACAAAAACTCACCAGCTTTGACGGAAAACGTCATGGGTTTACAAGAACTAATTAACTCAACAATGG
GGAGGATTTATAAGATAATTATTACTTACAGAGAGAGATTTGATTATACAATAATTATATAATTAAAATAATAATAATAATGCTTCTTTGTAATAATTAGAAAGAGAGAGATGGCCACGG
AGATCTGTGGCTGGCCGGGAAGGAAAGCAATTGTTGATTGATTATGGAAGCGGTCGTCTCTCTCGTGTGCGTCATCTTCCTCCTCTGCTTCGATTCTCTCATTTTTAACTACCTTTCTTA
ACCTTCTGACCATTCGCCGCCCATTCCCGGTTTGATCTTCTTAACCGGTTTCTTTTGGTTTTCTCATCAAATTTCACTTTTCTTCAAACAAAACCAAGTCAAGACTTCAACTCTGACCAA
ACCGAGTTTAACCGGATCAGTACCATCTCTAATTCAAATCCAGTAAATAATCTGATTTGTGACGGCTGTGGGCAAAACGGTAAGTACGTGTCTCCTTTTTATTTTAGTTATCGTTTCATT
GTCTTGAGAAAGACCGTGGTGGGTGACGCACTCCTCTAACAGACAATTACGTAATTTACCAATCTAGCCCCGTTTGATAGCAATGTGTTCGCTTTTTCCAGAAATCTTTATTTTATTTTT
TATGTTAATAATTGAAAATCAGACTCACGTGAACGTAGCGCTTTATCATTGGTTAGGATTTCAGCGACGACTCCGTAAAATTAAAAAGTCTACATTCTCTCCTTCCTACCAACAAAAAAA
AAAGTCTACATTTTCCTTTGAATATTCAAACTTTTATTTTTTGTACTACAATAATATTTATTTAATATCGCTCCCCAATAGTATTGAAATTGACGAATTGTGCCACTATTTCAATCAGCC
ATTAGAAAACTAATTAGAATCTGTTAAATTGTCACAATCCACCACAAATCGTTGTCAATATTTGGAATCTAAATTGAAACAGAAAGATTCCACTGAAAAAGAAAAAAAAAGTGAGAGAGG
CAGCTCATGGGATGTGGTGAAAACGTGAGAGACTTTTGAATGTAATGGCGATGCACAAACTGCTCTGAGCATGATACTGTAATGTTACTGGACGATGCTACCATATGTTCTGATCTTAAT
TAATTTTATGGAGAGTTTTAGTTTGATTTTTTTTTTATGTCAAATTAAAAAGTGAAGTCAACGATTTGTAAACAAGAAGAAACGTGGCTACAAGCCTACAAAAATATGCAACATCTTGAA
AAGAAAATTTCTAAATTTATACAGAATAAAAATGAAACTTGGACTTGCTAATCTGTTTTAAACCTTGAAAATCTGTTTTTAAACCATTTATATAATCTATAACAAGTATGTGATGTGTAA
TCTATAAACTTGTTTCACCACAAGAAGAAGAAGAATCTCTAAGGAATCTTTTTAGTTCTTTGGCAACTTCAACCATTTTTGGAACTTCCCCTCTAAGACCAATGCATCTTTCCGAGAGGA
CAATGAAAGCTTCCATTCGACAACGCTCTTCTTCTGTAACATCACCTATTTTCTCTAACATGTTTGAATCAACAATCTCATCAATGCATTTTGCAAACTTTCTTCTGTTTTCAAAAGTTG
TCAAGTCACTCCGATCATAACAAAGCTCATGAAATCTCTCTTCTCCCATCAGAAGCTTTTGCATAAAAATACCAAATCCAAACGCATCAGTTTTCTCCGAGACAATACCATTAATCAAAT
AATTATCATCCATGTAATCATAATCTCCACCTATACAACCATTACCAAGCTTCACAAATGTTTCTCCTTGTGGAATAGAGACACAGTAGGAGAAGTTACACAACTTAGCAACACCATCTT
CATCATCCAATAAGATATCTTCTAAACGCAGAATCCTATATACGAAAGGTCTTGGAAACGCAGTGTGAAGATAAGCTAAAGCAGTTGCAATCTCCTCTGCTATTTTCAATCTTTGTCTCC
ATGACACAACCATTTTCAGATCTAAACTAGTAGGTTTCTTTGATGCACGATAAACCAAAACTGGATGTTCAGATTCAAGACAACATCCAACCAATTGCATGAAGTTTTTATGACCACTAA
CAATCGATGAGATGGCTATGTCACGGCAAAAGTTTCCTCCGTTATGCTCACTAAATCTATATCTCCATTTCTTGATGAGTAACAGTTTATGATGATGATGATGGTTATTGTTTTTACCTG
AATAATACCAATCGTATGGAATCTCATCGAATAGTTCAGAAACACGATTGGATTCGCTGAAAGTGTCGGTGGCTTCTAGGATTTGATCAGCGGAGAATATTTTGATGGGATTTGCTTTGC
CATTGCAAGATTTGATGATCTCTTCTAGCAATGTCCCACCTCTCTCGTGTCCTCGGACCAATCTCTCCCTTTTAATTATGGCTCGTAAACTCTTCTTCTTCCACCACTCCATCTCAAACA
ACAACGAAAAAAAAGTTTCTTTTACTTTTGAGGATAAAATGACCAAAGATTGAATGACGAGTTGAAGACCACACACCGTGTTGAAAAGTTGTAACGTGAAGTCAACGAAACACCATTAAG
GAGTAAGACTTCGTTGGAAAAGGTTTATCTTTCAGAGCAGAAGAAGACAAAAGTTGTTGAAAATTCTTCACCTCTTTGTCTGTTCAGCTCCCTTACTCTCTCTTATACTCTCCTCTGTTT
CAAGACAAGCACAGAGAAACGTTACTCCCTCTTATGTTTTAAGTATAAAGACATAAACGTTTTGGAAGAGAAGAGAGAAACTGATTTACTATATTGATAGTTCGGATCCTTATATTGATG
AAGCCATGTTTAACGCAATTCTGTATGAGTCAGAGCATCAGTGCATCAATTCACAGAGCAGAAAAAGTTCCTCCGTTTTTGCTTTGAAGATTCTTTCTCAAGTTTCCATCTTTCTTCTTC
TGGGTTTACATAGTTCTGTGAATCACAGACTGTGATCAGTGGCAACGAACACAGAGAACAAAGATGCATTAAAAGACAAATTTATTCATTGTTTTGTATTGATAGTTCATATGTAATTGA
TTAAAGAAGAAATATGCGTAAGAGAAGACTAAAGAGTACATTTGGCTAAACCCTTTTTTAAAAGTCCCACATCGACAAGCTAGGGATCGTTGGTCATAAGCTTTGTAGTATAAATAAGAA
GCTGAGCCATTCGTTCAATTCATACCTTTCTCGGCCTTTTGGCTAAGATCAAGTGTAGTATCTGTTCTTTTCAGTCTAATATCTGATATGTGGGCCATCGGCTCACACGATATTAACTCT
ATCTTTTAAGGGAGAAAGCCCGCTATGATAGCTTGCTATCTGGGCTTCCACGAGTCGCCCATGCGTTGCACTACTGCACGGGCCTGGCTCAACCCGCCAAACTAGAAGTGAAACTTTTAA
AATTTTAGTCACTTTTGATGTTTAGTTTTTAAAATGATGTAGGATTCTTTATCATTCAAAGTCCAAAACATCCAAAATATACGACAAGTAAAAATCTGTGAAGTAAATATATGAACTTTT
GCTTGTCTCTGGCAAAAATCTGAATGGTAATGTTTCAGACTGAAGCCAAAATGGCATTGGCATTGTCTCTGCGTCATGTGTGTCTCATCTGCGATCTACAGTTTGATGGATAATTTGCAG
AATTCTCAATCAGCATGATGCTATGTTTATGAATCATGTAAGCAGAAACGACTCCTGTTTACGTTATATCAATGTTTCCATGGGTTTTGTTAGTTAAAGATTGCCGCTGGAAGCGTGTGC
GTATACTATCACTGAGAAGAAAGATGAAGACAAGCCAAAGATGATCGTAGTAGCTTAAGGAACTCAAGTGGATTCAGACATCACTTTAGAGATCGAAATAGGGTTTGAGAATTGGAAAAC
AGTGTGAAAATAAGCTAAAGCAGTTGCAATCTCCTCAGTTATATTCATTGCAACGTTCGATGAGATCTTCTAACAGCATCTCCCCCCTCTAGCTCTTGATATCTTATTCCTCAACTAATC
GAGAAACACTTAACTTTGAAAAATAAAATGACAAAACTTGAAGACCTCACACACTCTCAGTTGATCAAAACGAAGAACACTAGCTAAGATATAAAGTCAAGCTGTCGTTGTTGAATATCC
CACAAAGTCGTCCTTCCAAGAAAAAGCTCACAACAAGACTTGCGGACTAATTTCATAGTTCTTTCTACATCACCTGAAAACTAGTTAGGAAGCTAAGGCTTTCTCTGTTTTTTTTTTGTT
TGTCATTGTTCCACTGGTTCTTTGCTACAATTTAGGAGACTAGAACAAAACTAAATTTTTTGTTTGGTTATACAATGCAAAAAAATATCTGCAAAATAAGTGATTTAGTCTCTAACCGAG
AAAAAAGTAATTAAAAACAGAGCAATTACTAACTATAATTTCTGGTGTCATTTTGAGACTATAGTTAAAACTTACAAGCAATGTTTTACATAAATCATTTTTAAAATTATAAGTAAAAAT
GTTGGCGCCTCAGTATTTCAGGTTCGATTCCCATTGTTCTTTTTCAAATTGGATAATTTAGTCCACATTGACAAAAAGAAAGAAAAATCATAATATGTTTAAGGATGCGTCAAGTGTATG
CATATATATTGTTGTAAAAAGAAAAAAGGTGTATGCATACGTTTCTAACATATTTTGTCTGGCAGTCAACTATTTGTTATGAATATGTACAATCACATAGAAATGATAGCATGTGGCTAT
GTTACGTGAATTAAGGCAAATGATCTTACGTAGGGAAAATTGTAACTAAAAACTCAACAACCCTTATTTGTTTTTTTTGTTATCTTTTCCACTTTGCTGCAAAATTTATTGGAGAATCTG
AATAAAGCGGTGAGCATAGTACAGCTGAAAATAACTAGATGATGAACTTGTTCTTTAGTTTGTTTTGATTCTTCATTATATTTAAAGAAAATTTGGTTAGATAGATCAACCACTTCAACA
ATACTTTTGTAACTTCAAATATTTAATAACAAAAAAATTAAAAAATGTTTGAACTTTACTGAAATGAAATTTCGATATTAGAATACTAAAGAATCAAACGTGCACTTAAATATCATTTAG
TTTATATTTATACAAACCATGAAAGACTCTCATACTTTACACCGCACATAAACAATCAGAACCATACCAAACCATGTGAATAGAATCACAAAGACGTCATGCTTTAATTTACAAGCAAAA
AAACAAAAGGCATCGGCTAGAGAATAGCAAAAAGAGGAAGAATTGAACGGAAAAATTGAAAACATATGGAACAAAGTGGAGCACTTAAACATCCACGGTAATATTAGTATATTAGTCACC
TTCAGACTAGGGCCAGACATGAACAAAGGATTCGATGTTAGTGACAAGTAGCATATCAGACTAATAAGGATATATATTAAGCGGTATTGGTAACACATTAATCCTTTCTCCAATTACATT
CTCTTTAAGGTTCTAAGATCCGCCACTAGGCCATTTTATTGGTAAAAGTAAAACCATTTTGGTGGTCGTCTATGAGTGTTAAGAATTATGTAACAATTTTTTTGGATTCACCTGAAATAA
AGCTGTTGATTTGAAATATTTGGATGTTACATTTCCATATATAAGCTTACCATACAAACATTATAATTAATTGGAAAGTCCAGCTAGCACTTTTTACCACATGCAAAGGGAATTAATCCT
AACTTAAAAAATTAGGAGTAATCACATCTTGGTAGTGTATACCGATCAATTTCCGACAGACGTTTTTTTTTTCCTTGCCCATTGATTGCATAGTTCAAAACTTCAAAGTTGGTCAATCCA
ACCAAGTCGAAGAGATAGGAGATGTTTTGAAGTATGAAAACAAATAGAGGGGCTAAAATCAAAATAACAAGAAAACACGCTTCTGCCGTGTTCGAATGTGTCCTCGTGATCATCTCCGTA
TATAATCAATCAATCAATAAAAATCCAGAGTTACAAACACTCTTCTCAAAATTTTCCCATTAAATCGCAAAGTTAATTTTGCGATTTTTTTTCTCTTTTTTTCTGGTTGGGTTATTTATT
TTCCCCTTTTAAAAAACTTCTGCAACTTGTCTTGAAATCTGGGGTAAAATATTTCTTCATTGGTTTCTGGAAATCTCGGGGAACGATTTGTTGGGTTTTCTTCTTTGTACTCTCTCCTCA
CATTAGCTTTTGTTGGTGGGATTTTTTGAGGATGGTGATTGCTGCAGCTGTCATCGTGCCTTTGGGCCTTCTCTTCTTCATATCTGGTCTCGCTGTCAATCTCTTTCAGGTTTGGTTTCT
GATTCGTTTCTGGTGTTACTCTTTTTAGATTCCGTTGTTGTTCTACATTGTAGATCCTTTCTTCTTTTGTTTTGATTCACTGCTTTTAGGGTTTCCTTCTCCAGAAACTTTGATTCTTTC
GTTTTTGTCGGTGATTGTGTCTTAATTCTGAGTGTGCATATGAGAGTATAAGCTCGAAATTGACTCGTGGAGCTCATGCACTGAGCTATAGAGTGTTGTTTGATTCTGCGATTAAGTATC
ACTTTCTTCAGATTTATCTTGATTTCTATGTTGATTGAATCGAGGAAGGAATCTTTTTTTCTCTCAACTTCGTTTGCTTCAGTTTTGATGTTTACTACTACATATTGTTGTTTCAGGCAG
TTTGCTATGTACTCATTCGACCACTGTCTAAGAACACATACAGAAAAATTAACCGGGTGGTTGCAGAAACCTTGTGGTTGGAGCTTGTATGGATAGTTGACTGGTGGGCTGGAGTTAAGG
TATCCACAAGCTTTCTCCTTTTTACTAAATGGTTGTTAAGCTTGGATTTTGTTTTATCTTATCTAACTCTATGAGTTCCTCTCAAATTTCTTGTTTCTTTTCCTTTAGATCCAAGTGTTT
GCTGATAATGAGACCTTCAATCGAATGGGTAAGTTCATATGCTTATTGGCAATCAAATCAGTTTCTGATGTCTTCAAGATATAAAATTCCTATGTAAGAACGAATCTGTAACTTCATTGA
CTGTCCTACTATTTTTTTCTAGGCAAAGAACATGCTCTTGTCGTTTGTAATCACCGAAGTGATATTGATTGGCTTGTGGGATGGATTCTGGCTCAGGTACATAATTTCACCTCACAGTTT
CATCTATCTTCCTACGTTTTTGTTTGAATGCATAAATGGAGATCAACATAATAGACTTCTTGATGAGAAAGCATGTATACTTGCAATGGGACCATGTATTGCTTCCAAGTATCTACTTAA
GAAAGATTATCTTAGGTAGAAGGTGAGAGTCCCTAGTGATCATCTGATGAGATATGAGAGAGTATAGCATCATCATATTTTCTCTTAACACGCTCCCTGTTATGCTGTTTACATCTTTTA
ATCTATTGTTTCATATTTTCTTTCCTTGCAGCGGTCAGGTTGCCTGGGAAGCGCATTAGCTGTAATGAAGAAGTCTTCCAAATTCCTTCCAGTATGTGAATATTTTAGCTTACTGCTGTG
TGCTTGCTAGATTTGAGAGAAAATAGTAGTAATCTTTAATTCTATTTCTGAATCTCTTCTATAAGTTAGAAATTTGATACCTGGCTTTGCGTTTGAGAAAAAATCATTGTTTTAGGTTAA
TACACTTCTCCGCCTTTTTTATCTGTTACATATTCATAGTACTCATAAACAGAATTTTCACACACATACAGGTCATAGGCTGGTCAATGTGGTTCTCGGAGTATCTCTTTCTGGAAAGAA
ATTGGGCCAAGGATGAAAGCACTCTAAAGGTATGGGTTTATAGTATCCTTGTGCAACTCATTTAGTTTTTGCTCCTGTGTAAAATGCTTATTAGCACGTGCAGCTACCTCGTTCATGAGG
GGATTAGCCTAAAAATGCAGAATCTTCATTTCCAGACCATGAGTTATGTGTGTTTGTCTAAATTTACAGTCAGGTCTTCAGCGCTTGAGCGACTTCCCTCGACCTTTCTGGTTAGCCCTT
TTTGTGGAGGGAACTCGCTTTACAGAAGCCAAACTTAAAGCCGCACAAGAGTATGCAGCCTCCTCTGAATTGCCTATCCCTCGAAATGTGTTGATTCCTCGCACCAAAGTAAGTTGTAAT
ATTTTTCTTTTGTTCATTCCTGGGGCAACTTGATATCTTCTCTGTGTCCTTTAAAAAGCAAAATGATTGCTATGATGATCCAAAATCTCAATGCATGGGTAGCCTTTATACGTTTCATTT
TCATCAGATCGACTTGGTGGTTGTTATTGTGATTTCTGCCCTAATTACTAGACTTGCTTATATTTTTGTTTCAGGGTTTCGTGTCAGCTGTTAGTAATATGCGTTCATTTGTCCCAGCAA
TTTATGATATGACAGTGACTATTCCAAAAACCTCTCCACCACCCACGATGCTAAGACTATTCAAAGGACAACCTTCAGTGGTAAGCAAGCAAAAATATGAATAGGTCGTATAGCAGTTGA
ATCTTGCACTCTTCTCACAACAAATTTCAAAGTATGCACTGGCTTGGATCACATCACCATCCAATTTACTGAAACGAACATAACTCTTTATATCACCTTTACTTTTATAATGTGTAAGAA
ACCGTAGGACTCATCCCATCCCAAGCCTTTTTCTTTTAAAACCTCCTGCGCCATTAACGCAAACCATTGCTGCTGGTTTCAAGGTGCATGTTCACATCAAGTGTCACTCGATGAAAGACT
TACCTGAATCAGATGACGCAATTGCACAGTGGTGCAGAGATCAGTTTGTGGCTAAGGTAAAAATTATGGATGTACTGGTATTTCCACGTTTCAGTTATTGGCAATAATATATTTGGTCAA
GATTTGATAGAGAAAAGCTTGGAAAAGCTTTCATTTTGGTATTCTCTCATCTCGTCTCTGTGATACAGGATGCTCTGTTAGACAAACACATAGCTGCAGACACTTTCCCCGGTCAACAAG
AACAGAACATTGGCCGTCCCATAAAGTCCCTTGCGGTGAGTCTATAAAATTCATAACATTCTCTTGGTTCCATCTATAAACTCACAAATCTCTTGATCTTTTTCTCAGGTGGTTCTATCA
TGGGCATGCGTACTAACTCTTGGAGCAATAAAGTTCCTACACTGGGCACAACTCTTTTCTTCATGGAAAGGTATCACGATATCGGCGCTTGGTCTAGGTATCATCACTCTCTGTATGCAG
ATCCTGATACGCTCGTCTCAGTCAGAGCGTTCGACCCCAGCCAAAGTCGTCCCAGCCAAGCCAAAAGACAATCACCACTCAGAATCATCCTCCCAAACAGAAACGGAGAAGGAGAAGTAA
AAACTGGTTCTCACAGATCCAAACATCAAACACAACAAGAAGAAGCGCGTGTCAGTTTTGTTATAAGAAACAGAAAACCAAAAAAAAAAGACATCCAAATGAAAAATCCCTTAATATTAT
CAACTCCGTTTTGTTCAGCTACTATATTACTACTACTACTACTACGCAGCCTATGTCTCTTAGTCGATTGATGTATAGGGTCATGATCAAATCAACGATTTAATCCCTATAGTCCCTTGG
GATTTTTTTTCTCAAGTGCGTAGGCCTTGTATAACTTTCTATTTTTAGATTGGAATTTGGGATTGATATTAGACATTTTCCTTTTATTATTAAACTGTTTTGTTCCTTGGTTCTCATTGC
AAGTGTAGAATTTATTAGGCACAAAACATGTTATTACAAGACGTTTTAGAAGAAAAAACAGAATTTATTCATGTAAATAAATTAACTGACTAGACTAATCCTACTGGGACTTAACTGTGA
TTAGACAAAAAAAAATTCATTTTGAGAAGAAAAAACAGAAATCCGTTCATGGAATTAACTGAGATTAGACAAATTCAACTACAGTATGACGGTGATTACAGGGAGAATATCGTAAAAGAA
CAGGTTTTATTTTCTTCCATTTTTGATAGAACACATTTTTTTTTTTTTAATGAGTGTATAATATAATAAACACAATTTTTATTTTAGTTTTCTCAACCCTAAAACTAAAACCCTTTCACG
CCGATTCAAAAGAAAAAAAAAACCTTCACAAGTCCGGTTGCTCGCGCCGCTTTTCTCTCTGTTTTCAAACTCCGATTAAAGTCCCGACTTGTATCAATTGATAAACCCTAATTGTCTCCG
TTCTTGCTGAAACACTAATCTCGCCGCACAGTTTACACAGCCTCCAGAAGCGACACCGACGACGCAATGGCTCACGCTCAAACCACAGAGGTGTGTTTGAGTTTTCACCGCTCTTTATTG
TTTCCCATGGTGTTCGACCTTGGATGGTTTATCTTATGTTCTCGAGTTTTTCCTTTTGAATCCAGGGAGCTTCCCAGGTGGTCGAATCTGTTAGATTCAGTTTCATGACAGAGCAAGATG
TTCGAAAGCATAGTTTCCTGAAAGTTACCAGTCCTATTTTACACGATAACGTGGGCAATCCTTTTCCTGGTGGTCTCTATGATCTTAAATTAGGTCCTAAAGATGATAAGCAAGCGTAAG
TTTTCTTCCATATCCTTTTACCATGGCCTGAATTATCATGCCTTTCTAAGCTCTTAATAGCTCGCCTTTTTCACGCAACTTTTATAAAGACCTCCTTTTTATACCTGTCTAGGCTTTGAA
TTGTCGATTCTTAGTTGGAAGTAGCTATTCATACACCGATTTGTTTGCAAGTAGCTATTGATCTTTATTTCTCTGATAATCTTGTTTATGTTTGGTCTTTTTTCTTTGCTTAATCTAAAG
CTTTTCTTGTCCTCTTAATGCAGTTGCAATTCATGTGGTCAGCTCAAACTTGCTTGTCCAGGACATTGTGGTCATATCGAGCTTGTCTTTCCTATTTACCATCCTTTGCTCTTCAATCTT
CTTTTCAATTTCTTGCAGAGGGCCTGTTTCTTCTGTCATCACTTTATGGCAAAACCGGAAGATGTAAGATATACATGAGATTAATTTCATTTTGTTGCGTCTCATTCTGCACTTACTAAT
TCTAATGTGCTTCATGCTCCTTTTTCTTCTTTTCAATTTAAGGTTGAAAGAGCTGTTTCTCAGCTGAAACTCATCATTAAAGGTGATATAGTTTCCGCGAAGCAATTGGAGTCCAACACT
CCCACTAAGTCTAAGTCTAGTGATGAAAGCTGTGAATCAGTTGTAACCACTGATTCATCCGAAGAATGTGAAGATTCTGACGTGGAAGATCAGAGATGGACATCTCTTCAGTTTGCTGAA
GTCACTGCTGTCTTGAAGAATTTTATGAGGTTGTCATCAAAGTCGTGTAGTAGATGCAAAGGAATTAATCCTAAACTCGAGAAGCCTATGTTCGGATGGGTTCGCATGGTATGTTCTCTT
CTAATTGTTCCTCCTAAGCAGATTTTATTATGGTATGCTTAAATGAGAATTTAGTCTTTGTTCTGTTATTGGCGAAAACAGACTACATTCTTCTTGTTCTTTTAGAGTCTTTGGGAGTTG
TAGGTCTTGGATTGTTCCATTTAGCCCTGGTGCTTGCTCTGTTGTTTAGTGTGCGTATGAAACGTGTCTTAGGAAGCATGATTAGCCAAATCCCATCAAGTTCAGTATGTTCCTGTTTTC
TCATTTTCTTTTTATCTTAAGAAAAATAACTTTCACAATTGATATCTGGCAACTTTGACAATAGTTTTATTTACCCCTTCTCATTTCTGTCGTATTATTTCTTCCTTGACATTCTATTAG
GTTTGAAGACTAAACAAAGTCAGACACATATAGGACCTCATACTTTTTTGTATTGATTCTGTGGATTGTAGAGAATGTATTTGTTGCCCTCATACTTCTGTAGTTTGTCCCTTATAAAGG
TCTATTCGTAGACATTATATATAACATGTGTGCACTGGATTGCCAAAGTGAATTTCCATGTCCAGCATGTTTCTGCTTTTTTTTTTTTTTTTTTGTTCACTTCTCTATGTTATGCTCCTC
CTTGATATCAGCAAAAGATGTGATATTCCTTTCAATAACAATCTTTTTAAACAGAGAGCAATGAAAGACTCCGATGTTGGAGCTAATGTCATTCGAGGGCTTAAGCTAAAGAAGTCCACT
AGCAGTGTTGAAAATCCAGATGGCTTTGATGATAGTGGCATTGATGCATTATCAGAAGTTGAAGATGGTGATAAAGATACAAGAGAAAAGTCCACGGAAGTAGCTGCAGAGTTTGAAGAG
CATAATTCTAAAAGAGACCTTTTACCGAGTGAGGTTTGTTTCTAATATGGCCTAACTTTATAATAAGGCACGGTTAAAATTTTCCAAATTTGTAATAGTGTCTTGCTATTATTCACTTGT
ATCAGGTCAGGAATATCTTAAAACATCTGTGGCAGAATGAGCACGAGTTTTGCTCCTTCATTGGTGATCTTTGGCAGAGTGGGTCTGAAAAAATTGACTACTCTATGTTTTTTTTGGAGA
GTGTTCTTGTGCCCCCTACTAAATTTAGACCTCCAACAACAGGAGGTGATAGTGTAAGTAATTCCCTACAAATTATAATGTTTTGATGCTTCTATATCCTCTCTAATTTTTGGAGTTACT
TTTAATTTTGTAACTTTTGGCATTACCTCTGTGCGTCACTTTCTGTCCATGTTCTCTCGATCTTCCTTTTCCAGTTTTATATCTCCTATACTAACAGATGGTTGTTCCCATTAACTCATG
TATGATCATAATTCTCTTACGATTTTGTTTCTTTCAGGTTATGGAACATCCTCAAACCGTAGGACTAAATAAGGTCATAGAATCCAATAATATACTCGGGAATGCCTGTACTAACAAATT
AGATCAGTCGAAGGTAATTTTCAGATGGAGGAATCTTCAAGAATCAGTCAATGTCTTGTTTGATAGCAAAACTGCCACAGGTTAGCTTCTTGCCATTGTTTGATATGTATCTATTACTAA
AGAGCTTCCTTAGTTTTCTCTAGTTATGTATAGCAACCGGCTACCCCACTTTTTTATCTGTTGTCTTGTTGACTTGACAGCCTCTTTAGAGCATCTTGTATTGGTGTAGACCGACTATTA
TCGCTAATTTCCTTTGCAGTTCAAAGCCAGAGAGACAGCTCTGGAATATGTCAATTGCTGGAGAAGAAAGAGGGGCTATTTCGGCAAAAAATGATGGGAAAGAGAGTGAATCATGCGTGC
AGATCTGTGATATCTCCAGATCCTTATATCGCTGTTAATGACATCGGAATTCCTCCTTGTTTTGCTTTGAAATTGACGTATCCCGAGGTATGATGTCATATGTCGGTAAATTGCACTCTT
GACACATCATTATCTTTGGCTGTTAAATCACACGTCCCAACACTCTTAGATGGAGAAAATGTTGGGTTATTCTTTTCAGATTTTGCATCATTTTCCTCTTTTGGTGGAGATGACTTGTAG
CTATCCTTAGATTTACAAAGATACTTGTCCAACCTATAGTGGAGCCTTATGTTTGTTTTTCCGGAAGTGAAAGTTAAATGTATTGCTGCAGAGGGTGACTCCTTGGAATGTGGAGAAGTT
AAGGGAAGCTATCATTAATGGTCCTGACATTCATCCTGGAGCTACACATTACTCTGACAAATCATCTACAGTGAAGTTGCCCTCTACCGAAAAAGCACGAAGGGCAATTGCAAGAAAATT
ACTGTCCTCACGAGGAGCCACTACAGCACTTGGGAAAACTTGTGATATCAACTTTGAAGGTAAAACTGTCCATCGACATATGCGAGATGGTGACATCGTCCTTGTGAATCGTCAGGTGTG
GACACATATTGTTTTGTTTCATCAATGTTGCCTATATAAAATGTTTCTCAAATTTTGCGAAGTGGGTTTCCCAGGACGTTTTTTCATTTCTTTCTTCAGTATTTAATACGGACTCAGGCA
TTGTTTGGTGTACACCTTTTTGTCTGTGCTAAATGTTAAATTTATGTTCTCAACTATTTTTTTTCACTGGCAGCCAACATTACATAAACCTAGCTTAATGGCGCACAAGGTCCGTGTTCT
GAAGGGGGAGAAAACACTTCGTCTCCACTATGCAAATTGCAGGTAGACTCCTGTGGATATAGAGAATGCCGGATCTCCCAGATGTCGTTATTTACCTTGTTTGCAATCTCCTTTCAAATT
TACATTTGTGGACCTTTACCATGTCTCGGTTTATTTTCCACATGCATTTGACTTTTATCTCAAAAGTGGCTTAAAATATTGCTTTGGTTGCAGTACATACAATGCAGATTTTGATGGTGA
TGAGATGAATGTGCATTTTCCACAAGATGAGATTTCACGTGCTGAGGCCTACAATATTGTCAATGCTAACAACCAATATGCTAGGCCTTCTAATGGCGAGCCACTTCGAGCTTTAATTCA
GGTTTAACTTCCATGCTATTTCTTCAAACCTTTAGTTTGCTTTTATCATTGTCTTGATTTCACGAATTGGGTTGTTTACCAGTGATATTTATTGACTTTGTATTTTCTTAATAGGATCAT
ATTGTCAGTTCCGTTTTGCTTACTAAAAGGGACACATTTTTGGACAAAGATCATTTTAATCAGCTTCTCTTCAGTTCCGGTGTCACTGACATGGTACTCAGTACTTTTTCTGGAAGATCT
GGCAAGAAAGTCATGGTATCAGCTTCTGATGCAGAACTGTTGACAGTCACGCCTGCTATTTTGAAGCCAGTGCCTCTTTGGACTGGGAAGCAGGTAATCTTTGTATGCTCTGTTTTGTTA
TCTTAGTTCTTATATAAGTTGGTTTTTCCACATGTGGCTATGTGCTTTTGGTATACAAACTGTATCTAGGGAGTCATCAATGGGTTCACTAAATGCTTTTACTTCTCATGAGCTGAGTTC
TGGTTATTCGTCTCTGCTAGGTCATCACTGCAGTGTTGAATCAGATAACCAAAGGTCACCCGCCTTTCACCGTAGAGAAAGCTACCAAACTTCCAGTTGATTTCTTCAAATGTAGATCTA
GAGAAGTAAAACCTAACAGTGGAGATTTGACCAAAAAGAAAGAGATTGACGAGTCATGGAAACAGAATCTTAATGAAGATAAATTGCACATCAGAAAAAATGAATTCGTCTGCGGTGTGA
TCGACAAGGCTCAGTTTGCTGACTATGGGCTGGTTCATACAGTGCATGAGCTTTATGGTTCAAATGCTGCAGGAAATCTGCTCTCTGTTTTTAGTCGTCTCTTTACAGTCTTTCTTCAGG
TGTGCTCTCGTGTTGTTGATAATTTTATATTCATTTGTTACAGAGTTTTGCATCCTGAATCCTTGTTTTTACAACTTTCAGACCCACGGTTTCACCTGTGGCGTTGATGATCTTATTATT
TTAAAAGATATGGATGAAGAGAGGACGAAGCAACTTCAAGAATGTGAAAATGTTGGTGAAAGAGTACTCCGTAAAACCTTTGGCATAGATGTTGATGTTCAGATAGGTATGTATATCTTG
CTGGAAAGTATGTATTGCATTAATGTGTTCAGACTTGCCACCATGGTCATTTGTTACATTCTGGAGCACGGATGTCCCTCTGTTATAGTATGAGGCATTGAAATTGTAGTTTATCAAATA
AACTTGATATATATACTGTCTTGCCTGCAGATCCTCAGGACATGAGATCCAGAATAGAACGAATTCTTTATGAGGACGGGGAATCTGCTTTGGCATCTTTGGACAGGAGCATCGTAAATT
ATCTCAACCAGTGTTCAAGCAAGGGTGTGATGAACGATTTACTGTCTGATGGGTTACTAAAAACACCTGGAAGGAATTGTATATCGCTAATGACGATATCTGGGGCTAAGGGCAGTAAGG
TGAGTTTGTGGTGCCTCCTTCAATATGCACGGTGTTGTTGATAGTTTAAGTACGCATTTTCAGTATCTAGAAGTCGGTTTGTAGCTTCTGTGTTCTTAGAACCCATCTTGTCATCCTTCT
GCAGATTTTTTAGCTCATGCCAACTTTTCCAAGCTAGAACTTTTAATATTTAGGGAAGGAGATAAACAAGTTGGTTTTTGAAAATATAGATAACTTATTATTATCAATTTGATATAGATT
TACTTTTGTTGTTTTTCCAATGAAGCCTATTAGCTCTGAAAGTAAATTTTACAACTTTCTCTGCATTCAACTAGGTGGAGTTGCTAGCTCTAAACATCATATATTATAGGGATATAGTTT
TGTGGAGAGTAAATTACAATTTTTGGGAGGCGAAGCTTTATCATTTCATTCTTTTGTTGTCTACTTTGAGCAGGTTAACTTCCAGCAAATCTCTTCACACCTTGGCCAGCAAGATTTAGA
AGGAAAAAGAGTTCCCCGAATGGTTTCTGGGAAGACATTACCTTGTTTCCATCCATGGGACTGGTCCCCTAGAGCTGGGGGATTTATTAGTGACAGATTCCTAAGTGGTCTTCGCCCCCA
AGAATATTACTTCCATTGCATGGCTGGACGAGAAGGGTAACTAATACTTATCCTACATAAATTATATGTTAATTACTTTTAAGATAGAAGGTGTTTCAAACTTCTTTTCTGATAGTGGAG
CTGTCAAATTTTCTACTCTTCGACTTTCAAAAGATATGCTATTCTTTGAAGGATGCTGTCGCATTGCAAATTGATGTGTGGGCATTCACTTTGATATATCTGGTTTTTGTGTTAAACTTT
TACTTGGTTGAGGTTTTCTGTTGTAATCCTTACGAAAATTTTGTTAAGAGTCGGTCAGCATCAGCTGGTTTGTTATCTTTATTTCGTCGCATTGTGAACACTTAAAAATTCTGGTCTGCA
GGTTAGTTGATACTGCAGTGAAGACATCGCGTAGTGGGTATCTGCAAAGATGCTTGATGAAAAATCTTGAGAGTCTTAAAGTCAACTATGATTGTACTGTCCGGGATGCTGATGGGTCCA
TCATTCAGTTCCAATATGGTGAAGATGGTGTGGATGTTCATCGGTCTAGCTTCATTGAAAAGTTCAAAGAACTGACAATAGTAAGCCTTCGTTTTTGACAGTTTACCTTTTCTTTATCTG
CTCTTGGGAAACTTATGTGGTTATTTTAACTTACTTTGGTTCAGAATCAAGATATGGTCCTTCAAAAATGCAGTGAAGACATGCTATCTGGAGCTAGTAGTTACATCAGTGATCTGCCTA
TTAGTCTTAAGAAGGGAGCTGAGAAGTTTGTAGAGGCAATGCCTATGAATGAACGTATTGCTTCTAAATTTGTGAGACAAGAAGAACTACTGAAGCTGGTGAAGTCAAAATTCTTTGCAA
GTCTTGCGCAGCCAGGGGAGCCTGTAGGTGTACTTGCTGCTCAATCTGTAGGAGAGCCATCAACACAGATGACGTGAGTTTTTTTTTTCCTTTTTTATGTTGTGGTCTTGCTAATTCTTT
CACCGTGCAAATTAGGAACTGAATCACATTGGTACTCATATTTATAAATCTTAAATCTCTGAGTAATATGAGGATGCTTGCAGCTTTTGCCTTTGCTTTTGCATCTTTCCTGAAATATTT
GCATATAAAATCCTTTGTTCTGTCAATTAACAGGTTGAATACTTTCCATCTTGCTGGACGTGGAGAGATGAATGTGACACTTGGAATTCCACGTTTACAAGAGATTTTGATGACAGCTGC
AGCAAACATTAAGACACCAATAATGACATGCCCGTTGCTGAAAGGCAAAACAAAGTAAGTTGGTTTAGTTATGTTGGCGTTAATTATCTCTCGACTTCTTTCATTACTAACATTAGAAAA
CAGAAAATTGATGGGCAGCTTCTCTTAGAACTGTATTTTTGTGGTGACATATAATATGAAAGTGCAACATTGGCCATTGACTGTCAACATCTTGGAGATATTACACGTGAAAAGATCCTA
ACTTTTATGATTTGTCGTTTGTGCAGGGAGGATGCAAATGATATTACTGATAGGTTGAGGAAGATAACGGTGGCAGATATAATAAAGAGCATGGAACTGTCAGTTGTACCATATACGGTT
TATGAGAATGAAGTTTGTAGTATTCACAAGCTTAAGATAAATCTCTATAAGCCAGAGCATTATCCGAAGCACACCGATATCACTGAAGAAGACTGGGAAGAGACGATGAGGGCTGTATTT
TTAAGGAAGTTGGAGGACGCTATAGAGACCCACATGAAAATGCTCCATAGAATAAGGGGCATACACAATGATGTCACAGGTCCAATAGCTGGAAATGAAACTGATAATGATGATTCTGTA
AGTGGAAAGCAGAATGAAGATGATGGTGATGATGATGGCGAGGGTACAGAAGTTGATGATCTTGGTTCAGATGCACAGAAACAGAAGAAACAAGAAACAGATGAGATGGATTATGAGGAA
AACTCTGAAGATGAGACGAACGAACCATCTTCAATCAGTGGAGTAGAGGACCCTGAGATGGATAGTGAGAATGAGGACACAGAAGTTAGCAAGGAAGATACTCCGGAACCGCAGGAAGAG
TCTATGGAACCTCAAAAAGAGGTAAAAGGGGTAAAGAATGTCAAAGAACAGAGTAAAAAAAAGAGACGGAAATTTGTTCGAGCTAAAAGTGACAGACATATCTTTGTGAAAGGTGAAGGA
GAGAAATTTGAGGTCCATTTCAAGTTTGCTACAGATGACCCTCATATTTTACTTGCCCAGGTACTTTTTTTTATATAAAAGCTAGGTCTCTTATGACTTTGATGATGTGAGCAAAGCCCT
TATTTTTCTTTCTTACAGATTGCTCAACAAACGGCGCAGAAGGTTTACATCCAGAATTCTGGGAAGATTGAACGATGCACAGTGGCTAATTGTGGTGATCCTCAGGTGATCTACCATGGA
GACAATCCAAAGGAGAGAAGAGAAATATCCAACGATGAAAAGAAAGCCTCACCAGCTCTCCACGCATCAGGAGTTGATTTCCCTGCACTGTGGGAATTCCAAGATAAACTTGACGTCAGG
TACTTGTATAGCAACAGCATTCACGATATGCTCAACATTTTTGGAGTTGAAGCAGCTAGAGAAACAATAATCAGGGAAATAAACCACGTCTTCAAATCATATGGCATTTCTGTAAGCATC
AGACACTTGAACCTCATTGCAGATTATATGACCTTTTCCGGTGGATACCGACCAATGAGCCGTATGGGAGGAATTGCAGAATCAACTTCACCATTCTGCAGAATGACTTTTGAAACAGCC
ACTAAGTTCATTGTCCAAGCAGCTACTTATGGAGAAAAGGACACATTAGAAACCCCCTCTGCTAGAATCTGTCTTGGCTTGCCTGCGCTTTCAGGAACTGGATGCTTCGATTTGATGCAG
AGAGTGGAGCTCTGAGATTCAGTACACTTTCATTATGGTCCACAATTTAGGTTCTTCCTTTCAAATCATACTCCAATGTTTCTCAAGTCTGATGACATCACTTTTGAGGTTGATTGTTCT
GTCCAATCCTCAGGTGGAGCCTCTTGCTCAATTATCTCTAATTTAATATATCTGTAGTTTATTTTTTTTATTTTAGACTTTTTGGTATCCCATAAGTGGATAGATGTATGTATCTGCCGA
CATATTGAGCAAACGTTTGGAGGCATTTTTTGAGTGACATTTTGATCTGATTTGATGTGTTTCGCTTACGATGTTGTAATAACCAGCTTAATTTGTCATTCCACCTAATTGTGTTAGGTA
CTTTCTGTTTTCTTGAATAATTTGGTGTCGGTTTTCGTTTATGGCTTCACGGGCGGTTTAATATGTGCACTGCGGTATATATAAAAATAAATTTACATGTAAGTTTGATACTATTCTGTT
TGCACCAATCCTTCCACACACCGGACCGTCTCAACCCACATGTGTCCTAAGGAATACAAGTTCAGAGTCTTAATTTTGGAAAACATGTGTTGTGATAATTACGTTTTGCGAAAACCAAGT
ATTTATTGTTTTGGTGCTAACTAGTGTTTTAAAAACACGGTCGTCTAGACGTTCATACAAGTTATATAACTTGATAGTCATAGTATTTGATATAAATTTAATGAATGTTTTGTCTAATTT
TTATTTATGATTTAACACTTTTGTTTCTTTAATCGATGTTTTAAAATAAATGTCTAAATAGTCTAAGATCACATAAAAATAGATGAAACTGATTAGTTTTTAAATTTATTTTATGTTTTA
GATTTTGGTGAACACTTCATAATGTCGCCTTAAAAAATGAATCGAATGGTGAAAGAGACAACCGAGATTAGTTGTTTGAATCCACGATGTTTTATTAGTTTATTTTCGTCATTGGTAATC
TCCTACTATATTTGTTACAATGTTAAACATTTAGTTGGATTTAAAAAATTTAATCATTTTGTTATTATTGTTTGATTTTATATTTTATTAAACATGATTTGATTATTTTTGTTTTTTTAT
TTATAAAAACTCTAAGATCTCTATTAATATTAATTTATTAATAAATTTTAATCAATTGGTCCGTAGTTCAAGCTAGTTGATCCGATGACCCAAAAGATAATTCGGTTCATTATCTGGGTC
GGGTTTAAAAACATTGCTGCTCGCTTAACATCTCACACCTATTGCTAACATAAACTCTTAGAATTATTCAGTTTATTTTGATTTAAGACGGTCAAGTATCCTTTCAATAACAAAGAGGAA
ATATTTGGAAAATAGTCATTTACTTAGTTTCTTTTGAAATTTTGCATGGTGATAAACGAAACATTTTATTATCTACAATATCATTTGTGTCAAGTTGAGTACTCATAATAAACTTGGATA
CGGACACAAATGCATTGCTTTTGATTTAATTAACCGCGGTGCTCATAGTACGTATGCTTTAAAATTGAAACTAGTAAATGTAGAAAAACATATATACTGCATCTCGAAAGTTTTGTTTTG
ACAGTGAATCATCTAAATTTAAGGTCTTTAAGATAGTACATATCACACAGAAGAAAATGTTTTCCCTTCCAAACATTCTGATTTGACAATATATAGTGCATCAATTATTTTTAAAAGTAA
CTGAGAAAGATGAATGAAAAAGAAAATGAAGAGGGATGTTTAGATAAAGAAAAACAAAAAAAAAAAACAAAAAACACAAGAGTGGAGGAAACGACGACGTCTTCACTCTTGAGACTACCC
CTCGTGCTGTCTTGAAAGACTGCCCCAAGTTGTGAATTTGGTCAACTCCTCCCGACACCTCTTTTATTACGTACTCTCCCTAGCTTTTGTCTTAAGAAAAGTATAGTAGTTATTTACTTG
ATTCATTGCATTTCTCATGATTGTTACTATTAATTCAAAAAAGAAGTTACAATTCTTTAGTGTCTTTCCACATATTATTAGAAATGTAACGTTAGCTTATTTAATAGCAGCAATGGATGT
TTTTTTTATCACACTCAGATCGATGTCCTCCATCGCTGCAAAAATGCCTGCATGTTTCACTAACATTTGCTCTTTCTTTCCCAAACCCAAGACTGATATTTTATTTGTTCCCTTCATTTT
CACTAGCTCACCAATACATTATTATAGTATTAAGCAAGATTCAACAAATAGTTTACTTGTCTTTTCTAAATGGGTTTATTTATTGTTTTTCAGTTATCTTTTTTTTTTCTCTGTCATGGT
AAATCAAAAGAATCTCTCTATACCAAATTTTATACATTTCTCTATCTGTTGGGACTAGAATATTTCCTTTACAATCTTTTTCAATTGGAAATAAAATTAGAGAGAACAAACTAGTCGTTT
CTTTGGAAAGGTTGATGCTCAAGTCACTACTAGCTTAACCTTTATTAATCTATTCTATTATAAAAAATTTATTAACTTAT..TATTATAAATTCCAAAATAAATTAACTAGACTACAAGA
TCATTCTGAAGTAAAAGTTTGTATATATCGGTTTTGCATAGTAAACTCTTATATATTTTGGTGTCTTAAAAAGGTGTTGATAACCGACAAAAACAACATAAAACAAGTGAAAAATATACA
AAATTTCTACTTCAATCATTGGAGTAGTTAATTGTGTTTAGATTTAGTTATTCAGCAATTCTTTATTTTTGTTAATGCATATAGATCATTGGAACAATTCTTTCTTGCTTTCTTGAATTA
CACTAATTTTCTCGTATGTGTACCCACCAAACAAGAAAAGGTTGGTCTAAAGATTTTATTTAAACTTTATTTGAATGCTGCACTCATTTTTTCGTCCTTTTATTAAATATTCACCCTTTT
GCTTTAAAGGGAAAAAGAAAGTTGAAATTTGATAACATTGCTGCAATGTTTTTAGTTATAGAAATACGATTATATTAAATAATATGATAGTTTAAATGGTAAAATGCGCTCCTATCTATC
ATAACAAATGATGAGAATAATTGAAAAAAATGATGAGAATTGCCATGAGTGTTGTGTGTTTGCGATCGTGTATATGTATATAAGCATAATTATAACAAAAGAGTAGGTGATATACACATT
AGGTGAAGCCTAGAGTTTGTGGTACACTTCCTTTAAATTTGAATTGTCCAAAAAATTAGTAGGTCACTATTTCTCTTCCACAATGTCCCCACCAACATATTATATATATATATATATATA
TATATATATATATATATATTTGTTTTCATATACTAATTGGCGCAGTTGTCTTAGAGACTGTCTTTCTGCTGCAAAACATAAAAACGGATATGGAACGAAATTGAACAAACCTGGTTAATA
AGAAAGCAGAACAAACGAAACAAGTAAGGTAAAAAGAATGATTCAAAAATTTCTAACTAACGTTTCAGCTTAACTTTTCAAATTTTATATAATTAATTTAATCCATAACTAACTAACACA
TTTATTTCATTATACCAAAAATAAATCATCACACACTAAACTAGAGACGCATGACCGTGCCACATCCTTCCTTCATTTGTCAACAGAATATTAAGTTATTAACAGTTGGGTCCCAAGTTC
GACACTCATAAAACAATATATGTAATTTGAGGAAGATGGAAAAACTTCATGCAACACTGTTTCTGTTTTTTTGTTCATATGAAAGTTATGGTCAGTTTTCGCCAATGCAGATTTTCACTA
TATATAAGATATTTTCTTTTTCTTTTTTGTGCTCTACAAAAATGGAAAGAGCAATACACAAGAAACAATGAGAAAACTATATGACAAGCTAATACAAGTCTTTTTTTTTTGAACAAAGCT
AATACAAGTCTAATATCCCAAAAATTCTTATAAGATTCTTATATGTAAGTTGATATCATCATCTGATCTAATCGTCATAGCTTCACAGCAGATCCAAGATTAACGTTTCACAACTCAACA
AAATAATTCTTTTTAATTACTGTACGTATACAGCAATATGTAATTTAAAAAAATAAAAATAATAAATGACCGTATGTATTTATTGCAGTTCTACCAGTTGAACTCAGCAAACAGAATCAC
TATTTAAACCTTTAGTCGTAGTATCGATAAAACTGTTTCATATAAGAAACATCACATGCAATATAAATGTTCTATATAGAATTAATGATGTCATGACCCGACACATAAATTTTAAATTTT
ATCATAATATACATAAAAAGGTCACATCCAAAATAAAACCTAAGCACAAAGAGGGACATAGAAGAACCATATGGTGATGGCTTCTCTCTCCTGCTCTATGGGTATATATAACACACATAC
AAATAGTCACAATGTGTTGCTTGTGAGGGCCCAGCCTCTTGTATAAGGCCGAAGTCTTATTCCGTTGAAATTCTACTCAATATGAGGTTTACCTACTAAGACCCATATTATATCAAATCC
AAAGAATGTTTCTCAAGTTAATATCCTAAGAATATTATCCATTATTATTATATATCCTCCTAACATTAGGTATTTTCCATCATCATATCTTGAAAATTTCTACAATTTTTTGTTCTTTTA
CTTTGATAAAGATACCATCCATTTGTTTCAACAATTGTTGAGCTACGTAAATAACACATTTTAGAAGTTTCACCATGAAAAACAAGTTCTACAGCGGAATTATTCAACTACCATAATATC
AAAATTTAATTCGGGCATATTCAACTCCAGTACAGAATTTATACACCATGCATCTACACAGATAAATGCTGCAATCGATCAAGTTAAGATGTGAATGTGTTTTGCATAATTAACTGATTG
GTGGATTAAAGATGAGGTCGAAATAATCCAATGTAGATGTTACTGGTGAAAATAGTACTCATGTTTATAACCTACATATATTGCCAAAAACAACAACATTACAATTGCAACAGTGAACAT
GAAATGTTCTTTGTGAACATGTGGTTCGTTTTGTGCATAAATAGTGTCATGATGGATATATAAAACCAAATTATGTCATCACAAAAAATACACTAGTATTGTGACAATAAATTAAGATCA
TGATTTATTTTTATTTTTCTTAAAGAAATTTAAGATCATGATGTTTATTAATATTCGGAACTTAAATGTATATATGCGTAATCATCACAACTTTCATATACTAATTAAAATTGATTAATG
CCAACTCACATATATAAATGCGAATAATTTGAATGAGTTTAATGAGAATCAGATTTTGAACTACGATATGTGGTAATGTAGGCGATACGTAATATGATGGGTCCATATATTAAAACCGAA
TCTAGCACATATATTATATCATCGCCTGATTACTTTGCATCATAACAAACATGGATAACTTACTCAGCGAGCAAAAAGTTATCTTGGAGAGAAACTGAAATTTTGTTTACAGTAGACTTT
GGGTCACCGTCAGAAAGAAATGATTTATGTTTTCACATATATTATCAATTATTCGTTATTATGGACGGAAAGCCTATAATTTCCTAGAGAGACCTTTTCTAGCTAAAGAAAATATATTTT
CAAATCGATAGAATTGCATTTCGTAACTAAAAAAAAAACACAATTCAGCATAACTAAAAAGGTTGTGTTTTTTTCTTTTTCTTTTTCACCGATTATATATAGTAAATAGCTTTTCAGCAA
AAATTAAATGTGTTCCGCATTTTTATTCGACCGATATTTCATTCTTCCTTTGTTCATAGATTTGAATATACATATATATA.............ATATATTATTGTGCCATAACAAAGAAA
GAATAGATAATTGTTTGTTTGTGTATAATTTAGAATTATAGATATTGGGTAAAGTGGAGAAGGAAGAAAAGGAACAGTGAGGCAGGATCTGCGGTGGGGATTTGGACATTCAATGATCTT
ACCGTTTGAGGGAAAGCCGACCATTGATGCGCACACCAATGCAATTGCTTCCCTTTTTTCTCATATAAATATTAAAACTCATAAAATAAATAAACAATTAACATAAGCAAAACTACATAA
TTTGGTTCATCGAATTAATAATTCATGTCAATAATAGAAAATCAAAACCCCCCAAAACTTTTACGAATACATACATTCCAGTTTTCTCTCGGGTCCTCGTACTTGATTACCAAATTTATT
AATTATTGAATTCCCATATGTGTGTTTTCAATTTATTTATTTTTGTTTATTTTATAGTTAAAATTTTATGAGGAAGAAATCCATTATATGTGAATCTATATCCTAAAATGAATCTAACCT
AGCATAAATATGGGATAATACTTCAAAACTACTCACAAACTTTGAAATATTGTCCTTCTAAACCTAGAAAGATATTATTTATCTAACCTTCTTCTTGTCTATATATTTTTGAAACTAGGT
CATAGGAGTAGATTTTACTGATATTTATTTCTTTTCTAAACTACAAACACAAAAATTGTAAAATCAGAATTGTGTCCTAATTTATGCTATTTTTTTTTAATTAGCTCATGAGTCGGGAAT
GACGCCACAATTTTATTTAATTAATTTGTCCATCGGTATTTAGACAGTTACATTATTTTTCAAATTTACCCTGTTTCAAAACTATTTTTAAGTCTCAAACTGATAAGATATGGCTTCTTT
TTTTCTTTTTTTGAGGAAAGGCTTTTAAGATAAGAAAATTTGTTTGGGAATTGGGATGAGAGCCATCTCCAAAAAGCAGTGACATTATCTTTGTATGATGTATCTGAACCTCATATGCTT
TATGTATTTTTTTATTTTATTTTTTTGTCAAATATGTTCCTTTTTATATATTAATCCTGTTTCACTCATTGTGAATATAAATAAATAAATTCCAATTTTTCCGTGGAGCCAATATAGGTC
GAACTCGAATAGCTTTTTGTTTTGTCATATTGGCTATAAGATTATTGTCTTTGGTATTTTAGCGTATGTATGTATACTCTTCAAGCGAGCCCTAATCCTCAATGTCTATTATTATCATCT
TTATTACATTTTGACCTACTTGTATGAAATGGCATCCACTAATGCTTTTAATTAAGTACATAATCCACAGATGTGGAATATTTAAGGACTTTTATGATTTAAATATGTTAATACAAGTTC
CTGTGCTATTAAGCCTTACGTAATCTGATAATGTTAATCAAATTAGATAATACATATAATTAGAGCCCCTTTTGTAGATTTACTTTAATTCGTTTAATTAGTAAAACAATCACCATGAAA
AAATCGTCATATTCAAGCATAGTTTTACTCTCTCTTTTTCAACGACCATAGTCTGACAATAAACTAAGTGAATTCAGACTTGAACATACGAACAACAATTATTCACATCATTCAATGGTT
TTGCATTCTTTTTCCTTATAAGATCCAGGTATAAGAGATACACAAATTGAATAAGGATCCAAAGTTAGATCTTTGTACGGTTTTTAAAAATACAATGAAGTAATATGTTATATAGTTCTG
ATGTGCAGGTTCAGACGCTGTGTTTACTTACCATGATCATACGTAGAAACTCTCAGTCACACGAATTATGAGATTATGATGTCGTCCGAAAATTAAGACATCTTATAATAGTAAGAAAAT
TAAAGAACGTGATTTGTAGTTTATAATTATAACAACTTATAAGATTTTGAAAACCTTTTAAATTGATTAAAAAATTATTTTAATTCTATATTCTTAACAAAAACAAATCACCAATAAAAA
AAAAAAATCTACTATCTGAATTTCTAATGCTTACTGCCTAATCTATAAATGTTATCTTCAAAACATCGTAAACAGTCTTAACCGCACTGGTTATTTCTTAACCATCGTTTTATTTTTTTT
ATAAAGAATAAGGACCTACATATCTGAATGAAATAATTACTTTGCGTAGACTAATACACATTCGTATTTGACCTGCTTCTTTAGTTCCTTTTTTTTTTTTTTTTCGTTAAAGTCAGTTTT
TAGTTTTCAGTCCATAATTAATAATCTTTCTCTCTCTTTTTCTCTTGCACCCAAAGAAAATCTCTCTTTGCAACCAAAAAAAAAAGCTCTCTCTCTCTCCCATCCCATCACAATCTCTCC
ATCTCCATCTTCATCTCCCATCTATGTCTCTTGTATAAAGATAATCCCACAAGTCTTAAAACTATTCCTTTCTCTTCCTCTCTCTCTCTCTTCACCATGACTGATCCTTATTCCAATTTC
TTCACAGACTGGTTCAAGTCTAATCCTTTTCACCATTACCCTAATTCCTCCACTAACCCCTCTCCTCATCCTCTTCCTCCTGTTACTCCTCCCTCTTCCTTCTTCTTCTTCCCTCAATCC
GGAGACCTCCGCCGTCCACCGCCGCCACCAACTCCTCCTCCTTCTCCTCCTCTCCGAGAAGCCCTCCCTCTCCTCAGCCTCAGCCCCGCCAACAAACAACAAGACCACCATCACAACCAT
GACCACCTTATTCAAGAACCACCTTCAACCTCCATGGATGTCGACTACGATCATCACCATCAAGATGATCATCATAACCTCGATGACGATGACCATGACGTCACCGTTGCTCTTCACATA
GGCCTTCCAAGCCCTAGTGCTCAAGAGATGGCCTCTTTGCTCATGATGTCTTCTTCTTCCTCTTCCTCGAGGACCACTCATCATCACGAGGACATGAATCACAAGAAAGACCTCGACCAT
GAGTACAGCCACGGAGCTGTCGGAGGAGGAGAAGATGACGATGAAGATTCAGTCGGCGGAGACGGCGGCTGTAGAATCAGCAGACTCAACAAGGGTCAATATTGGATCCCTACACCTTCT
CAGATTCTCATTGGCCCTACTCAGTTCTCATGTCCTGTTTGCTTCAAAACCTTCAACAGATACAATAACATGCAGGTTCTTAATTAATCACACTCTCATTAATCTAAATCTTTAACATAT
CTCAATACGCATTACTTTTTGAAGAATTTCGTTTTCTTTTCCATGTAAATCGACTTCTTTTTTCCCTTCATTATTCCGAGTAAACCCAAAAGGTAAAAACCAAAGAAAATAGGTTTGCTC
ACTAAATTTCCTCGAAAAAAAACAAAAACGTTTTCACCTTAAATCGGTAAATAAATATATATAAATACATACTGTTTTCAAATCAATCAGAGGACGTGTCTTTGCTCACTGATGCATGAA
TAAATCATTGCATTACAAAGAACCGAGAGACTTGAGACTGTGAAGTCTGAGACTGAGATTTAACAAGACAGTAAATGTTCTTTATGTCTTTAGTACTTTCAGAGTCTCTGTGGTTTGCTG
CTTTTCACTACAATATTGGCAAGTGTGTCACCCTTTTTTTGTATGAGAGTCTTCAAATGTCTAACGTGTAAAATAACAGTACTGATACGATTTCACAGACCCATATTTCAATTAATATAC
ATAGATACATATAAGGCTTCATTTGTTTGCTACATATATGAGCTTGATAAGATTTTGTACTGAACATAAACTAAGCATCTTTTTCTTTTTAAGTTTTGCTTAGTTAATTTGTTAACCTAA
GCATGCATTGACATATCTTATTATTATTATTA................TATATATATATTTATTTTTTTTATGAAATTCGTTTCTATAATTTTGATTACATTTCAGCATTTGTTTGACAT
CTTATTGTCTTTTTACATATGCTTCAAGGTTGATCTGCTAATTAAGTTGCGTCTGCTGGTTAGAATAATCATCATAACATTGATAATCTATGTATGCTGGCTAGAGTAATCATTACATCT
TATAGAAGACACATGTTATTAAAACTGCTAATGCACATATCATAAGCTAAAGTTTCAAGACTCACACTTTTAGAACTTTTCGAACATATACTATAAGTTATCCAAACCCTACATGATGAT
CATATATACATGCATGATTTTGTTTACAGATGCATATGTGGGGACATGGATCACAATACAGAAAAGGACCTGAATCTCTAAGGGGAACACAACCAACAGGAATGCTAAGGCTTCCGTGCT
ATTGCTGCGCCCCAGGCTGTCGCAACAACATTGACCATCCAAGGGCAAAGCCTCTCAAAGACTTCAGAACCCTTCAAACACATTACAAGAGAAAACATGGGATCAAACCTTTCATGTGTA
GGAAATGTGGAAAGGCTTTCGCAGTCCGAGGGGACTGGAGAACACATGAGAAGAATTGTGGCAAACTTTGGTATTGCATATGTGGATCTGATTTCAAGCACAAGAGATCTCTCAAAGATC
ACATCAAGGCTTTTGGGAATGGTCATGGAGCCTACGGAATTGATGGGTTTGATGAAGAAGATGAGCCTGCCTCTGAGGTAGAACAATTAGACAATGATCATGAGTCAATGCAGTCTAAAT
AGCTTATATATATTACTATAAGTACTAAGTAATTCGGTATATATATTAATTATAAGAAACCTAAATCTATGGACCAAGTTTTGATGGAGGTAGGGCTTTTCAAACTAAAAGCTATATCAT
CTAATTGATCATAGGAAAAAAATGAATCAAGAGCACTTGGAAAATTTTAAATTGTATCTTTAGCTTCCTAGTTAAATTTATTGCAAGACAATGTAGCAGTCTAACCAATGAGGTTCCCAA
CGGTTTATTTCTATTTGTATATTATTTTGTCATTAGCTTCACCTTTCGTTAATTCGAAGGACATAACTTATAAATGTTTAAATTATGTTTGTTAGGATACTAAAAGACAAGAAAAGTAGA
TGCTATACATTCATGCATAAGAATTTTCTCTTAATATACCATATTCTAGATCAAAATGAATATTTCCAAATTTCAATTTGAGTAATAATAGATTCTAGTTTTTTTTTTATTCCAACAGAT
ATTTGTTTTCTGGTGGAGTTATCGTTGGTTTTATTTTATAAGAATACTTGTGATACTTAATTGTCTAGTGACATCATGGAAAATAATGAGAGAATGGACACTAGAGAATATTGCTACGTA
CTCAAGTGCAGAACTTTATTAGGAAGATCGAATACCAAATTATACATAATGTGATGATGATACGCATCCCATATGTTTTGAGAATATAACAATACATAAATAATTATAGATGTGTTTTGG
TTTATATTTTATCAACGCATGTAAAATTAAATTAAAATAATTCAAATCTTTAGTACATAATTTACCAAAAAATATCATTCAACTGAACAATTCTTGATTCTCACGAACTCATCCGAATGT
GAGAAAACAAATCAAAATGCCGATGCTAGTTATTGTCATATCTACCAATTCATAGCAATTAGTTTAAAAGCTACTCTCGTCCGTTTCTCTTTCTTTTTTTAGTTTATGTATATGTTGCTT
GATCTAATACATAATCAACAGTTGAAACACTTCAGTTTTTGTTTGTATCGTTTGCGTAATACCTTGTGTTTTTGAATGGTTACAAGTACTTGAAATGAAACGTTTAAAGTATATTGCGTT
TTTTTTCTTTTCAAAACATCTGTGTTAATTTTTATATTTTTTCTTAATTATTTTATGGGGTGTAATACTCAAATTTTAAATATAAAAGGCAATTATAATATATATTATACTGTTTCTTCA
ATAAAATGTTTTGTTGGTTTCGTTCTCATGAAAAAATTGTCCTATATATATGTAGTGATGTTCATACTAATTAACTTTCCGATTAATAAGCACCAAATGAATATTGCATTTGTTAACCTG
ATGAAGCCTGTCAAAAAGATTTCTTTATTTTTACTATATATTATATATATA...AAACAAAATTACCGGACTACAAGTGATTGTCTTGTTATTGTAGTTACAGTTTTTGTTTTGTGTCAG
TTAGTTGGTAATGAAGAATTCAAGATCCAATTTGGATATGATTGTATACTAAGATTACAGTTAAAGAGAGGCTTTTCTTCCTGCAAAGAGCTTTTCAATATGCTCCCTTTTTGCTATCTT
TTTTTCCCCTCTTCTCCTTTTTGTTAGTGGAGAGACAAATTTGCTCGTTGAAGGAACATTACACCTCTTGAACTAAATAAGATTCACTTTCATTTTATTTTTTAATCTTAGAATTCGAAA
CCAAAATTATCTCTCGATTTAGATATTGTCATATTGACCTAATTTTCGTTCACGTATAAAGGTATGCATAAACAGTGAATATTCCTTCGGTTCCTATATCTGCATACGTATGCATGCAGT
CATGTATATACACGTGTATGTATGTACATGAAGATGATGATAAATGGGTGAAGAAGCACAAACTAATGTGAAGGAGGGTGATAAAAAAACAAAAGAGAAGAGAGTGGAGCCCAAAGGGTG
TGATGGGTTGTTTGGGAGCAAAGATTGATGGTATCAACAGTTATTTTTTTTTTGCTCTCTATCTTTCTCTCTCACTCACTGTTATTTGATTTGACATCTCATTTTTCCTTTGACCATCTC
TCTCTCTCTCTACACACACACTCTCACACAAATGACACAACTTTCATCATCTCCTCCAATCAAAACCCACATGCTTGCCTCTTTTGTATTCATTTCATATTCAAGTTTACTCATCTTATT
TCTTAAATGTATTTGAACCTAATCTAAAATGTTAGATTAGTTGTGTCCCTAACAGTTAGTTACCTTATTTTAATACATACAGTAATTGGAGGGATATACATAACATTAATGTGCAAAAAA
AAATTCTGTTATAGATGGATATACATACAATAATGTATGGGTTGTTTTAACATTGGTCACAAGCTGAAACTAAACAGTAGAAAATCTGGAAAAGTTATGAACGCACATCTTTAAATTATG
TAGGATTCAGACAACATTTATTGCCAATCAATATCCTACCCCTTTGTTGGGAGAAATAGACCATCCCTATTCCCTACCTCTCTTCTTTCCTTTGACCCCTCTCATTTTCCCAACACTCTC
CAGAAATTTCTACCGATCGATAAATATGTACATATATATTGGTATATGGTATTAAGTGGTTCCTATCGAATGTTAGATCATCTTTTATATGCGGTAAAATGTAAGTCATGCGTTGACAGA
TAACATATAAGCAGTAAAAGTTTTAGCTAGTCATTCAAATCGACATTTTCTATAATACGGTAGAAAACCTTCTAGATTAACTTTTGTCACTTTATATTTTTGGAATCTATGTATAGCTTT
ATGATTAAACTATTTAAAAAGTCCCAACAGTTTATATCACATTGGAAAGTGATAAAGAAGCAAGAGAAATAGTTATGTTTAATATAATTATATAAATGAATGATATAAGTTAACATGCTA
AAACTTTGATTTTTTTTAATTTACAACTTAGTTATGAACACTATTATTTTTTGGTCAAATGAATTCTAATTTGCTTAGACATATATATATCCAGTTAAAGGTCTACATGCACATGTTTAT
ATATTAAGATAGATAGATCACACAAAGAAACATAAAAATAAATGGAAAATTATTGATATAAAATGGAGTACTAGTTAAAAGTTTTCGAATCTCGAAACTGAATTGTTCTCTGTGAGTGTG
CAAAAGACATTTTCAAAATCCGAGCAACATATATTTGGATTTTCCTACTGTTGCCGGAAAGAATCCGAACATTGGACTTCACTTTGTTCCGTAACTATGCTGTTAAATTAACTAATGCAT
TTATAAAACCAAAGTTTATACATTGGTTATTTTCACGTAGACAATTTTCCTTGTCTGAAAAAAACTTGAATAAAAGGCCTTAATTCCTGCTTTTTAAAATCCCGAAGCAATATTCTAAAT
CCGTCAAACGAAATTTTAATTACTTTACAATTTCCTATGTTCATGTCGAGATATGCAAATGTGTAAATTACTAGTACTAACTGAATTAATTTATTTAGTTTTACTGTTCATATTCCAAGG
CTGATCTGAAGGAGACAGCTTTGTCTGCCGTGGCTCAAATCTCCATCTCCCACATTTAATTTATTTTAGTTGACACACACGTACGTAAACTGTTTACATTAGTAGTATTTTTTTATCATG
GAAAAAATCTTCCTGTGACCGTGTGACGTATTTGTTTTGTCTATATAATACATAATTACATATACGTAAATATGTAACGAAAACGTAAATGAAAGAAAAGTATAAATTTGATTATTAAGA
TTAAGTAGCACATAAAGAAGATTAATGTAGCAATATATGATTTTCGACAACTTTGTTTGAAGGAGGCCCCAACATGCAAAAGATAAAGGGAGAAAGAGGCCAAATTGAGCTTGACTCATG
ATTAATCACGGGTACCTCAAAAGAGCAAACAAAAAAATAT

>Aedal-3.GMI_chr3:21337000-21376999nucleotide
TTTTGTAAGTGAGTGATATTTTTGTCATTTTGATTTATAAACATATAAGAATAAGGAAATATTTGTCTGATAATTTCTTAAGTTTTTTTTTTTGGGCATTCTCTTTGCAACTTGCGGAAT
TATAGAAATCATCATGCAGGTGTACATTGTTTTCTCTATTCATTTCATACTTATTTATTATATGTGTTCCTTACTTATTTATTTCCAAATATTACGACAATTTCAAAGAGTGATGATACC
AGAATTTAGAAAGAAAATATTACATCCTTTAATTTGATTAAAACTATCTATAGTTTGATGCAATTCTACTACGTTTTCTTAAAGACTGTCTAAAACTCCGGCATGAATGTAGTAGAGTCA
AAGAGTTTGCTTGTCCAAAATTCCAAATTAAATATATAAAACAAGAATCGTCAATCTAATAAAAATAACAATTTTATGTGAAAGAATATATAATTGGACGTATTACTCCAACCATACTAC
TCTTCAACAAGAAAATAGATCAACCAACCTCTAACTTAAAATTCACCATCAAACCAAGAACAAAGGAAGAAACCACCAACCACTATGATCAACTCCAAAAATACATTCATCGTCGCTACA
ACCATCTTATGCCTCTCCATGGCCATATTATCCGAAGGTCAAGCTAACCCTTTTCTATTGCAACTCGATCGGTGGGAAATGTTGCTACCGAGCATCGGTATATCCGCCATGCACATGCAA
CTCCTCCACAACGGCATGGTTATAATGTTCGACCGTACCGATTTCGGTACCTCAAATGTTTCTCTACCCGGAGGCATATGTCGTTACGACCCTACTGACACCGCAGAAAAGTTCGATTGC
AGCGCACACTCAGTTCTCTACGATGTTGTCTCCAACACATACCGTCCTTTGAATGTCCAAACAGATACATGGTGTTCTTCTGGTGCGGTTCTTCCCAACGGAACATTGGTTCAAACCGGT
GGATACAACGATGGTGAGCGTGCTGCTCGAATGTTTAGCCCTTGTGGTTATAGTGAAACATGTGATTGGATTGAGTTTCCTCAGTATCTATCCCAACGTAGATGGTATGCCACCAACCAA
ATATTACCCGATGGACGGATCATTGTGGTCGGAGGAAGAAGACAGTTCAACTATGAACTTTTTCCCCGACATGATTCTCGGTCTAGAAGCTCAAGACTTGAGTTTCTTAGAGAAACTTCA
GATGGAAGTAACGAGAACAACTTATATCCGTTCATACATCTTTTACCTGATGGAAACTTATTTGTCTTCGCTAACACAAGATCCATTGTGTTCGATTACAAAAAGAACCGAATCGTGAAA
GAGTTTCCAGAGATTCCAGGTGGTGATCCAAGGAACTATCCAAGCAGTGGTTCTTCTATACTATTTCCATTAGATGATACCAACGATGCTAACGTAGAAATTGAGATAATGGTATGTGGA
GGCTCTCCTAAAGGCGGCTTCTCACGTGGATTCACACGTGCCACCTCCACATGCGGGAGGCTAAAACTATCCGATCAGAGTCCAAGTTGGGAAATGGAAACCATGCCATTGCCACGTGTT
ATGGGAGACATGCTACTCTTACCAACAGGTGACGTCATCATCGTAAACGGAGCCGGAGCTGGCACGGCCGGTTGGGAGAAAGCACGTGACCCGATTATCCAACCTGTGATATATCAACCG
TTTGATCATCTCTTCACCGTTATGTCCACACCATCACGTCCTAGGATGTACCATTCCTCAGCGATTTTATTACCAGACGGTCGGGTTTTAGTTGGTGGAAGTAATCCTCACGTTTATTAC
AACTTTACCAACGTCGAGTATCCAACGGATTTAAGCCTCGAGGCTTATTCTCCACCATATCTATTTTTCACATCCGACCCAATACGTCCCAAGATATTATTGACAAGCGACAAAGTATTG
AGTTACAAGAGATTGTTTAACGTGGATTTCTCCATAGCTCAGTTTCTGACCGTTGATCTTCTCTCTGTGAGGATAGTTGCACCATCTTTCACTACACACTCCTTTGCGATGAATCAGAGG
ATGGTAATCTTGAAGCTACTCTCTGTGACGCGTGACCAGCTAACAAATTCTTATAGAGTCAGTGCATTGGGTCCATCAACGGCTGAGATTGCTCCTCCGGGATACTATATGATATTTCTG
GTGCATGCAGGTATACCAAGCTCAGCCGCTTGGGTGCAGATTGAGTGAAGCTTAAATAGATCGATTATGAATAGTTTGAAATGTATGTTGCATGATATATATAAATATTCAAGCAAAATA
AAGAGAGAGGAAGAGATTAGATAATATGCTGAATAAATTGTTAACTTACGATCTTTATAAAAACTGGCTTGAATTTAACAAATAGAGTTTTGCTTACATAATGACTGATGGTTCACCTAA
CTCAAAACCCAAGATTATTCCTTTCAAAAAGAATCGATTTGGCAATGAATCTTGAATGATTCTGCCGTGTGTATATGTATATGCTTCTGCAGCTTCTGAGGTATTTACTTCCAAAGTTCC
AACTTTTTTGTTTTAGATTTTGATCAGCTGGTTTTATGGAGACATTCTTGCGGCAAACCATAATCTTTAGTCCGGTTTACGGCTTGCTCTCGTCTCCATGGATCGTTGTGTAGCTTGAAA
TGCAGAGTTTGTATGATAGTAGCGAAGATATCATCGTGCTTCAGTTTAGAGAATTGAACAGCCCAGTCTTCTTCATGTCCATAAGTAGCTTTTTGTCTCTCTGCTTCAAGCAAAATCGAG
TCTCGGAACAAGAATCTTTGCCAGAGCTCCTTTACATTACCCAGTCTGAATTGTATCTCTGCCTCACTGAATCCCTGTGAGAGATTTCAGATTAAAATGAGTCTGAGATTAGGAGCAGTT
TAGTTAGTTGAGAACAAGACAGAGAGAGAGTGGTTACTCGCAGAGTGTTTATGAGATTGGGAATGTCATCTTCATTGACACGAACTGCAAAACTTTCATAATTGAGCATGTTCTCATATG
GCAAGTAGATTCCGTCCTAATGAAGAGTCATCAATCAACGGGAACCAACAAACCGTCATTTTCGGATCAGACAGCTTAAGTTTTTGGATTAATGTATTGAATGTGGTAAGTTTAAGCTAT
ATACCTGAATGATGACTGGAACACATCCTTGTAAGATACTATCTTCCATGCGTCCACTCCAACCATCTCCAGGGAACGCACCACAGAAGATTGAATTGGCTATGTCCTTGTGGTAATTGT
CGGAACGCAATGGAGTTACAATCACATCTTCTGCGTGCTGCTTCCCAAGCTTACCTTCTTTGTTAGGGCTAGAACCAAACTCTTCTGCTAGCTTCTGCCTGATTCCCATGCTATACCTGC
ATTAGATGTTATGGGACCATTATATACATCTCCATTAGGAATGCTGTTTGAAGCAAGCTCGACTTTCCCAAATGATATCAACATGAGTCTTTAAGTTGAAGACTTACGAATCTTCAGGCC
TTCCCTTTTCATAAGCAGGTCCGAGATTCCCATTGAAGTAAAACAATGTTTTCCGCTTCTCCCGTGGCCTAATAATAAGGAACAAGACAACAACTTTCAGGCTTCTTGTTTCCAGCGATC
GAACATGACTGAAACAATGTCCAAGAACTATCAGAGAATATACCTTTCCCAGTAATTTTTGCGCATTGAGTAAGGGTCAGGAACTTTCCAGGCTGGAATCACGAGATCTTTGCGGGGGTC
AAAGCAAGGATGATCTCCTCTCCTCTCATCAGATATATCATCCCAGTTATCACCAAAATAAGCTGTTGTTGAATGGTTGTGCTTAGAGTTTGTGTTACCCCAGTGAACTAGCATCATGST
ATTCCATATCTCTTTAGGAGCATAGCAAGCACCTTCATCCCATGAGAAAAACTGCCTTTTTCAGRCGTAAAAAGATTAGCCACATTAGTGTGGAGTGATCTGTGTAAGAAATCAAGAAAC
AAGCTCTAAGTATGTATGCATCATCATACCCAAATATGGTCTCTCCCAGCTGAGCGGTTCCAGTATGGATATTTCTCAACAATGTGTTCATAAGCCCTTTTGTAGAACTCTAAGGTAAGT
GAGCTTCTTAATCCAGTATGATTCTGAAAGTAATAAAAACATATACAATATATGAGCTCTAAAGCTTCTACAAGCAGAGAATCAAAAGGTGAGTTTCTCGACCCAACCTGCATGTTAATG
TGAGGTGCATCATCAGCACGATTTATAATGCATGAATCYAGAACARGAACAAAGAARAAATCTGCCTCTTCTCCATTCATTGTACGATGAGCGGTGGCCAAGATGTTCTCGTAGAATGCC
ATCTTCAAAATCAAAAGAGACAAAGAAGAGGCAAAGTTATCTTTCAATTCAAATTCAGGAGAAAATTGCTGAATTATCTGGTATTCGACTCAAGTTWAGTAGAAAACCTGGGAACCATAT
AGATAATCTGTCCATACTGTTGCATTCCTCTCATCATAKATCCTATTAACGCATTCAAATTTAAAATGCCGGCCCTGCAACAACAAATTTAAATCAGAGGAGACTGAGAACTTTATCATA
AAAGGTGATTTTAACATTTTGTAGAAGAAAAACTAAAATTTTGGATTGTGACCTCAATAAGTAGACTGTTGAAGTCTGGGGGTAGATCATAGATGTATATAAGAGGCCTTTTTTTCTTCA
CCACAGCACTCAGATTAATGAGATTACCAGGGACATTTTTTTCACTTGGAACTTCAAGATGTGCTGGTCGAAGCCACTGTGGCCACTCTCCTACCGTCGAGAGAGTGGATGGAATACTAC
AATCTGTTCCAAACCAGCCTTTATCACACTGAAAAGGCGGTAAAACACACACAAAGTTAGGAAAATTTAGATTATGAATATGCAACCTCTCGGTACCAAAATGTCAAGCGTGGTGACTGT
GGATACACAATTTTACCTGGCAGAAACCTCCTCTGCATTTGCCATGTCCAGAGCACTGATTAACGCAGGTGCATTGTACTGGAATTTCGCAGAACCGTCCCCAAAGACAATCATATTTAC
AGTCACATTCCTCTTTGATTTTCACCTTCATAGCATATGCATCTTCTGGATCCACATTGCACCATCCTTGTTTGCTACTGTTTGTTGTTAGAATATCTAAGTCTGGTTTCGACCAATCTG
TCATTTTAGGTTCATCAGGATTCGTCGGCGAACTGAAAATACATGTCTTAAGTTAAAGAGTTTTTAATCTTGATTTGAGAAGCATTTGAGACTGTCAAAGAAAAGAATCAGGTAAAACTT
ACTTGATTTGAAATCCACATGACTCTGGCACTGGACGGTTTGGATATTTTGTGCCTTCTCCACAAAAGCACATTGYTCTTGTKGTGTCACAATGTCTGGAACAAATCAAAACAACCCATT
TTCCGTATGGCATCTCTGGTGTTTTCTCATAATTGCAATCTAAACGAAGMTTTTGTRAACAATCTTCTCCTACACAGAACCGGTCAAAGTAGCTTCATTTACACACCAATCATTTACAAA
GCAATCAACATTGGSTTTAGGAAGATTAAAATAGCATAAACACTAACCTGTAAATCCATGGAAGCAACGACATAATCCAAATTCATGGTTACAAACACCTTGACCACTACAATCACTCAT
ACACTTTCTCYCACCAATTGGCTACCAAAAAAAAAAACACAACCATTATAACAAAATCAAAGAAACAASATTGTTTCAAGATACCAAAAAAAAACTTACTTCAATAATGTCAACTTCTTT
AGCAACTGCATCACAACTAGAAAACCATTGTCCGATYTCAGCTTTCCACRAGGCATTACGATAAACTACTGCACCGTGTGAGTCAGSAGGAAAGCGGCGATCAAAGGCAACAACAACAAG
GGATTGACTTGAATTCTTAGTCACTTGTGAGATTGATTCATTACTTGGTCCACAAAGATTCTGAGCTTGTCTTACAGTAATAGAATCAAAAGAAGGCACTACAGGACCAAGAAACAGATG
AACCAAGGAAACGAGAACAATGACAGAAGCAACAGTGGCTATCTGAGACCATGAGAACTTCCATTTCTGGTGAGAAAACATGATGGAAATCCGAAGTTGTTAGTTTTCAAAGTTGACCGC
CTGAGAATCAGAAAAAGGAAGCAGTTTGATTACATAAAACCCACATGCTCACGAAACACAAAGTAATGGAATTTACGGAATCGTCAAAGAAACTGAGCTGAAATAAAGGAAAGATAGACC
CACAAGGTTGGGCAACAACCATAATTGAGCAATTATTGAAACATAAATAAACAAAAAGCAGTGAGCTTTGACCGAGAAACAATGGAGTTTTCAAAGTTGAAATGCGAAGACATTAATGAA
GAGGAGTAAGTAACATTGAATCATGGGTTTTCATACATTAAAGGATCCAAACTTAGAAGAATTATTTACATGATTAAAAATCAGACATTTGAGCTAGTATTAAACAAGTTACAAGAAGAA
TCACGAGAAAGAGACAGAACGTATTCAAACAAACATAAGGAAGCTGAGAGAGAGACAAAAACTCACCAGCTTTGACGGAAAACGTCATGGGTTTACAAGAACTAATTAACTCAACAATGG
GGAGGATTTATAAGATAATTATTACTTACAGAGAGAGATTTGATTATACAATAATTATATAATTAAAATAATAATAATAATGCTTCTTTGTAATAATTAGAAAGAGAGAGATGGCCACGG
AGATCTGTGGCTGGCCGGGAAGGAAAGCAATTGTTGATTGATTATGGAAGCGGTCGTCTCTCTCGTGTGCGTCATCTTCCTCCTCTGCTTCGATTCTCTCATTTTTAACTACCTTTCTTA
ACCTTCTGACCATTCGCCGCCCATTCCCGGTTTGATCTTCTTAACCGGTTTCTTTTGGTTTTCTCATCAAATTTCACTTTTCTTCAAACAAAACCAAGTCAAGACTTCAACTCTGACCAA
ACCGAGTTTAACCGGATCAGTACCATCTCTAATTCAAATCCAGTAAATAATCTGATTTGTGACGGCTGTGGGCAAAACGGTAAGTACGTGTCTCCTTTTTATTTTAGTTATCGTTTCATT
GTCTTGAGAAAGACCGTGGTGGGTGACGCACTCCTCTAACAGACAATTACGTAATTTACCAATCTAGCCCCGTTTGATAGCAATGTGTTCGCTTTTTCCAGAAATCTTTATTTTATTTTT
TATGTTAATAATTGAAAATCAGACTCACGTGAACGTAGCGCTTTATCATTGGTTAGGATTTCAGCGACGACTCCGTAAAATTAAAAAGTCTACATTCTCTCCTTCCTACCAACAAAAAAA
AAAGTCTACATTTTCCTTTGAATATTCAAACTTTTATTTTTTGTACTACAATAATATTTATTTAATATCGCTCCCCAATAGTATTGAAATTGACGAATTGTGCCACTATTTCAATCAGCC
ATTAGAAAACTAATTAGAATCTGTTAAATTGTCACAATCCACCACAAATCGTTGTCAATATTTGGAATCTAAATTGAAACAGAAAGATTCCACTGAAAAAGAAAAAAAAAGTGAGAGAGG
CAGCTCATGGGATGTGGTGAAAACGTGAGAGACTTTTGAATGTAATGGCGATGCACAAACTGCTCTGAGCATGATACTGTAATGTTACTGGACGATGCTACCATATGTTCTGATCTTAAT
TAATTTTATGGAGAGTTTTAGTTTGATTTTTTTTTTATGTCAAATTAAAAAGTGAAGTCAACGATTTGTAAACAAGAAGAAACGTGGCTACAAGCCTACAAAAATATGCAACATCTTGAA
AAGAAAATTTCTAAATTTATACAGAATAAAAATGAAACTTGGACTTGCTAATCTGTTTTAAACCTTGAAAATCTGTTTTTAAACCATTTATATAATCTATAACAAGTATGTGATGTGTAA
TCTATAAACTTGTTTCACCACAAGAAGAAGAAGAATCTCTAAGGAATCTTTTTAGTTCTTTGGCAACTTCAACCATTTTTGGAACTTCCCCTCTAAGACCAATGCATCTTTCCGAGAGGA
CAATGAAAGCTTCCATTCGACAACGCTCTTCTTCTGTAACATCACCTATTTTCTCTAACATGTTTGAATCAACAATCTCATCAATGCATTTTGCAAACTTTCTTCTGTTTTCAAAAGTTG
TCAAGTCACTCCGATCATAACAAAGCTCATGAAATCTCTCTTCTCCCATCAGAAGCTTTTGCATAAAAATACCAAATCCAAACGCATCAGTTTTCTCCGAGACAATACCATTAATCAAAT
AATTATCATCCATGTAATCATAATCTCCACCTATACAACCATTACCAAGCTTCACAAATGTTTCTCCTTGTGGAATAGAGACACAGTAGGAGAAGTTACACAACTTAGCAACACCATCTT
CATCATCCAATAAGATATCTTCTAAACGCAGAATCCTATATACGAAAGGTCTTGGAAACGCAGTGTGAAGATAAGCTAAAGCAGTTGCAATCTCCTCTGCTATTTTCAATCTTTGTCTCC
ATGACACAACCATTTTCAGATCTAAACTAGTAGGTTTCTTTGATGCACGATAAACCAAAACTGGATGTTCAGATTCAAGACAACATCCAACCAATTGCATGAAGTTTTTATGACCACTAA
CAATCGATGAGATGGCTATGTCACGGCAAAAGTTTCCTCCGTTATGCTCACTAAATCTATATCTCCATTTCTTGATGAGTAACAGTTTATGATGATGATGATGGTTATTGTTTTTACCTG
AATAATACCAATCGTATGGAATCTCATCGAATAGTTCAGAAACACGATTGGATTCGCTGAAAGTGTCGGTGGCTTCTAGGATTTGATCAGCGGAGAATATTTTGATGGGATTTGCTTTGC
CATTGCAAGATTTGATGATCTCTTCTAGCAATGTCCCACCTCTCTCGTGTCCTCGGACCAATCTCTCCCTTTTAATTATGGCTCGTAAACTCTTCTTCTTCCACCACTCCATCTCAAACA
ACAACGAAAAAAAAGTTTCTTTTACTTTTGAGGATAAAATGACCAAAGATTGAATGACGAGTTGAAGACCACACACCGTGTTGAAAAGTTGTAACGTGAAGTCAACGAAACACCATTAAG
GAGTAAGACTTCGTTGGAAAAGGTTTATCTTTCAGAGCAGAAGAAGACAAAAGTTGTTGAAAATTCTTCACCTCTTTGTCTGTTCAGCTCCCTTACTCTCTCTTATACTCTCCTCTGTTT
CAAGACAAGCACAGAGAAACGTTACTCCCTCTTATGTTTTAAGTATAAAGACATAAACGTTTTGGAAGAGAAGAGAGAAACTGATTTACTATATTGATAGTTCGGATCCTTATATTGATG
AAGCCATGTTTAACGCAATTCTGTATGAGTCAGAGCATCAGTGCATCAATTCACAGAGCAGAAAAAGTTCCTCCGTTTTTGCTTTGAAGATTCTTTCTCAAGTTTCCATCTTTCTTCTTC
TGGGTTTACATAGTTCTGTGAATCACAGACTGTGATCAGTGGCAACGAACACAGAGAACAAAGATGCATTAAAAGACAAATTTATTCATTGTTTTGTATTGATAGTTCATATGTAATTGA
TTAAAGAAGAAATATGCGTAAGAGAAGACTAAAGAGTACATTTGGCTAAACCCTTTTTTAAAAGTCCCACATCGACAAGCTAGGGATCGTTGGTCATAAGCTTTGTAGTATAAATAAGAA
GCTGAGCCATTCGTTCAATTCATACCTTTCTCGGCCTTTTGGCTAAGATCAAGTGTAGTATCTGTTCTTTTCAGTCTAATATCTGATATGTGGGCCATCGGCTCACACGATATTAACTCT
ATCTTTTAAGGGAGAAAGCCCGCTATGATAGCTTGCTATCTGGGCTTCCACGAGTCGCCCATGCGTTGCACTACTGCACGGGCCTGGCTCAACCCGCCAAACTAGAAGTGAAACTTTTAA
AATTTTAGTCACTTTTGATGTTTAGTTTTTAAAATGATGTAGGATTCTTTATCATTCAAAGTCCAAAACATCCAAAATATACGACAAGTAAAAATCTGTGAAGTAAATATATGAACTTTT
GCTTGTCTCTGGCAAAAATCTGAATGGTAATGTTTCAGACTGAAGCCAAAATGGCATTGGCATTGTCTCTGCGTCATGTGTGTCTCATCTGCGATCTACAGTTTGATGGATAATTTGCAG
AATTCTCAATCAGCATGATGCTATGTTTATGAATCATGTAAGCAGAAACGACTCCTGTTTACGTTATATCAATGTTTCCATGGGTTTTGTTAGTTAAAGATTGCCGCTGGAAGCGTGTGC
GTATACTATCACTGAGAAGAAAGATGAAGACAAGCCAAAGATGATCGTAGTAGCTTAAGGAACTCAAGTGGATTCAGACATCACTTTAGAGATCGAAATAGGGTTTGAGAATTGGAAAAC
AGTGTGAAAATAAGCTAAAGCAGTTGCAATCTCCTCAGTTATATTCATTGCAACGTTCGATGAGATCTTCTAACAGCATCTCCCCCCTCTAGCTCTTGATATCTTATTCCTCAACTAATC
GAGAAACACTTAACTTTGAAAAATAAAATGACAAAACTTGAAGACCTCACACACTCTCAGTTGATCAAAACGAAGAACACTAGCTAAGATATAAAGTCAAGCTGTCGTTGTTGAATATCC
CACAAAGTCGTCCTTCCAAGAAAAAGCTCACAACAAGACTTGCGGACTAATTTCATAGTTCTTTCTACATCACCTGAAAACTAGTTAGGAAGCTAAGGCTTTCTCTGTTTTTTTTTTGTT
TGTCATTGTTCCACTGGTTCTTTGCTACAATTTAGGAGACTAGAACAAAACTAAATTTTTTGTTTGGTTATACAATGCAAAAAAATATCTGCAAAATAAGTGATTTAGTCTCTAACCGAG
AAAAAAGTAATTAAAAACAGAGCAATTACTAACTATAATTTCTGGTGTCATTTTGAGACTATAGTTAAAACTTACAAGCAATGTTTTACATAAATCATTTTTAAAATTATAAGTAAAAAT
GTTGGCGCCTCAGTATTTCAGGTTCGATTCCCATTGTTCTTTTTCAAATTGGATAATTTAGTCCACATTGACAAAAAGAAAGAAAAATCATAATATGTTTAAGGATGCGTCAAGTGTATG
CATATATATTGTTGTAAAAAGAAAAAAGGTGTATGCATACGTTTCTAACATATTTTGTCTGGCAGTCAACTATTTGTTATGAATATGTACAATCACATAGAAATGATAGCATGTGGCTAT
GTTACGTGAATTAAGGCAAATGATCTTACGTAGGGAAAATTGTAACTAAAAACTCAACAACCCTTATTTGTTTTTTTTGTTATCTTTTCCACTTTGCTGCAAAATTTATTGGAGAATCTG
AATAAAGCGGTGAGCATAGTACAGCTGAAAATAACTAGATGATGAACTTGTTCTTTAGTTTGTTTTGATTCTTCATTATATTTAAAGAAAATTTGGTTAGATAGATCAACCACTTCAACA
ATACTTTTGTAACTTCAAATATTTAATAACAAAAAAATTAAAAAATGTTTGAACTTTACTGAAATGAAATTTCGATATTAGAATACTAAAGAATCAAACGTGCACTTAAATATCATTTAG
TTTATATTTATACAAACCATGAAAGACTCTCATACTTTACACCGCACATAAACAATCAGAACCATACCAAACCATGTGAATAGAATCACAAAGACGTCATGCTTTAATTTACAAGCAAAA
AAACAAAAGGCATCGGCTAGAGAATAGCAAAAAGAGGAAGAATTGAACGGAAAAATTGAAAACATATGGAACAAAGTGGAGCACTTAAACATCCACGGTAATATTAGTATATTAGTCACC
TTCAGACTAGGGCCAGACATGAACAAAGGATTCGATGTTAGTGACAAGTAGCATATCAGACTAATAAGGATATATATTAAGCGGTATTGGTAACACATTAATCCTTTCTCCAATTACATT
CTCTTTAAGGTTCTAAGATCCGCCACTAGGCCATTTTATTGGTAAAAGTAAAACCATTTTGGTGGTCGTCTATGAGTGTTAAGAATTATGTAACAATTTTTTTGGATTCACCTGAAATAA
AGCTGTTGATTTGAAATATTTGGATGTTACATTTCCATATATAAGCTTACCATACAAACATTATAATTAATTGGAAAGTCCAGCTAGCACTTTTTACCACATGCAAAGGGAATTAATCCT
AACTTAAAAAATTAGGAGTAATCACATCTTGGTAGTGTATACCGATCAATTTCCGACAGACGTTTTTTTTTTCCTTGCCCATTGATTGCATAGTTCAAAACTTCAAAGTTGGTCAATCCA
ACCAAGTCGAAGAGATAGGAGATGTTTTGAAGTATGAAAACAAATAGAGGGGCTAAAATCAAAATAACAAGAAAACACGCTTCTGCCGTGTTCGAATGTGTCCTCGTGATCATCTCCGTA
TATAATCAATCAATCAATAAAAATCCAGAGTTACAAACACTCTTCTCAAAATTTTCCCATTAAATCGCAAAGTTAATTTTGCGATTTTTTTTCTCTTTTTTTCTGGTTGGGTTATTTATT
TTCCCCTTTTAAAAAACTTCTGCAACTTGTCTTGAAATCTGGGGTAAAATATTTCTTCATTGGTTTCTGGAAATCTCGGGGAACGATTTGTTGGGTTTTCTTCTTTGTACTCTCTCCTCA
CATTAGCTTTTGTTGGTGGGATTTTTTGAGGATGGTGATTGCTGCAGCTGTCATCGTGCCTTTGGGCCTTCTCTTCTTCATATCTGGTCTCGCTGTCAATCTCTTTCAGGTTTGGTTTCT
GATTCGTTTCTGGTGTTACTCTTTTTAGATTCCGTTGTTGTTCTACATTGTAGATCCTTTCTTCTTTTGTTTTGATTCACTGCTTTTAGGGTTTCCTTCTCCAGAAACTTTGATTCTTTC
GTTTTTGTCGGTGATTGTGTCTTAATTCTGAGTGTGCATATGAGAGTATAAGCTCGAAATTGACTCGTGGAGCTCATGCACTGAGCTATAGAGTGTTGTTTGATTCTGCGATTAAGTATC
ACTTTCTTCAGATTTATCTTGATTTCTATGTTGATTGAATCGAGGAAGGAATCTTTTTTTCTCTCAACTTCGTTTGCTTCAGTTTTGATGTTTACTACTACATATTGTTGTTTCAGGCAG
TTTGCTATGTACTCATTCGACCACTGTCTAAGAACACATACAGAAAAATTAACCGGGTGGTTGCAGAAACCTTGTGGTTGGAGCTTGTATGGATAGTTGACTGGTGGGCTGGAGTTAAGG
TATCCACAAGCTTTCTCCTTTTTACTAAATGGTTGTTAAGCTTGGATTTTGTTTTATCTTATCTAACTCTATGAGTTCCTCTCAAATTTCTTGTTTCTTTTCCTTTAGATCCAAGTGTTT
GCTGATAATGAGACCTTCAATCGAATGGGTAAGTTCATATGCTTATTGGCAATCAAATCAGTTTCTGATGTCTTCAAGATATAAAATTCCTATGTAAGAACGAATCTGTAACTTCATTGA
CTGTCCTACTATTTTTTTCTAGGCAAAGAACATGCTCTTGTCGTTTGTAATCACCGAAGTGATATTGATTGGCTTGTGGGATGGATTCTGGCTCAGGTACATAATTTCACCTCACAGTTT
CATCTATCTTCCTACGTTTTTGTTTGAATGCATAAATGGAGATCAACATAATAGACTTCTTGATGAGAAAGCATGTATACTTGCAATGGGACCATGTATTGCTTCCAAGTATCTACTTAA
GAAAGATTATCTTAGGTAGAAGGTGAGAGTCCCTAGTGATCATCTGATGAGATATGAGAGAGTATAGCATCATCATATTTTCTCTTAACACGCTCCCTGTTATGCTGTTTACATCTTTTA
ATCTATTGTTTCATATTTTCTTTCCTTGCAGCGGTCAGGTTGCCTGGGAAGCGCATTAGCTGTAATGAAGAAGTCTTCCAAATTCCTTCCAGTATGTGAATATTTTAGCTTACTGCTGTG
TGCTTGCTAGATTTGAGAGAAAATAGTAGTAATCTTTAATTCTATTTCTGAATCTCTTCTATAAGTTAGAAATTTGATACCTGGCTTTGCGTTTGAGAAAAAATCATTGTTTTAGGTTAA
TACACTTCTCCGCCTTTTTTATCTGTTACATATTCATAGTACTCATAAACAGAATTTTCACACACATACAGGTCATAGGCTGGTCAATGTGGTTCTCGGAGTATCTCTTTCTGGAAAGAA
ATTGGGCCAAGGATGAAAGCACTCTAAAGGTATGGGTTTATAGTATCCTTGTGCAACTCATTTAGTTTTTGCTCCTGTGTAAAATGCTTATTAGCACGTGCAGCTACCTCGTTCATGAGG
GGATTAGCCTAAAAATGCAGAATCTTCATTTCCAGACCATGAGTTATGTGTGTTTGTCTAAATTTACAGTCAGGTCTTCAGCGCTTGAGCGACTTCCCTCGACCTTTCTGGTTAGCCCTT
TTTGTGGAGGGAACTCGCTTTACAGAAGCCAAACTTAAAGCCGCACAAGAGTATGCAGCCTCCTCTGAATTGCCTATCCCTCGAAATGTGTTGATTCCTCGCACCAAAGTAAGTTGTAAT
ATTTTTCTTTTGTTCATTCCTGGGGCAACTTGATATCTTCTCTGTGTCCTTTAAAAAGCAAAATGATTGCTATGATGATCCAAAATCTCAATGCATGGGTAGCCTTTATACGTTTCATTT
TCATCAGATCGACTTGGTGGTTGTTATTGTGATTTCTGCCCTAATTACTAGACTTGCTTATATTTTTGTTTCAGGGTTTCGTGTCAGCTGTTAGTAATATGCGTTCATTTGTCCCAGCAA
TTTATGATATGACAGTGACTATTCCAAAAACCTCTCCACCACCCACGATGCTAAGACTATTCAAAGGACAACCTTCAGTGGTAAGCAAGCAAAAATATGAATAGGTCGTATAGCAGTTGA
ATCTTGCACTCTTCTCACAACAAATTTCAAAGTATGCACTGGCTTGGATCACATCACCATCCAATTTACTGAAACGAACATAACTCTTTATATCACCTTTACTTTTATAATGTGTAAGAA
ACCGTAGGACTCATCCCATCCCAAGCCTTTTTCTTTTAAAACCTCCTGCGCCATTAACGCAAACCATTGCTGCTGGTTTCAAGGTGCATGTTCACATCAAGTGTCACTCGATGAAAGACT
TACCTGAATCAGATGACGCAATTGCACAGTGGTGCAGAGATCAGTTTGTGGCTAAGGTAAAAATTATGGATGTACTGGTATTTCCACGTTTCAGTTATTGGCAATAATATATTTGGTCAA
GATTTGATAGAGAAAAGCTTGGAAAAGCTTTCATTTTGGTATTCTCTCATCTCGTCTCTGTGATACAGGATGCTCTGTTAGACAAACACATAGCTGCAGACACTTTCCCCGGTCAACAAG
AACAGAACATTGGCCGTCCCATAAAGTCCCTTGCGGTGAGTCTATAAAATTCATAACATTCTCTTGGTTCCATCTATAAACTCACAAATCTCTTGATCTTTTTCTCAGGTGGTTCTATCA
TGGGCATGCGTACTAACTCTTGGAGCAATAAAGTTCCTACACTGGGCACAACTCTTTTCTTCATGGAAAGGTATCACGATATCGGCGCTTGGTCTAGGTATCATCACTCTCTGTATGCAG
ATCCTGATACGCTCGTCTCAGTCAGAGCGTTCGACCCCAGCCAAAGTCGTCCCAGCCAAGCCAAAAGACAATCACCACTCAGAATCATCCTCCCAAACAGAAACGGAGAAGGAGAAGTAA
AAACTGGTTCTCACAGATCCAAACATCAAACACAACAAGAAGAAGCGCGTGTCAGTTTTGTTATAAGAAACAGAAAACCAAAAAAAAAAGACATCCAAATGAAAAATCCCTTAATATTAT
CAACTCCGTTTTGTTCAGCTACTATATTACTACTACTACTACTACGCAGCCTATGTCTCTTAGTCGATTGATGTATAGGGTCATGATCAAATCAACGATTTAATCCCTATAGTCCCTTGG
GATTTTTTTTCTCAAGTGCGTAGGCCTTGTATAACTTTCTATTTTTAGATTGGAATTTGGGATTGATATTAGACATTTTCCTTTTATTATTAAACTGTTTTGTTCCTTGGTTCTCATTGC
AAGTGTAGAATTTATTAGGCACAAAACATGTTATTACAAGACGTTTTAGAAGAAAAAACAGAATTTATTCATGTAAATAAATTAACTGACTAGACTAATCCTACTGGGACTTAACTGTGA
TTAGACAAAAAAAAATTCATTTTGAGAAGAAAAAACAGAAATCCGTTCATGGAATTAACTGAGATTAGACAAATTCAACTACAGTATGACGGTGATTACAGGGAGAATATCGTAAAAGAA
CAGGTTTTATTTTCTTCCATTTTTGATAGAACACATTTTTTTTTTTTTAATGAGTGTATAATATAATAAACACAATTTTTATTTTAGTTTTCTCAACCCTAAAACTAAAACCCTTTCACG
CCGATTCAAAAGAAAAAAAAAACCTTCACAAGTCCGGTTGCTCGCGCCGCTTTTCTCTCTGTTTTCAAACTCCGATTAAAGTCCCGACTTGTATCAATTGATAAACCCTAATTGTCTCCG
TTCTTGCTGAAACACTAATCTCGCCGCACAGTTTACACAGCCTCCAGAAGCGACACCGACGACGCAATGGCTCACGCTCAAACCACAGAGGTGTGTTTGAGTTTTCACCGCTCTTTATTG
TTTCCCATGGTGTTCGACCTTGGATGGTTTATCTTATGTTCTCGAGTTTTTCCTTTTGAATCCAGGGAGCTTCCCAGGTGGTCGAATCTGTTAGATTCAGTTTCATGACAGAGCAAGATG
TTCGAAAGCATAGTTTCCTGAAAGTTACCAGTCCTATTTTACACGATAACGTGGGCAATCCTTTTCCTGGTGGTCTCTATGATCTTAAATTAGGTCCTAAAGATGATAAGCAAGCGTAAG
TTTTCTTCCATATCCTTTTACCATGGCCTGAATTATCATGCCTTTCTAAGCTCTTAATAGCTCGCCTTTTTCACGCAACTTTTATAAAGACCTCCTTTTTATACCTGTCTAGGCTTTGAA
TTGTCGATTCTTAGTTGGAAGTAGCTATTCATACACCGATTTGTTTGCAAGTAGCTATTGATCTTTATTTCTCTGATAATCTTGTTTATGTTTGGTCTTTTTTCTTTGCTTAATCTAAAG
CTTTTCTTGTCCTCTTAATGCAGTTGCAATTCATGTGGTCAGCTCAAACTTGCTTGTCCAGGACATTGTGGTCATATCGAGCTTGTCTTTCCTATTTACCATCCTTTGCTCTTCAATCTT
CTTTTCAATTTCTTGCAGAGGGCCTGTTTCTTCTGTCATCACTTTATGGCAAAACCGGAAGATGTAAGATATACATGAGATTAATTTCATTTTGTTGCGTCTCATTCTGCACTTACTAAT
TCTAATGTGCTTCATGCTCCTTTTTCTTCTTTTCAATTTAAGGTTGAAAGAGCTGTTTCTCAGCTGAAACTCATCATTAAAGGTGATATAGTTTCCGCGAAGCAATTGGAGTCCAACACT
CCCACTAAGTCTAAGTCTAGTGATGAAAGCTGTGAATCAGTTGTAACCACTGATTCATCCGAAGAATGTGAAGATTCTGACGTGGAAGATCAGAGATGGACATCTCTTCAGTTTGCTGAA
GTCACTGCTGTCTTGAAGAATTTTATGAGGTTGTCATCAAAGTCGTGTAGTAGATGCAAAGGAATTAATCCTAAACTCGAGAAGCCTATGTTCGGATGGGTTCGCATGGTATGTTCTCTT
CTAATTGTTCCTCCTAAGCAGATTTTATTATGGTATGCTTAAATGAGAATTTAGTCTTTGTTCTGTTATTGGCGAAAACAGACTACATTCTTCTTGTTCTTTTAGAGTCTTTGGGAGTTG
TAGGTCTTGGATTGTTCCATTTAGCCCTGGTGCTTGCTCTGTTGTTTAGTGTGCGTATGAAACGTGTCTTAGGAAGCATGATTAGCCAAATCCCATCAAGTTCAGTATGTTCCTGTTTTC
TCATTTTCTTTTTATCTTAAGAAAAATAACTTTCACAATTGATATCTGGCAACTTTGACAATAGTTTTATTTACCCCTTCTCATTTCTGTCGTATTATTTCTTCCTTGACATTCTATTAG
GTTTGAAGACTAAACAAAGTCAGACACATATAGGACCTCATACTTTTTTGTATTGATTCTGTGGATTGTAGAGAATGTATTTGTTGCCCTCATACTTCTGTAGTTTGTCCCTTATAAAGG
TCTATTCGTAGACATTATATATAACATGTGTGCACTGGATTGCCAAAGTGAATTTCCATGTCCAGCATGTTTCTGCTTTTTTTTTTTTTTTTTTGTTCACTTCTCTATGTTATGCTCCTC
CTTGATATCAGCAAAAGATGTGATATTCCTTTCAATAACAATCTTTTTAAACAGAGAGCAATGAAAGACTCCGATGTTGGAGCTAATGTCATTCGAGGGCTTAAGCTAAAGAAGTCCACT
AGCAGTGTTGAAAATCCAGATGGCTTTGATGATAGTGGCATTGATGCATTATCAGAAGTTGAAGATGGTGATAAAGATACAAGAGAAAAGTCCACGGAAGTAGCTGCAGAGTTTGAAGAG
CATAATTCTAAAAGAGACCTTTTACCGAGTGAGGTTTGTTTCTAATATGGCCTAACTTTATAATAAGGCACGGTTAAAATTTTCCAAATTTGTAATAGTGTCTTGCTATTATTCACTTGT
ATCAGGTCAGGAATATCTTAAAACATCTGTGGCAGAATGAGCACGAGTTTTGCTCCTTCATTGGTGATCTTTGGCAGAGTGGGTCTGAAAAAATTGACTACTCTATGTTTTTTTTGGAGA
GTGTTCTTGTGCCCCCTACTAAATTTAGACCTCCAACAACAGGAGGTGATAGTGTAAGTAATTCCCTACAAATTATAATGTTTTGATGCTTCTATATCCTCTCTAATTTTTGGAGTTACT
TTTAATTTTGTAACTTTTGGCATTACCTCTGTGCGTCACTTTCTGTCCATGTTCTCTCGATCTTCCTTTTCCAGTTTTATATCTCCTATACTAACAGATGGTTGTTCCCATTAACTCATG
TATGATCATAATTCTCTTACGATTTTGTTTCTTTCAGGTTATGGAACATCCTCAAACCGTAGGACTAAATAAGGTCATAGAATCCAATAATATACTCGGGAATGCCTGTACTAACAAATT
AGATCAGTCGAAGGTAATTTTCAGATGGAGGAATCTTCAAGAATCAGTCAATGTCTTGTTTGATAGCAAAACTGCCACAGGTTAGCTTCTTGCCATTGTTTGATATGTATCTATTACTAA
AGAGCTTCCTTAGTTTTCTCTAGTTATGTATAGCAACCGGCTACCCCACTTTTTTATCTGTTGTCTTGTTGACTTGACAGCCTCTTTAGAGCATCTTGTATTGGTGTAGACCGACTATTA
TCGCTAATTTCCTTTGCAGTTCAAAGCCAGAGAGACAGCTCTGGAATATGTCAATTGCTGGAGAAGAAAGAGGGGCTATTTCGGCAAAAAATGATGGGAAAGAGAGTGAATCATGCGTGC
AGATCTGTGATATCTCCAGATCCTTATATCGCTGTTAATGACATCGGAATTCCTCCTTGTTTTGCTTTGAAATTGACGTATCCCGAGGTATGATGTCATATGTCGGTAAATTGCACTCTT
GACACATCATTATCTTTGGCTGTTAAATCACACGTCCCAACACTCTTAGATGGAGAAAATGTTGGGTTATTCTTTTCAGATTTTGCATCATTTTCCTCTTTTGGTGGAGATGACTTGTAG
CTATCCTTAGATTTACAAAGATACTTGTCCAACCTATAGTGGAGCCTTATGTTTGTTTTTCCGGAAGTGAAAGTTAAATGTATTGCTGCAGAGGGTGACTCCTTGGAATGTGGAGAAGTT
AAGGGAAGCTATCATTAATGGTCCTGACATTCATCCTGGAGCTACACATTACTCTGACAAATCATCTACAGTGAAGTTGCCCTCTACCGAAAAAGCACGAAGGGCAATTGCAAGAAAATT
ACTGTCCTCACGAGGAGCCACTACAGCACTTGGGAAAACTTGTGATATCAACTTTGAAGGTAAAACTGTCCATCGACATATGCGAGATGGTGACATCGTCCTTGTGAATCGTCAGGTGTG
GACACATATTGTTTTGTTTCATCAATGTTGCCTATATAAAATGTTTCTCAAATTTTGCGAAGTGGGTTTCCCAGGACGTTTTTTCATTTCTTTCTTCAGTATTTAATACGGACTCAGGCA
TTGTTTGGTGTACACCTTTTTGTCTGTGCTAAATGTTAAATTTATGTTCTCAACTATTTTTTTTCACTGGCAGCCAACATTACATAAACCTAGCTTAATGGCGCACAAGGTCCGTGTTCT
GAAGGGGGAGAAAACACTTCGTCTCCACTATGCAAATTGCAGGTAGACTCCTGTGGATATAGAGAATGCCGGATCTCCCAGATGTCGTTATTTACCTTGTTTGCAATCTCCTTTCAAATT
TACATTTGTGGACCTTTACCATGTCTCGGTTTATTTTCCACATGCATTTGACTTTTATCTCAAAAGTGGCTTAAAATATTGCTTTGGTTGCAGTACATACAATGCAGATTTTGATGGTGA
TGAGATGAATGTGCATTTTCCACAAGATGAGATTTCACGTGCTGAGGCCTACAATATTGTCAATGCTAACAACCAATATGCTAGGCCTTCTAATGGCGAGCCACTTCGAGCTTTAATTCA
GGTTTAACTTCCATGCTATTTCTTCAAACCTTTAGTTTGCTTTTATCATTGTCTTGATTTCACGAATTGGGTTGTTTACCAGTGATATTTATTGACTTTGTATTTTCTTAATAGGATCAT
ATTGTCAGTTCCGTTTTGCTTACTAAAAGGGACACATTTTTGGACAAAGATCATTTTAATCAGCTTCTCTTCAGTTCCGGTGTCACTGACATGGTACTCAGTACTTTTTCTGGAAGATCT
GGCAAGAAAGTCATGGTATCAGCTTCTGATGCAGAACTGTTGACAGTCACGCCTGCTATTTTGAAGCCAGTGCCTCTTTGGACTGGGAAGCAGGTAATCTTTGTATGCTCTGTTTTGTTA
TCTTAGTTCTTATATAAGTTGGTTTTTCCACATGTGGCTATGTGCTTTTGGTATACAAACTGTATCTAGGGAGTCATCAATGGGTTCACTAAATGCTTTTACTTCTCATGAGCTGAGTTC
TGGTTATTCGTCTCTGCTAGGTCATCACTGCAGTGTTGAATCAGATAACCAAAGGTCACCCGCCTTTCACCGTAGAGAAAGCTACCAAACTTCCAGTTGATTTCTTCAAATGTAGATCTA
GAGAAGTAAAACCTAACAGTGGAGATTTGACCAAAAAGAAAGAGATTGACGAGTCATGGAAACAGAATCTTAATGAAGATAAATTGCACATCAGAAAAAATGAATTCGTCTGCGGTGTGA
TCGACAAGGCTCAGTTTGCTGACTATGGGCTGGTTCATACAGTGCATGAGCTTTATGGTTCAAATGCTGCAGGAAATCTGCTCTCTGTTTTTAGTCGTCTCTTTACAGTCTTTCTTCAGG
TGTGCTCTCGTGTTGTTGATAATTTTATATTCATTTGTTACAGAGTTTTGCATCCTGAATCCTTGTTTTTACAACTTTCAGACCCACGGTTTCACCTGTGGCGTTGATGATCTTATTATT
TTAAAAGATATGGATGAAGAGAGGACGAAGCAACTTCAAGAATGTGAAAATGTTGGTGAAAGAGTACTCCGTAAAACCTTTGGCATAGATGTTGATGTTCAGATAGGTATGTATATCTTG
CTGGAAAGTATGTATTGCATTAATGTGTTCAGACTTGCCACCATGGTCATTTGTTACATTCTGGAGCACGGATGTCCCTCTGTTATAGTATGAGGCATTGAAATTGTAGTTTATCAAATA
AACTTGATATATATACTGTCTTGCCTGCAGATCCTCAGGACATGAGATCCAGAATAGAACGAATTCTTTATGAGGACGGGGAATCTGCTTTGGCATCTTTGGACAGGAGCATCGTAAATT
ATCTCAACCAGTGTTCAAGCAAGGGTGTGATGAACGATTTACTGTCTGATGGGTTACTAAAAACACCTGGAAGGAATTGTATATCGCTAATGACGATATCTGGGGCTAAGGGCAGTAAGG
TGAGTTTGTGGTGCCTCCTTCAATATGCACGGTGTTGTTGATAGTTTAAGTACGCATTTTCAGTATCTAGAAGTCGGTTTGTAGCTTCTGTGTTCTTAGAACCCATCTTGTCATCCTTCT
GCAGATTTTTTAGCTCATGCCAACTTTTCCAAGCTAGAACTTTTAATATTTAGGGAAGGAGATAAACAAGTTGGTTTTTGAAAATATAGATAACTTATTATTATCAATTTGATATAGATT
TACTTTTGTTGTTTTTCCAATGAAGCCTATTAGCTCTGAAAGTAAATTTTACAACTTTCTCTGCATTCAACTAGGTGGAGTTGCTAGCTCTAAACATCATATATTATAGGGATATAGTTT
TGTGGAGAGTAAATTACAATTTTTGGGAGGCGAAGCTTTATCATTTCATTCTTTTGTTGTCTACTTTGAGCAGGTTAACTTCCAGCAAATCTCTTCACACCTTGGCCAGCAAGATTTAGA
AGGAAAAAGAGTTCCCCGAATGGTTTCTGGGAAGACATTACCTTGTTTCCATCCATGGGACTGGTCCCCTAGAGCTGGGGGATTTATTAGTGACAGATTCCTAAGTGGTCTTCGCCCCCA
AGAATATTACTTCCATTGCATGGCTGGACGAGAAGGGTAACTAATACTTATCCTACATAAATTATATGTTAATTACTTTTAAGATAGAAGGTGTTTCAAACTTCTTTTCTGATAGTGGAG
CTGTCAAATTTTCTACTCTTCGACTTTCAAAAGATATGCTATTCTTTGAAGGATGCTGTCGCATTGCAAATTGATGTGTGGGCATTCACTTTGATATATCTGGTTTTTGTGTTAAACTTT
TACTTGGTTGAGGTTTTCTGTTGTAATCCTTACGAAAATTTTGTTAAGAGTCGGTCAGCATCAGCTGGTTTGTTATCTTTATTTCGTCGCATTGTGAACACTTAAAAATTCTGGTCTGCA
GGTTAGTTGATACTGCAGTGAAGACATCGCGTAGTGGGTATCTGCAAAGATGCTTGATGAAAAATCTTGAGAGTCTTAAAGTCAACTATGATTGTACTGTCCGGGATGCTGATGGGTCCA
TCATTCAGTTCCAATATGGTGAAGATGGTGTGGATGTTCATCGGTCTAGCTTCATTGAAAAGTTCAAAGAACTGACAATAGTAAGCCTTCGTTTTTGACAGTTTACCTTTTCTTTATCTG
CTCTTGGGAAACTTATGTGGTTATTTTAACTTACTTTGGTTCAGAATCAAGATATGGTCCTTCAAAAATGCAGTGAAGACATGCTATCTGGAGCTAGTAGTTACATCAGTGATCTGCCTA
TTAGTCTTAAGAAGGGAGCTGAGAAGTTTGTAGAGGCAATGCCTATGAATGAACGTATTGCTTCTAAATTTGTGAGACAAGAAGAACTACTGAAGCTGGTGAAGTCAAAATTCTTTGCAA
GTCTTGCGCAGCCAGGGGAGCCTGTAGGTGTACTTGCTGCTCAATCTGTAGGAGAGCCATCAACACAGATGACGTGAGTTTTTTTTTTCCTTTTTTATGTTGTGGTCTTGCTAATTCTTT
CACCGTGCAAATTAGGAACTGAATCACATTGGTACTCATATTTATAAATCTTAAATCTCTGAGTAATATGAGGATGCTTGCAGCTTTTGCCTTTGCTTTTGCATCTTTCCTGAAATATTT
GCATATAAAATCCTTTGTTCTGTCAATTAACAGGTTGAATACTTTCCATCTTGCTGGACGTGGAGAGATGAATGTGACACTTGGAATTCCACGTTTACAAGAGATTTTGATGACAGCTGC
AGCAAACATTAAGACACCAATAATGACATGCCCGTTGCTGAAAGGCAAAACAAAGTAAGTTGGTTTAGTTATGTTGGCGTTAATTATCTCTCGACTTCTTTCATTACTAACATTAGAAAA
CAGAAAATTGATGGGCAGCTTCTCTTAGAACTGTATTTTTGTGGTGACATATAATATGAAAGTGCAACATTGGCCATTGACTGTCAACATCTTGGAGATATTACACGTGAAAAGATCCTA
ACTTTTATGATTTGTCGTTTGTGCAGGGAGGATGCAAATGATATTACTGATAGGTTGAGGAAGATAACGGTGGCAGATATAATAAAGAGCATGGAACTGTCAGTTGTACCATATACGGTT
TATGAGAATGAAGTTTGTAGTATTCACAAGCTTAAGATAAATCTCTATAAGCCAGAGCATTATCCGAAGCACACCGATATCACTGAAGAAGACTGGGAAGAGACGATGAGGGCTGTATTT
TTAAGGAAGTTGGAGGACGCTATAGAGACCCACATGAAAATGCTCCATAGAATAAGGGGCATACACAATGATGTCACAGGTCCAATAGCTGGAAATGAAACTGATAATGATGATTCTGTA
AGTGGAAAGCAGAATGAAGATGATGGTGATGATGATGGCGAGGGTACAGAAGTTGATGATCTTGGTTCAGATGCACAGAAACAGAAGAAACAAGAAACAGATGAGATGGATTATGAGGAA
AACTCTGAAGATGAGACGAACGAACCATCTTCAATCAGTGGAGTAGAGGACCCTGAGATGGATAGTGAGAATGAGGACACAGAAGTTAGCAAGGAAGATACTCCGGAACCGCAGGAAGAG
TCTATGGAACCTCAAAAAGAGGTAAAAGGGGTAAAGAATGTCAAAGAACAGAGTAAAAAAAAGAGACGGAAATTTGTTCGAGCTAAAAGTGACAGACATATCTTTGTGAAAGGTGAAGGA
GAGAAATTTGAGGTCCATTTCAAGTTTGCTACAGATGACCCTCATATTTTACTTGCCCAGGTACTTTTTTTTATATAAAAGCTAGGTCTCTTATGACTTTGATGATGTGAGCAAAGCCCT
TATTTTTCTTTCTTACAGATTGCTCAACAAACGGCGCAGAAGGTTTACATCCAGAATTCTGGGAAGATTGAACGATGCACAGTGGCTAATTGTGGTGATCCTCAGGTGATCTACCATGGA
GACAATCCAAAGGAGAGAAGAGAAATATCCAACGATGAAAAGAAAGCCTCACCAGCTCTCCACGCATCAGGAGTTGATTTCCCTGCACTGTGGGAATTCCAAGATAAACTTGACGTCAGG
TACTTGTATAGCAACAGCATTCACGATATGCTCAACATTTTTGGAGTTGAAGCAGCTAGAGAAACAATAATCAGGGAAATAAACCACGTCTTCAAATCATATGGCATTTCTGTAAGCATC
AGACACTTGAACCTCATTGCAGATTATATGACCTTTTCCGGTGGATACCGACCAATGAGCCGTATGGGAGGAATTGCAGAATCAACTTCACCATTCTGCAGAATGACTTTTGAAACAGCC
ACTAAGTTCATTGTCCAAGCAGCTACTTATGGAGAAAAGGACACATTAGAAACCCCCTCTGCTAGAATCTGTCTTGGCTTGCCTGCGCTTTCAGGAACTGGATGCTTCGATTTGATGCAG
AGAGTGGAGCTCTGAGATTCAGTACACTTTCATTATGGTCCACAATTTAGGTTCTTCCTTTCAAATCATACTCCAATGTTTCTCAAGTCTGATGACATCACTTTTGAGGTTGATTGTTCT
GTCCAATCCTCAGGTGGAGCCTCTTGCTCAATTATCTCTAATTTAATATATCTGTAGTTTATTTTTTTTATTTTAGACTTTTTGGTATCCCATAAGTGGATAGATGTATGTATCTGCCGA
CATATTGAGCAAACGTTTGGAGGCATTTTTTGAGTGACATTTTGATCTGATTTGATGTGTTTCGCTTACGATGTTGTAATAACCAGCTTAATTTGTCATTCCACCTAATTGTGTTAGGTA
CTTTCTGTTTTCTTGAATAATTTGGTGTCGGTTTTCGTTTATGGCTTCACGGGCGGTTTAATATGTGCACTGCGGTATATATAAAAATAAATTTACATGTAAGTTTGATACTATTCTGTT
TGCACCAATCCTTCCACACACCGGACCGTCTCAACCCACATGTGTCCTAAGGAATACAAGTTCAGAGTCTTAATTTTGGAAAACATGTGTTGTGATAATTACGTTTTGCGAAAACCAAGT
ATTTATTGTTTTGGTGCTAACTAGTGTTTTAAAAACACGGTCGTCTAGACGTTCATACAAGTTATATAACTTGATAGTCATAGTATTTGATATAAATTTAATGAATGTTTTGTCTAATTT
TTATTTATGATTTAACACTTTTGTTTCTTTAATCGATGTTTTAAAATAAATGTCTAAATAGTCTAAGATCACATAAAAATAGATGAAACTGATTAGTTTTTAAATTTATTTTATGTTTTA
GATTTTGGTGAACACTTCATAATGTCGCCTTAAAAAATGAATCGAATGGTGAAAGAGACAACCGAGATTAGTTGTTTGAATCCACGATGTTTTATTAGTTTATTTTCGTCATTGGTAATC
TCCTACTATATTTGTTACAATGTTAAACATTTAGTTGGATTTAAAAAATTTAATCATTTTGTTATTATTGTTTGATTTTATATTTTATTAAACATGATTTGATTATTTTTGTTTTTTTAT
TTATAAAAACTCTAAGATCTCTATTAATATTAATTTATTAATAAATTTTAATCAATTGGTCCGTAGTTCAAGCTAGTTGATCCGATGACCCAAAAGATAATTCGGTTCATTATCTGGGTC
GGGTTTAAAAACATTGCTGCTCGCTTAACATCTCACACCTATTGCTAACATAAACTCTTAGAATTATTCAGTTTATTTTGATTTAAGACGGTCAAGTATCCTTTCAATAACAAAGAGGAA
ATATTTGGAAAATAGTCATTTACTTAGTTTCTTTTGAAATTTTGCATGGTGATAAACGAAACATTTTATTATCTACAATATCATTTGTGTCAAGTTGAGTACTCATAATAAACTTGGATA
CGGACACAAATGCATTGCTTTTGATTTAATTAACCGCGGTGCTCATAGTACGTATGCTTTAAAATTGAAACTAGTAAATGTAGAAAAACATATATACTGCATCTCGAAAGTTTTGTTTTG
ACAGTGAATCATCTAAATTTAAGGTCTTTAAGATAGTACATATCACACAGAAGAAAATGTTTTCCCTTCCAAACATTCTGATTTGACAATATATAGTGCATCAATTATTTTTAAAAGTAA
CTGAGAAAGATGAATGAAAAAGAAAATGAAGAGGGATGTTTAGATAAAGAAAAACAAAAAAAAAAAACAAAAAACACAAGAGTGGAGGAAACGACGACGTCTTCACTCTTGAGACTACCC
CTCGTGCTGTCTTGAAAGACTGCCCCAAGTTGTGAATTTGGTCAACTCCTCCCGACACCTCTTTTATTACGTACTCTCCCTAGCTTTTGTCTTAAGAAAAGTATAGTAGTTATTTACTTG
ATTCATTGCATTTCTCATGATTGTTACTATTAATTCAAAAAAGAAGTTACAATTCTTTAGTGTCTTTCCACATATTATTAGAAATGTAACGTTAGCTTATTTAATAGCAGCAATGGATGT
TTTTTTTATCACACTCAGATCGATGTCCTCCATCGCTGCAAAAATGCCTGCATGTTTCACTAACATTTGCTCTTTCTTTCCCAAACCCAAGACTGATATTTTATTTGTTCCCTTCATTTT
CACTAGCTCACCAATACATTATTATAGTATTAAGCAAGATTCAACAAATAGTTTACTTGTCTTTTCTAAATGGGTTTATTTATTGTTTTTCAGTTATCTTTTTTTTTTCTCTGTCATGGT
AAATCAAAAGAATCTCTCTATACCAAATTTTATACATTTCTCTATCTGTTGGGACTAGAATATTTCCTTTACAATCTTTTTCAATTGGAAATAAAATTAGAGAGAACAAACTAGTCGTTT
CTTTGGAAAGGTTGATGCTCAAGTCACTACTAGCTTAACCTTTATTAATCTATTCTATTATAAAAAATTTATTAACTTATTTTATTATAAATTCCAAAATAAATTAACTAGACTACAAGA
TCATTCTGAAGTAAAAGTTTGTATATATCGGTTTTGCATAGTAAACTCTTATATATTTTGGTGTCTTAAAAAGGTGTTGATAACCGACAAAAACAACATAAAACAAGTGAAAAATATACA
AAATTTCTACTTCAATCATTGGAGTAGTTAATTGTGTTTAGATTTAGTTATTCAGCAATTCTTTATTTTTGTTAATGCATATAGATCATTGGAACAATTCTTTCTTGCTTTCTTGAATTA
CACTAATTTTCTCGTATGTGTACCCACCAAACAAGAAAAGGTTGGTCTAAAGATTTTATTTAAACTTTATTTGAATGCTGCACTCATTTTTTCGTCCTTTTATTAAATATTCACCCTTTT
GCTTTAAAGGGAAAAAGAAAGTTGAAATTTGATAACATTGCTGCAATGTTTTTAGTTATAGAAATACGATTATATTAAATAATATGATAGTTTAAATGGTAAAATGCGCTCCTATCTATC
ATAACAAATGATGAGAATAATTGAAAAAAATGATGAGAATTGCCATGAGTGTTGTGTGTTTGCGATCGTGTATATGTATATAAGCATAATTATAACAAAAGAGTAGGTGATATACACATT
AGGTGAAGCCTAGAGTTTGTGGTACACTTCCTTTAAATTTGAATTGTCCAAAAAATTAGTAGGTCACTATTTCTCTTCCACAATGTCCCCACCAACATATTATATATATATATATATATA
TATATATATATATATATATTTGTTTTCATATACTAATTGGCGCAGTTGTCTTAGAGACTGTCTTTCTGCTGCAAAACATAAAAACGGATATGGAACGAAATTGAACAAACCTGGTTAATA
AGAAAGCAGAACAAACGAAACAAGTAAGGTAAAAAGAATGATTCAAAAATTTCTAACTAACGTTTCAGCTTAACTTTTCAAATTTTATATAATTAATTTAATCCATAACTAACTAACACA
TTTATTTCATTATACCAAAAATAAATCATCACACACTAAACTAGAGACGCATGACCGTGCCACATCCTTCCTTCATTTGTCAACAGAATATTAAGTTATTAACAGTTGGGTCCCAAGTTC
GACACTCATAAAACAATATATGTAATTTGAGGAAGATGGAAAAACTTCATGCAACACTGTTTCTGTTTTTTTGTTCATATGAAAGTTATGGTCAGTTTTCGCCAATGCAGATTTTCACTA
TATATAAGATATTTTCTTTTTCTTTTTTGTGCTCTACAAAAATGGAAAGAGCAATACACAAGAAACAATGAGAAAACTATATGACAAGCTAATACAAGTCTTTTTTTTTTGAACAAAGCT
AATACAAGTCTAATATCCCAAAAATTCTTATAAGATTCTTATATGTAAGTTGATATCATCATCTGATCTAATCGTCATAGCTTCACAGCAGATCCAAGATTAACGTTTCACAACTCAACA
AAATAATTCTTTTTAATTACTGTACGTATACAGCAATATGTAATTTAAAAAAATAAAAATAATAAATGACCGTATGTATTTATTGCAGTTCTACCAGTTGAACTCAGCAAACAGAATCAC
TATTTAAACCTTTAGTCGTAGTATCGATAAAACTGTTTCATATAAGAAACATCACATGCAATATAAATGTTCTATATAGAATTAATGATGTCATGACCCGACACATAAATTTTAAATTTT
ATCATAATATACATAAAAAGGTCACATCCAAAATAAAACCTAAGCACAAAGAGGGACATAGAAGAACCATATGGTGATGGCTTCTCTCTCCTGCTCTATGGGTATATATAACACACATAC
AAATAGTCACAATGTGTTGCTTGTGAGGGCCCAGCCTCTTGTATAAGGCCGAAGTCTTATTCCGTTGAAATTCTACTCAATATGAGGTTTACCTACTAAGACCCATATTATATCAAATCC
AAAGAATGTTTCTCAAGTTAATATCCTAAGAATATTATCCATTATTATTATATATCCTCCTAACATTAGGTATTTTCCATCATCATATCTTGAAAATTTCTACAATTTTTTGTTCTTTTA
CTTTGATAAAGATACCATCCATTTGTTTCAACAATTGTTGAGCTACGTAAATAACACATTTTAGAAGTTTCACCATGAAAAACAAGTTCTACAGCGGAATTATTCAACTACCATAATATC
AAAATTTAATTCGGGCATATTCAACTCCAGTACAGAATTTATACACCATGCATCTACACAGATAAATGCTGCAATCGATCAAGTTAAGATGTGAATGTGTTTTGCATAATTAACTGATTG
GTGGATTAAAGATGAGGTCGAAATAATCCAATGTAGATGTTACTGGTGAAAATAGTACTCATGTTTATAACCTACATATATTGCCAAAAACAACAACATTACAATTGCAACAGTGAACAT
GAAATGTTCTTTGTGAACATGTGGTTCGTTTTGTGCATAAATAGTGTCATGATGGATATATAAAACCAAATTATGTCATCACAAAAAATACACTAGTATTGTGACAATAAATTAAGATCA
TGATTTATTTTTATTTTTCTTAAAGAAATTTAAGATCATGATGTTTATTAATATTCGGAACTTAAATGTATATATGCGTAATCATCACAACTTTCATATACTAATTAAAATTGATTAATG
CCAACTCACATATATAAATGCGAATAATTTGAATGAGTTTAATGAGAATCAGATTTTGAACTACGATATGTGGTAATGTAGGCGATACGTAATATGATGGGTCCATATATTAAAACCGAA
TCTAGCACATATATTATATCATCGCCTGATTACTTTGCATCATAACAAACATGGATAACTTACTCAGCGAGCAAAAAGTTATCTTGGAGAGAAACTGAAATTTTGTTTACAGTAGACTTT
GGGTCACCGTCAGAAAGAAATGATTTATGTTTTCACATATATTATCAATTATTCGTTATTATGGACGGAAAGCCTATAATTTCCTAGAGAGACCTTTTCTAGCTAAAGAAAATATATTTT
CAAATCGATAGAATTGCATTTCGTAACTAAAAAAAAAACACAATTCAGCATAACTAAAAAGGTTGTGTTTTTTTCTTTTTCTTTTTCACCGATTATATATAGTAAATAGCTTTTCAGCAA
AAATTAAATGTGTTCCGCATTTTTATTCGACCGATATTTCATTCTTCCTTTGTTCATAGATTTGAATATACATATATATATATATATATATATATATATTATTGTGCCATAACAAAGAAA
GAATAGATAATTGTTTGTTTGTGTATAATTTAGAATTATAGATATTGGGTAAAGTGGAGAAGGAAGAAAAGGAACAGTGAGGCAGGATCTGCGGTGGGGATTTGGACATTCAATGATCTT
ACCGTTTGAGGGAAAGCCGACCA....................................................................AAACAATTAACATAAGCAAAACTACATAA
TTTGGTTCATCGAATTAATAATTCATGTCAATAATAGAAAATCAAAACCCCCCAAAACTTTTACGAATACATACATTCCAGTTTTCTCTCGGGTCCTCGTACTTGATTACCAAATTTATT
AATTATTGAATTCCCATATGTGTGTTTTCAATTTATTTATTTTTGTTTATTTTATAGTTAAAATTTTATGAGGAAGAAATCCATTATATGTGAATCTATATCCTAAAATGAATCTAACCT
AGCATAAATATGGGATAATACTTCAAAACTACTCACAAACTTTGAAATATTGTCCTTCTAAACCTAGAAAGATATTATTTATCTAACCTTCTTCTTGTCTATATATTTTTGAAACTAGGT
CATAGGAGTAGATTTTACTGATATTTATTTCTTTTCTAAACTACAAACACAAAAATTGTAAAATCAGAATTGTGTCCTAATTTATGCTATTTTTTTTTAATTAGCTCATGAGTCGGGAAT
GACGCCACAATTTTATTTAATTAATTTGTCCATCGGTATTTAGACAGTTACATTATTTTTCAAATTTACCCTGTTTCAAAACTATTTTTAAGTCTCAAACTGATAAGATATGGCTTCTTT
TTTTCTTTTTTTGAGGAAAGGCTTTTAAGATAAGAAAATTTGTTTGGGAATTGGGATGAGAGCCATCTCCAAAAAGCAGTGACATTATCTTTGTATGATGTATCTGAACCTCATATGCTT
TATGTATTTTTTTATTTTATTTTTTTGTCAAATATGTTCCTTTTTATATATTAATCCTGTTTCACTCATTGTGAATATAAATAAATAAATTCCAATTTTTCCGTGGAGCCAATATAGGTC
GAACTCGAATAGCTTTTTGTTTTGTCATATTGGCTATAAGATTATTGTCTTTGGTATTTTAGCGTATGTATGTATACTCTTCAAGCGAGCCCTAATCCTCAATGTCTATTATTATCATCT
TTATTACATTTTGACCTACTTGTATGAAATGGCATCCACTAATGCTTTTAATTAAGTACATAATCCACAGATGTGGAATATTTAAGGACTTTTATGATTTAAATATGTTAATACAAGTTC
CTGTGCTATTAAGCCTTACGTAATCTGATAATGTTAATCAAATTAGATAATACATATAATTAGAGCCCCTTTTGTAGATTTACTTTAATTCGTTTAATTAGTAAAACAATCACCATGAAA
AAATCGTCATATTCAAGCATAGTTTTACTCTCTCTTTTTCAACGACCATAGTCTGACAATAAACTAAGTGAATTCAGACTTGAACATACGAACAACAATTATTCACATCATTCAATGGTT
TTGCATTCTTTTTCCTTATAAGATCCAGGTATAAGAGATACACAAATTGAATAAGGATCCAAAGTTAGATCTTTGTACGGTTTTTAAAAATACAATGAAGTAATATGTTATATAGTTCTG
ATGTGCAGGTTCAGACGCTGTGTTTACTTACCATGATCATACGTAGAAACTCTCAGTCACACGAATTATGAGATTATGATGTCGTCCGAAAATTAAGACATCTTATAATAGTAAGAAAAT
TAAAGAACGTGATTTGTAGTTTATAATTATAACAACTTATAAGATTTTGAAAACCTTTTAAATTGATTAAAAAATTATTTTAATTCTATATTCTTAACAAAAACAAATCACCAATAAAAA
AAAAAAATCTACTATCTGAATTTCTAATGCTTACTGCCTAATCTATAAATGTTATCTTCAAAACATCGTAAACAGTCTTAACCGCACTGGTTATTTCTTAACCATCGTTTTATTTTTTTT
ATAAAGAATAAGGACCTACATATCTGAATGAAATAATTACTTTGCGTAGACTAATACACATTCGTATTTGACCTGCTTCTTTAGTTCCTTTTTTTTTTTTTTTTCGTTAAAGTCAGTTTT
TAGTTTTCAGTCCATAATTAATAATCTTTCTCTCTCTTTTTCTCTTGCACCCAAAGAAAATCTCTCTTTGCAACCAAAAAAAAAAGCTCTCTCTCTCTCCCATCCCATCACAATCTCTCC
ATCTCCATCTTCATCTCCCATCTATGTCTCTTGTATAAAGATAATCCCACAAGTCTTAAAACTATTCCTTTCTCTTCCTCTCTCTCTCTCTTCACCATGACTGATCCTTATTCCAATTTC
TTCACAGACTGGTTCAAGTCTAATCCTTTTCACCATTACCCTAATTCCTCCACTAACCCCTCTCCTCATCCTCTTCCTCCTGTTACTCCTCCCTCTTCCTTCTTCTTCTTCCCTCAATCC
GGAGACCTCCGCCGTCCACCGCCGCCACCAACTCCTCCTCCTTCTCCTCCTCTCCGAGAAGCCCTCCCTCTCCTCAGCCTCAGCCCCGCCAACAAACAACAAGACCACCATCACAACCAT
GACCACCTTATTCAAGAACCACCTTCAACCTCCATGGATGTCGACTACGATCATCACCATCAAGATGATCATCATAACCTCGATGACGATGACCATGACGTCACCGTTGCTCTTCACATA
GGCCTTCCAAGCCCTAGTGCTCAAGAGATGGCCTCTTTGCTCATGATGTCTTCTTCTTCCTCTTCCTCGAGGACCACTCATCATCACGAGGACATGAATCACAAGAAAGACCTCGACCAT
GAGTACAGCCACGGAGCTGTCGGAGGAGGAGAAGATGACGATGAAGATTCAGTCGGCGGAGACGGCGGCTGTAGAATCAGCAGACTCAACAAGGGTCAATATTGGATCCCTACACCTTCT
CAGATTCTCATTGGCCCTACTCAGTTCTCATGTCCTGTTTGCTTCAAAACCTTCAACAGATACAATAACATGCAGGTTCTTAATTAATCACACTCTCATTAATCTAAATCTTTAACATAT
CTCAATACGCATTACTTTTTGAAGAATTTCGTTTTCTTTTCCATGTAAATCGACTTCTTTTTTCCCTTCATTATTCCGAGTAAACCCAAAAGGTAAAAACCAAAGAAAATAGGTTTGCTC
ACTAAATTTCCTCGAAAAAAAACAAAAACGTTTTCACCTTAAATCGGTAAATAAATATATATAAATACATACTGTTTTCAAATCAATCAGAGGACGTGTCTTTGCTCACTGATGCATGAA
TAAATCATTGCATTACAAAGAACCGAGAGACTTGAGACTGTGAAGTCTGAGACTGAGATTTAACAAGACAGTAAATGTTCTTTATGTCTTTAGTACTTTCAGAGTCTCTGTGGTTTGCTG
CTTTTCACTACAATATTGGCAAGTGTGTCACCCTTTTTTTGTATGAGAGTCTTCAAATGTCTAACGTGTAAAATAACAGTACTGATACGATTTCACAGACCCATATTTCAATTAATATAC
ATAGATACATATAAGGCTTCATTTGTTTGCTACATATATGAGCTTGATAAGATTTTGTACTGAACATAAACTAAGCATCTTTTTCTTTTTAAGTTTTGCTTAGTTAATTTGTTAACCTAA
GCATGCATTGACATATCTTATTATTATTATTATTATTATTATTAT............ATTTATTTTTTTTATGAAATTCGTTTCTATAATTTTGATTACATTTCAGCATTTGTTTGACAT
CTTATTGTCTTTTTACATATGCTTCAAGGTTGATCTGCTAATTAAGTTGCGTCTGCTGGTTAGAATAATCATCATAACATTGATAATCTATGTATGCTGGCTAGAGTAATCATTACATCT
TATAGAAGACACATGTTATTAAAACTGCTAATGCACATATCATAAGCTAAAGTTTCAAGACTCACACTTTTAGAACTTTTCGAACATATACTATAAGTTATCCAAACCCTACATGATGAT
CATATATACATGCATGATTTTGTTTACAGATGCATATGTGGGGACATGGATCACAATACAGAAAAGGACCTGAATCTCTAAGGGGAACACAACCAACAGGAATGCTAAGGCTTCCGTGCT
ATTGCTGCGCCCCAGGCTGTCGCAACAACATTGACCATCCAAGGGCAAAGCCTCTCAAAGACTTCAGAACCCTTCAAACACATTACAAGAGAAAACATGGGATCAAACCTTTCATGTGTA
GGAAATGTGGAAAGGCTTTCGCAGTCCGAGGGGACTGGAGAACACATGAGAAGAATTGTGGCAAACTTTGGTATTGCATATGTGGATCTGATTTCAAGCACAAGAGATCTCTCAAAGATC
ACATCAAGGCTTTTGGGAATGGTCATGGAGCCTACGGAATTGATGGGTTTGATGAAGAAGATGAGCCTGCCTCTGAGGTAGAACAATTAGACAATGATCATGAGTCAATGCAGTCTAAAT
AGCTTATATATATTACTATAAGTACTAAGTAATTCGGTATATATATTAATTATAAGAAACCTAAATCTATGGACCAAGTTTTGATGGAGGTAGGGCTTTTCAAACTAAAAGCTATATCAT
CTAATTGATCATAGGAAAAAAATGAATCAAGAGCACTTGGAAAATTTTAAATTGTATCTTTAGCTTCCTAGTTAAATTTATTGCAAGACAATGTAGCAGTCTAACCAATGAGGTTCCCAA
CGGTTTATTTCTATTTGTATATTATTTTGTCATTAGCTTCACCTTTCGTTAATTCGAAGGACATAACTTATAAATGTTTAAATTATGTTTGTTAGGATACTAAAAGACAAGAAAAGTAGA
TGCTATACATTCATGCATAAGAATTTTCTCTTAATATACCATATTCTAGATCAAAATGAATATTTCCAAATTTCAATTTGAGTAATAATAGATTCTAGTTTTTTTTTTATTCCAACAGAT
ATTTGTTTTCTGGTGGAGTTATCGTTGGTTTTATTTTATAAGAATACTTGTGATACTTAATTGTCTAGTGACATCATGGAAAATAATGAGAGAATGGACACTAGAGAATATTGCTACGTA
CTCAAGTGCAGAACTTTATTAGGAAGATCGAATACCAAATTATACATAATGTGATGATGATACGCATCCCATATGTTTTGAGAATATAACAATACATAAATAATTATAGATGTGTTTTGG
TTTATATTTTATCAACGCATGTAAAATTAAATTAAAATAATTCAAATCTTTAGTACATAATTTACCAAAAAATATCATTCAACTGAACAATTCTTGATTCTCACGAACTCATCCGAATGT
GAGAAAACAAATCAAAATGCCGATGCTAGTTATTGTCATATCTACCAATTCATAGCAATTAGTTTAAAAGCTACTCTCGTCCGTTTCTCTTTCTTTTTTTAGTTTATGTATATGTTGCTT
GATCTAATACATAATCAACAGTTGAAACACTTCAGTTTTTGTTTGTATCGTTTGCGTAATACCTTGTGTTTTTGAATGGTTACAAGTACTTGAAATGAAACGTTTAAAGTATATTGCGTT
TTTTTTCTTTTCAAAACATCTGTGTTAATTTTTATATTTTTTCTTAATTATTTTATGGGGTGTAATACTCAAATTTTAAATATAAAAGGCAATTATAATATATATTATACTGTTTCTTCA
ATAAAATGTTTTGTTGGTTTCGTTCTCATGAAAAAATTGTCCTATATATATGTAGTGATGTTCATACTAATTAACTTTCCGATTAATAAGCACCAAATGAATATTGCATTTGTTAACCTG
ATGAAGCCTGTCAAAA..............TTACTATATATTATATATATAAGAAAACAAAATTACCGGACTACAAGTGATTGTCTTGTTATTGTAGTTACAGTTTTTGTTTTGTGTCAG
TTAGTTGGTAATGAAGAATTCAAGATCCAATTTGGATATGATTGTATACTAAGATTACAGTTAAAGAGAGGCTTTTCTTCCTGCAAAGAGCTTTTCAATATGCTCCCTTTTTGCTATCTT
TTTTTCCCCTCTTCTCCTTTTTGTTAGTGGAGAGACAAATTTGCTCGTTGAAGGAACATTACACCTCTTGAACTAAATAAGATTCACTTTCATTTTATTTTTTAATCTTAGAATTCGAAA
CCAAAATTATCTCTCGATTTAGATATTGTCATATTGACCTAATTTTCGTTCACGTATAAAGGTATGCATAAACAGTGAATATTCCTTCGGTTCCTATATCTGCATACGTATGCATGCAGT
CATGTATATACACGTGTATGTATGTACATGAAGATGATGATAAATGGGTGAAGAAGCACAAACTAATGTGAAGGAGGGTGATAAAAAAACAAAAGAGAAGAGAGTGGAGCCCAAAGGGTG
TGATGGGTTGTTTGGGAGCAAAGATTGATGGTATCAACAGTTATTTTTTTTTTGCTCTCTATCTTTCTCTCTCACTCACTGTTATTTGATTTGACATCTCATTTTTCCTTTGACCATCTC
TCTCTCTCTCTACACACACACTCTCACACAAATGACACAACTTTCATCATCTCCTCCAATCAAAACCCACATGCTTGCCTCTTTTGTATTCATTTCATATTCAAGTTTACTCATCTTATT
TCTTAAATGTATTTGAACCTAATCTAAAATGTTAGATTAGTTGTGTCCCTAACAGTTAGTTACCTTATTTTAATACATACAGTAATTGGAGGGATATACATAACATTAATGTGCAAAAAA
AAATTCTGTTATAGATGGATATACATACAATAATGTATGGGTTGTTTTAACATTGGTCACAAGCTGAAACTAAACAGTAGAAAATCTGGAAAAGTTATGAACGCACATCTTTAAATTATG
TAGGATTCAGACAACATTTATTGCCAATCAATATCCTACCCCTTTGTTGGGAGAAATAGACCATCCCTATTCCCTACCTCTCTTCTTTCCTTTGACCCCTCTCATTTTCCCAACACTCTC
CAGAAATTTCTACCGATCGATAAATATGTACATATATATTGGTATATGGTATTAAGTGGTTCCTATCGAATGTTAGATCATCTTTTATATGCGGTAAAATGTAAGTCATGCGTTGACAGA
TAACATATAAGCAGTAAAAGTTTTAGCTAGTCATTCAAATCGACATTTTCTATAATACGGTAGAAAACCTTCTAGATTAACTTTTGTCACTTTATATTTTTGGAATCTATGTATAGCTTT
ATGATTAAACTATTTAAAAAGTCCCAACAGTTTATATCACATTGGAAAGTGATAAAGAAGCAAGAGAAATAGTTATGTTTAATATAATTATATAAATGAATGATATAAGTTAACATGCTA
AAACTTTGATTTTTTTTAATTTACAACTTAGTTATGAACACTATTATTTTTTGGTCAAATGAATTCTAATTTGCTTAGACATATATATATCCAGTTAAAGGTCTACATGCACATGTTTAT
ATATTAAGATAGATAGATCACACAAAGAAACATAAAAATAAATGGAAAATTATTGATATAAAATGGAGTACTAGTTAAAAGTTTTCGAATCTCGAAACTGAATTGTTCTCTGTGAGTGTG
CAAAAGACATTTTCAAAATCCGAGCAACATATATTTGGATTTTCCTACTGTTGCCGGAAAGAATCCGAACATTGGACTTCACTTTGTTCCGTAACTATGCTGTTAAATTAACTAATGCAT
TTATAAAACCAAAGTTTATACATTGGTTATTTTCACGTAGACAATTTTCCTTGTCTGAAAAAAACTTGAATAAAAGGCCTTAATTCCTGCTTTTTAAAATCCCGAAGCAATATTCTAAAT
CCGTCAAACGAAATTTTAATTACTTTACAATTTCCTATGTTCATGTCGAGATATGCAAATGTGTAAATTACTAGTACTAACTGAATTAATTTATTTAGTTTTACTGTTCATATTCCAAGG
CTGATCTGAAGGAGACAGCTTTGTCTGCCGTGGCTCAAATCTCCATCTCCCACATTTAATTTATTTTAGTTGACACACACGTACGTAAACTGTTTACATTAGTAGTATTTTTTTATCATG
GAAAAAATCTTCCTGTGACCGTGTGACGTATTTGTTTTGTCTATATAATACATAATTACATATACGTAAATATGTAACGAAAACGTAAATGAAAGAAAAGTATAAATTTGATTATTAAGA
TTAAGTAGCACATAAAGAAGATTAATGTAGCAATATATGATTTTCGACAACTTTGTTTGAAGGAGGCCCCAACATGCAAAAGATAAAGGGAGAAAGAGGCCAAATTGAGCTTGACTCATG
ATTAATCACGGGTACCTCAAAAGAGCAAACAAAAAAATAT

>Ag_0.SALK_chr3:21337000-21376999nucleotide
TTTTGTAAGTGAGTGATATTTTTGTCATTTTGATTTATAAACATATAAGAATAAGGAAATATTTGTCTGATAATTTCTTAAGTTTTTTTTTTTGGGCATTCTCTTTGCAACTTGCGGAAT
TATAGAAATCATCATGCAGGTGTACATTGTTTTCTCTATTCATTTCATATTTATTTATTATATGTGTTCCTTACTTATTTATTTCCAAATATTACGACAATTTCAAAGAGTGATGATACC
AGAATTTAGAAAGAAAATATTACATCCTTTAATTTGATTAAAACTATCTATAGTTTGATGCAATTCTACTACGTTTCCTTAAAGACTGTCTAAAACTCCGGCATGAATGTAGTAGAGTCA
AAGAGTTTGCTTGTCCAAAATTCCAAATTAAATATATAAAACAAGAATCGTCAATCTAATAAAAATAACAATTTTATGTGAAAGAATATATAATTGGACGTATTACTCCAACCATACTAC
TCTTCAACAAGAAAATAGATCAACCAACCTCTAACTTAAAATTCACCATCAAACCAAGAACAAAGGAAGAAACCACCAACCACTATGATCAACTCCAAAAATACATTCATCGTCCCTACA
ACCATCTTATGCCTCTCCATGGCCATATTATCCGAAGGTCAAGCTAACCCTTTTCTATTGCAACTCGATCGGTGGGAAATGTTGCTACCGAGCATCGGTATATCCGCCATGCACATGCAA
CTCCTCCACAACGGCATGGTTATAATGTTCGACCGTACCGATTTCGGTACCTCAAATGTTTCTCTACCCGGAGGCATATGTCGTTACGACCCTACTGACACCGCAGAAAAGTTCGATTGC
AGCGCACACTCAGTTCTCTACGATGTTGTCTCCAACACATACCGTCCTTTGAATGTCCAAACAGATACATGGTGTTCTTCTGGTGCGGTTCTTCCCAACGGAACATTGGTTCAAACCGGT
GGATACAACGATGGTGAGCGTGCTGCTCGAATGTTTAGCCCTTGTGGTTATAGTGAAACATGTGACTGGATTGAGTTTCCTCAGTATCTATCCCAACGTAGATGGTATGCCACCAACCAA
ATATTACCCGATGGACGGATCATTGTGGTCGGAGGAAGAAGACAGTTCAACTATGAACTTTTTCCCCGACATGATTCTCGGTCTAGAAGCTCAAGACTTGAGTTTCTTAGAGAAACTTCA
GATGGAAGTAACGAGAACAACTTATATCCGTTCATACATCTTTTACCTGATGGAAACTTATTTGTCTTCGCTAACACAAGATCCATTGTGTTCGATTACAAAAAGAACCGAATCGTGAAA
GAGTTTCCAGAGATTCCAGGTGGTGATCCAAGGAACTATCCAAGCAGTGGTTCTTCTATACTATTTCCATTAGATGATACCAACGATGCTAACGTAGAAGTTGAGATAATGGTATGTGGA
GGCTCTCCTAAAGGCGGCTTCTCACGTGGATTCACACGTGCCACCTCCACATGCGGGAGGCTAAAACTATCCGATCAGAGTCCAAGTTGGGAAATGGAAACCATGCCATTGCCACGTGTT
ATGGGAGACATGCTACTCTTACCAACAGGTGACGTCATCATCGTAAACGGAGCCGGAGCTGGCACGGCCGGTTGGGAGAAAGCACGTGACCCGATTATCCAACCTGTGATATATCAACCG
TTTGATCATCTCTTCACCGTTATGTCCACACCATCACGTCCTAGGATGTACCATTCCTCAGCGATTTTATTACCAGACGGTCGGGTTTTAGTTGGTGGAAGTAATCCTCACGTTTATTAC
AACTTTACCAACGTCGAGTATCCAACGGATTTAAGCCTCGAGGCTTATTCTCCACCATATCTATTTTTCACATCCGACCCAATACGTCCCAAGATATTATTGACAAGCGACAAAGTATTG
AGTTACAAGAGATTGTTTAACGTGGATTTCTCCATAGCTCAGTTTCTGACCGTTGATCTTCTCTCTGTGAGGATAGTTGCACCATCTTTCACTACACACTCCTTTGCGATGAATCAGAGG
ATGGTAATCTTGAAGCTACTCTCTGTGACGCGTGACCAGCTAACAAATTCTTATAGAGTCAGTGCATTGGGTCCATCAACGGCTGAGATTGCTCCTCCGGGATACTATATGATATTTCTG
GTGCATGCAGGTATACCAAGCTCAGCCGCTTGGGTGCAGATTGAGTGAAGCTTAAATAGATCGATTATGAATAGTTTGAAATGTATGTTGCATGATATATATAAATATTCAAGGAAAATA
AAGAGAGAGGAAGAGATTAGATAATATGCTGAATAAATTGTTAACTTACGATCTTTATAAAAACTGGCTTGAATTTAACAAATAGAGTTTTGCTTACATAATGACTGATGGTTCACCTAA
CTCAAAACCCAAGATTATTCC[T]TTTCAAAAAGAATCGATTTGGCAATGAATCTTGAATGATTCTGCCGTGTGTATATGTATATGCTTCTGCAGCTTCTGAGGTATTTACTTCCAAAGTTCC
AACTTTTTTGTTTTAGATTTTGATCAGCTGGTTTTATGGAGACATTCTTGCGGCAAACCATAATCTTTAGTCCGGTTTACGGCTTGCTCTCGTCTCCATGGATCGTTGTGTAGCTTGAAA
TGCAGAGTTTGTATGATAGTAGCGAAGATATCATCATGCTTCAGTTTAGAGAATTGAACAGCCCAGTCTTCTTCATGTCCATAAGTAGCTTTTTGTCTCTCTGCTTCAAGCAAAATCGAG
TCTCGGAACAAGAATCTTTGCCAGAGCTCCTTTACATTACCCAGTCTGAATTGTATCTCTGCCTCACTGAATCCCTGTGAGAGATTTCAGATTAAAATGAGTCTGAGATTAGGAGCAGTT
TAGTTAGTTGAGAACAAGACAGAGAGAGAGTGGTTACTCGCAGAGTGTTTATGAGATTGGGAATGTCATCTTCATTGACACGAACTGCAAAACTTTCATAATTGAGCATGTTCTCATATG
GCAAGTAGATTCCGTCCTAATGAAGAGTCATCAATCAACGGGAACCAACAAACCGTCATTTTCGGATCAGACAGCTTAAGTTTTTGGATTAATGTATTGAATGTGGTAAGTTTAAGCTAT
ATACCTGAATGATGACTGGAACACATCCTTGTAAGATACTATCTTCCATGCGTCCACTCCAACCATCTCCAGGGAACGCACCACAGAAGATTGAATTGGCTATGTCCTTGTGGTAATTGT
CGGAACGCAATGGAGTTACAATCACATCTTCTGCGTGCTGCTTCCCAAGCTTACCTTCTTTGTTAGGGCTAGAACCAAACTCTTCTGCTAGCTTCTGCCTGATTCCCATGCTATACCTGC
ATTAGATGTTATGGGACCATTATATACATCTCCATTAGGAATGCTGTTTGAAGCAAGCTCGACTTTCCCAAATGATATCAACATGAGTCTTTAAGTTGAAGACTTACGAATCTTCAGGCC
TTCCCTTTTCATAAGCAGGTCCGAGATTCCCATTGAAGTAAAACAATGTTTTCCGCTTCTCCCGTGGCCTAATAATAAGGAACAAGACAACAACTTTCAGGCTTCTTGTTTCCAGCGATC
GAACATGACTGAAACAATGTCCAAGAACTATCAGAGAATATACCTTTCCCAGTAATTTTTGCGCATTGAGTAAGGGTCAGGAACTTTCCAGGCTGGAATCACGAGATCTTTGCGGGGGTC
AAAGCAAGGATGATCTCCTCTCCTCTCATCAGATATATCATCCCAGTTATCACCAAAATAAGCTGTTGTTGAATGGTTGTGCTTAGAGTTTGTGTTACCCCAGTGAACTAGCATCATGCT
ATTCCATATCTCTTTAGGAGCATAGCAAGCACCTTCATCCCATGAGAAAAACTGCCTTTTTCAGGCGTAAAAAGATTAGCCACATTAGTGTGGAGTGATCTGTGTAAGAAATCAAGAAAC
AAGCTCTAAGTATGTATGCATCATCATACCCAAATATGGTCTCTCCCAGCTGAGCGGTTCCAGTATGGATATTTCTCAACAATGTGTTCATAAGCCCTTTTGTAGAACTCTAAGGTAAGT
GAGCTTCTTAATCCAGTATGATTCTGAAAGTAATAAAAACATATACAATATATGAGCTCTAAAGCTTCTACAAGCAGAGAATCAAAAGGTGAGTTTCTCGACCCAACCTGCATGTTAATG
TGAGGTGCATCATCAGCACGATTTATAATGCATGAATCCAGAACAGGAACAAAGAAGAAATCTGCCTCTTCTCCATTCATTGTACGATGAGCGGTGGCCAAGATGTTCTCGTAGAATGCC
ATCTTCAAAATCAAAAGAGACAAAGAAGAGGCAAAGTTATCTTTCAATTCAAATTCAGGAGAAAATTGCTGAATTATCTGGTATTCGACTCAAGTTTAGTAGAAAACCTGGGAACCATAT
AGATAATCTGTCCATACTGTTGCATTCCTCTCATCATAGATCCTATTAACGCATTCAAATTTAAAATGCCGGCCCTGCAACAACAAATTTAAATCAGAGGAGACTGAGAACTTTATCATA
AAAGGTGATTTTAACATTTTGTAGAAGAAAAACTAAAATTTTGGATTGTGACCTCAATAAGTAGACTGTTGAAGTCTGGGGGTAGATCATAGATGTATATAAGAGGCCTTTTTTTCTTCA
CCACAGCACTCAGATTAATGAGATTACCAGGGACATTTTTTTCACTTGGAACTTCAAGATGTGCTGGTCGAAGCCACTGTGGCCACTCTCCTACCGTCGAGAGAGTGGATGGAATACTAC
AATCTGTTCCAAACCAGCCTTTATCACACTGAAAAGGCGGTAAAACACACACAAAGTTAGGAAAATTTAGATTATGAATATGCAACCTCTCGGTACCAAAATGTCAAGCGTGGTGACTGT
GGATACACAATTTTACCTGGCAGAAACCTCCTCTGCATTTGCCATGTCCAGAGCACTGATTAACGCAGGTGCATTGTACTGGAATTTCGCAGAACCGTCCCCAAAGACAATCATATTTAC
AGTCACATTCCTCTTTGATTTTCACCTTCATAGCATATGCATCTTCTGGATCCACATTGCACCATCCTTGTTTGCTACTGTTTGTTGTTAGAATATCTAAGTCTGGTTTCGACCAATCTG
TCATTTTAGGTTCATCAGGATTCGTCGGCGAACTGAAAATACATGTCTTAAGTTAAAGAGTTTTTAATCTTGATTTGAGAAGCATTTGAGACTGTCAAAGAAAAGAATCAGGTAAAACTT
ACTTGATTTGAAATCCACATGACTCTGGCACTGGACGGTTTGGATATTTTGTGCCTTCTCCACAAAAGCACATTGCTCTTGTGGTGTCACAATGTCTGGAACAAATCGAAACAACCCATT
TTCCGTATGGCATCTCTGGTGTTTTCTCATAATTGCAATCTAAACGAAGCTTTTGTGAACAATCTTCTCCTACACAGAACCGGTCAAAGTAGCTTCATTTACACACCAATCATTTACAAA
GCAATCAACATTGGGTTTAGGAAGATTAAAATAGCATAAACACTAACCTGTAAATCCATGGAAGCAACGACATAATCCAAATTCATGGTTACAAACACCTTGACCACTACAATCACTCAT
ACACTTTCTCCCACCAATTGGCTACCAAAAAAAAACACACAACCATTATAACAAAATCAAAGAAACAAGATTGTTTCAAGATACCAAAAAAAAACTTACTTCAATAATGTCAACTTCTTT
AGCAACTGCATCACAACTAGAAAGCCATTGTCCGATCTCAGCTTTCCACGAGGCATTACGATAAACTACTGCACCGTGTGAGTCAGCAGGAAAGCGGCGATCAAAGGCAACAACAACAAG
GGATTGACTTGAATTCTTAGTCACTTGTGAGATTGATTCATTACTTGGTCCACAAAGATTCTGAGCTTGTCTTACAGTAATAGAATCAAAAGAAGGCACTACAGGACCAAGAAACAGATG
AACCAAGGAAACGAGAACAATGACAGAAGCAACAGTGGCTATCTGAGACCATGAGAACTTCCATTTCTGGTGAGAAAACATGATGGAAATCCGAAGTTGTTAGTTTTCAAAGTTGACCGC
CTGAGAATCAGAAAAAGGAAGCAGTTTGATTACATAAAACCCACATGCTCACGAAACACAAAGTAATGGAATTTACGGAATCGTCAAAGAAACTGAGCTGAAATAAAGGAAAGATAGACC
CACAAGGTTGGGCAACAACCATAATTGAGCAATTATTGAAACATAAATAAACAAAAAGCAGTGAGCTTTGACCGAGAAACAATGGAGTTTTCAAAGTTGAAATGCGAAGACATTAATGAA
GAGGAGTAAGTAACATTGAATCATGGGTTTTCATACATTAACGGATCCAAAC-CAGAAGAATTATTTACATGATTAAAAATCAGACATTTGAGCTAGTATTAAACAAGTTACAAGAAGAA
TCACGAGAAAGAGACAGAACGTA-TCAAACAAACATAAGGAAGCTGAGAGAGAGACAAAAACTCACCAGCTTTGACGGAAAACGTCATGGGTTTACAAGAACTAATTAACTCAACAAT--
GGAGGATTTATAAGATAATTATTACTTACAGAGAGAGATTTGATTATACAATAATTATATAATTAAAA...............................GAAAGAGAGAGATGGCCACGG
AGATCTGTGGCTGGCCGGGAAGGAAAGCAATTGTTGATTGATTATGGAAGCGGTCGTCTCTCTCGTGTGCGTCATCTTCCTCCTCTGCTTCGATTCTCTCATTTTTAACTACCTTTC[TTA]TTA
ACCTTCTGACCATTCGCCGCCCATTCCCGGTTTGATCTTCTTAACCGGTTTCTTTTGGTTTTCTCATCAATTTTCACTTTTCTT[A]CGAACAAAACCAAGTCAATACTTCAACTCTGACCAA
ACCGAGTTTAACCGGATCAGTACCATCTCTAATTCAAATCCAGTAAATAATCTGATTTGTGACGGCTGTGGGCAAAACGGTAAGTACGTGTCTCCTTTTTATTTTAGTTATCGTTTCATT
GTCTTGAGAAAGACCGTGGTGGGTGACGCACTCCTCTAACAGACAATTACGTAATTTACCAATCTAGCCCCGTTTGATAGCAATGTGTTCGCTTTTTCCAGAAATCTTTATT......TT
TATGTTAATAATTGAAAATCAGACTCACGTGAACGTAGCGCTTTATCATTGGTTAGGATTTCAGCGACGACTCCGTAAAATTAAAAAGTCTACCTTCTCTCCTTCCTACCAACAAAAAAA
AAAGTCTACATTTTCCTTTGAATATTCAAACTTTTATTTTTTGTACTACAATAATTTTTACTTAATATCGCTCCCCAATAGTATTGAAATTGACGAATTGTGCCACTATTTCAATCAGCC
ATTAGAAAACTAATTAGAATCTGTTAAATTGTCACAATCCACCACAAATCGTTGTCAATATTTGGAATCTAAATTGAAACAGAAAGATTCCACTGAAAAAGAAAAAAAAAGTGAGAGAGG
CAGCTCATGGGATGTGGTGAAAACGTGAGAGACTTTTGAATGTAATGGCGATGCACAAACTGCTCTGAGCATGATACTGTAATGTTACTGGACGATGCTACCATATGTTCTGATCTTAAT
TAATTTTATGGAGTGTTT....TTTTTTTTTTTTTTATGTCAAATTAAAAAGTGAAGTCAACGATTTGTAAACAAGAAGAAACGTGGCTACAAGCCTACAAAAATATGCAACATCTTGAA
AAGAAAATTTCTAAATTTATACAGAATAAAAATGAAACTTGGACTTGCTAATCTGTTTTAAACCTTGAAAATCTGTTTTTAAACCATTTATATAATCTATAACAAGTATGTGATGTGTAA
TCTATAAACTTGTTTCACCACAAGAAGAAGAAGAATCTCTAAGGAATCTTTTTAGTTCTTTGGCAACTTCAACCATTTTTGGAACTTCCCCTCTAAGACCAATGCATCTTTCCGAGAGGA
CAATGAAAGCTTCCATTCGACAACGCTCTTCTTCTGTAACATCACCTATTTTCTCTAACATGTTTGAATCAACAATCTCATCAATGCATTTTGCAAACTTTCTTCTGTTTTCAAAAGTTG
TCAAGTCACTCCGATCATAACAAAGCTCATGAAATCTCTCTTCTCCCATCAGAAGCTTTTGCATAAAAATACCAAATCCAAACGCATCAGTTTTCTCCGAGACAATACCATTAATCAAAT
AATTATCATCCATGTAATCATAATCTCCACCTATACAACCATTACCAAGCTTCACAAATGTTTCTCCTTGTGGAATAGAGACACAGTAGGAGAAGTTACACAACTTAGCAACACCATCTT
CATCATCCAATAAGATATCTTCTAAACGCAGAATCCTATATACGAAAGGTCTTGGAAACGCAGTGTGAAGATAAGCTAAAGCAGTTGCAATCTCCTCTGCTATTTTCAATCTTTGTCTCC
ATGACACAACCATTTTCAGATCTAAACTAGTAGGTTTCTTTGATGCACGATAAACCAAAACTGGATGTTCAGATTCAAGACAACATCCAACCAATTGCATGAAGTTTTTATGACCACTAA
CAATCGATGAGATGGCTATGTCACGGCAAAAGTTTCCTCCGTTATGCTCACTAAATCTATATCTCCATTTCTTGATGAGTAACAGTTTATGATGATGATGATGGTTATTGTTTTTACCTG
AATAATACCAATCGTATGGAATCTCATCGAATAGTTCAGAAACACGATTGGATTCGCTGAAAGTGTCGGTGGCTTCTAGGATTTGATCAGCGGAGAATATTTTGATGGGATTTGCTTTGC
CATTGCAAGATTTGATGATCTCTTCTAGCAATGTCCCACCTCTCTCGTGTCCTCGGACCAATCTCTCCCTTTTAATTATGGCTCGTAAACTCTTCTTCTTCCACCACTCCATCTCAAACA
ACAACGAAAAAAAAGTTTCTTTTACTTTTGAGGATAAAATGACCAAAGATTGAATGACGAGTTGAAGACCACACACCGTGTTGAAAAGTTGTAACGTGAAGTCAACGAAACACCATTAAG
GAGTAAGACTTCGTTGGAAAAGGTTTATCTTTCAGAGCAGAAGAAGACAAAAGTTGTTGAAAATTCTTCACCTCTTTGTCTGTTCAGCTCCCTTACTCTCTCTTATACTCTCCTCTGTTT
CAAGACAAGCACAGAGAAACGTTACTCCCTCTTATGTTTTAAGTATAAAGACATAAACGTTTTGGAAGAGAAGAGAGAAACTGATTTACTATATTGATAGTTCGGATCCTTATATTGATG
AAGCCATGTTTAACGCAATTCTGTATGAGTCAGAGCATCAGTGCATCAATTCACAGAGCAGAAAAAGTTCCTCCGTTTTTGCTTTGAAGATTCTTTCTCAAGTTTCCATCTTTCTTCTTC
TGGGTTTACATAGTTCTGTGAATCACAGACTGTGATCAGTGGCAACGAACACAGAGAACAAAGATGCATTAAAAGACAAATTTATTCATTGTTTTGTATTGATAGTTCATATGTAATTGA
TTAAAGAAGAAATATGCGTAAGAGAAGACTAAAGAGTACATTTGGCTAAACCCTTTTTTAAAAGTCCCACATCGACAAGCTAGGGATCGTTG............................
....................CATACCTTTCTCGGCCTTTTGGCTAAGATCAAGTGTAGTATCTGTTCTTATCAGTTTAATATCTGATATGTGGGCCATCGGCTCACACGATATTAACTCT
ATCTTTTAAGGGAGAAAGCCCGCTATGATAGCTTGCTATCTGGGCTTCCACGAGTCGCCCATGCGTTGCACTACTGCACGGGCCTGGCTCAACCCGCCAAACTAGAAGTGAAACTTTTAA
AATTTTAGTCACTTTTGATGTTTAGTTTTTAAAATGATGTAGGATTCTTTATCATTCAAAGTCCAAAACATCCAAAATATACGACAAGTAAAAATCTGTGAAGTAAATATATGAACTTTT
GCTTGTCTCTGGCAAAAATCTGAATGGTAATGTTTCAGACTGAAGCCAAAATGGCATTGGCATTGTCTCTGCGTCATGTGTGTCTCATCTGCGATCTACAGTTTGATGGATAATTTGCAG
AATTCTCAATCAGCATGATGCTATGTTTATGAATCATGTAAGCAGAAACGACTCCTGTTTACGTTATATCAATGTTTCCATGGGTTTTGTTAGTTAAAGATTGCCGCTGGAAGCGTGTGC
GTATACTATCACTGAGAAGAAAGATGAAGACAAGCCAAAGATGATCGTAGTAGCTTAAGGAACTCAAATGGATTCAGACATCACTTTAGAGATCGAAATAGGGTTTGAGAATTGGAAAAC
AGTGTGAAAATAAGCTAAAGCAGTTGCAATCTCCTCAGTTATATTCATTGCAACGTTCGATGAGATCTTCTAACAGCATCTCCCCCCTCTAGCTCTTGATATCTTATTCCTCAACTAATC
GAGAAACACTTAACTTTGAAAAATAAAATGACAAAACTTGAAGACCTCACACACTCTCAGTTGATCAAAACGAAGAACACTAGCTAAGATATAAAGTCAAGCTGTCGTTGTTGAATATCC
CACAAAGTCGTCCTTCCAAGAAAAAGCTCACAACAAGACTTGCGGACTAATTTCATAGTTCTTTCTACATCACCTGAAAACTAGTTAGGAAGCTAAGGCTTTCTCTGTT[A]TTTTTTTTGTT
TGTCATTGTTCCACTGGTTCTTTGCTACAATTTAGGAGACTAGAACAAAACTAAATTTTTTGTTTGGTTATACAATGCAAAAAAATATCTGCAAAATAAGTGATTTAGTCTCTAACCGAG
AAAAAAGTAATTAAAAACAGAGCAATTACTAACTATAATTTCTGGTGTCATTTTGAGACTATAGTTAAAACTTACAAGCAATGTTTTACATAAATCATTTTTAAAATTATAAGTAAAAAT
GTTGGCGCCTCAGTATTTCAGGTTCGATTCCCATTGTTCTTTTTCAAATTGGATAATTTAGTCCACATTGACAAAAAGAAAGAAAAATCATAATATGTTTAAGGATGCGTCAAGTGTATG
CATATATATTGTTGTAAAAAGAAAAAAGGTGTATGCATACGTTTCTAACATATTTTGTCTGGCAGTCAACTATTTGTTATGAATATGTACAATCACATAGAAATGATAGCATGTGGCTAT
GTTACGTGAATTAAGGCAAATGATCTTACGTAGGGAAAATTGTAACTAAAAACTCAACAACCCTTATTTGTTTTTTTTGTTATCTTTTCCACTTTGCTGCAAAATTTATTGGAGAATCTG
AATAAAGCGGTGAGCATAGTACAGCTGAAAATAACTAGATGATGAACTTGTTCTTTAGTTTGTTTTGATTCTTCATTATATTTAAAGAAAATTTGGTTAGATAGATCAACCACTTCAACA
ATACTTTTGTAACTTCAAATATTTAATAACAAAAAAATTAAAAAATGTTTGAACTTTACTGAAATGAAATTTCGATATTAGAATACTAAAGAATCAAACGTGCACTTAAATATCATTTAG
TTTATATTTATACAAACCATGAAAGACTCTCATACTTTACACCGCACATAAACAATCAGAACCATACCAAACCATGTAAATAGAATCACAAAGACGTCATGCTTTAATTTACAAGCAAAA
AAACAAAAGGCATCGGCTAGAGAATAGCAAAAAGAGGAAGAATTGAACGGAAAAATTGAAAACATATGGAACAAAGTGGAGCACTTAAACATCCACGGTAATATTAGTATATTAGTCACC
TTCAGACTAGGGCCAGACATGAACAAAGGATTCGATGTTAGTGACAAGTAGCATATCAGACTAATAAGGATATATATTAAGCGGTATGGGTAACACATTAATCCTTTCTCCAATTACATT
CTCTTTAAGGTTCTAAGATCCGCCACTAGGCCATTTTATTGGTAAAAGTAAAACCATTTTGGTGGTCGTCTATGAGTGTTAAGAATTATGTAACAATTGTTTTGGATTCACCTGAAATAA
ATCTGTTGATTTGAAATATTTGGACGTTACATTTCCATATATAAGCTTACCATACAAACATTATAATTAATTGGAAAGTCCAGCTAGCACTTTTTACCACATGCAAAGGGAATTAATCCT
AACTTAAAAAATTAGGAGTAATCACATCTTGGTAGTGTATACCGATCAATTTCCGACAGACGTTTTTTTTTTCCTTGCCCATTGATTGCATAGTTCAAAACTTCAAAGTTGGTCAATCCA
ACCAAGTCGAAGAGATAGGAGATGTTTTGAAGTATGAAAACAAATAGAGGGGCTAAAATCAAAATAACAAGAAAAAACGCTTCTGCCGTGTTCGAATGTGTCCTCGTGATCATCTCCGTA
TATAATCAATCAATCAATAAAAATCCAGAGTTACAAACACTCTTCTCAAAATTTTCCCATTAAATCGCAAAGTTAATTTTGCGATTTTTTTTCTCTTTTTTTCTGGTTGGGTTATTTATT
TTCCCCTTTTAAAAAACTTCTGCAACTTGTCTTGAAATCTGGGGTAAAATATTTCTTCATTGGTTTCTGGAAATCTCGGGGAACGATTTGTTGGGTTTTCTTCTTTGTACTCTCTCCTCA
CATTAGCTTTTGTTGGTGGGATTTTTTGAGGATGGTGATTGCTGCAGCTGTCATCGTGCCTTTGGGCCTTCTCTTCTTCATATCTGGTCTCGCTGTCAATCTCTTTCAGGTTTGGTTTCT
GATTCGTTTCTGGTGTTACTCTTTTTAGATTCCGTTGTTGTTCTACATTGTAGATCCTTTCTTCTTTTGTTTTGATTCACTGCTTTTAGGGTTTCCTTCTCCAGAAACTTTGATTCTTTC
GTTTTTGTCGGTGATTGTGTCTTAATTCTGAGTGTGCATATGAGAGTATAAGCTCGAAATTGACTCGTGGAGCTCATGCACTGAGCTATAGAGTGTTGTTTGATTCTGCGATTAAGTATC
ACTTTCTTCAGATTTATCTTGATTTCTATGTTGATTGAATCGAGGAAGGAATCTTTTTTTCTCTCAACTTCGTTTGCTTCAGTTTTGATGTTTACTACTACATATTGTTGTTTCAGGCAG
TTTGCTATGTACTCATTCGACCACTGTCTAAGAACACATACAGAAAAATTAACCGGGTGGTTGCAGAAACCTTGTGGTTGGAGCTTGTATGGATAGTTGACTGGTGGGCTGGAGTTAAGG
TATCCACAAGCTTTCTCCTTTTTACTAAATGGTTGTTAAGCTTGGATTTTGTTTTATCTTATCTAACTCTATGAGTTCCTCTCAAATTTCTTGTTTCTTTTCCCTTAGATCCAAGTGTTT
GCTGATAATGAGACCTTCAATCGAATGGGTAAGTTCATATGCTTATTGGCAATCAAATCAGTTTCTGATGTCTTCAAGATATAAAATTCCTATGTAAGAACGAATCTGTAACTTCATTGA
CTGTCCTACTATTTTTTTCTAGGCAAAGAACATGCTCTTGTCGTTTGTAATCACCGAAGTGATATTGATTGGCTTGTGGGATGGATTCTGGCTCAGGTACATAATTTCACCTCACAGTTT
CATCTATCTTCCTACGTTTTTGTTTGAATGCATAAATGGAGATCAACATAATAGACTTCTTGATGAGAAAGCATGTATACTTGCAATGGGACCATGTATTGCTTCCAAGTATCTACTTAA
GAAAGATTATCTTAGGTAGAAGGTGACAGTCCCTAGTGATCATCTGATGAGATATGAGAGAGTATAGCATCATCATATTTTCTCTTAACACGCTCCCTGTTATGCTGTTTACATCTTTTA
ATCTATTGTTTCATATTTTCTTTCCTTGCAGCGGTCAGGTTGCCTGGGAAGCGCATTAGCTGTAATGAAGAAGTCTTCCAAATTCCTTCCAGTATGTGAATATTTTAGCTTACTGCTGTG
TGCTTGCTAGATTTGAGAGAAAATAGTAGTAATCTTTAATTCTATTTCTGAATCTCTTCTATAAGTTAGAAATTTGATACCTGGCTTTGCGTTTGAGAAAAAATCATTGTTTTAGGTTAA
TACACTTCTCCGCCTTTTTTATCTGTTACATATTCATAGTACTCATAAACAGAATTTTCACACACATACAGGTCATAGGCTGGTCAATGTGGTTCTCGGAGTATCTCTTTCTGGAAAGAA
ATTGGGCCAAGGATGAAAGCACTCTAAAGGTATGGGTTTATAGTATCCTTGTGCAACTCATTTAGTTTTTGCTCCTGTGTAAAATGCTTATTAGCACGTGCAGCTACCTCGTTCATGAGG
GGATTAGCCTAAAAATGCAGAATCTTCATTTCCAGACCATGAGTTATGTGTGTTTGTCTAAATTTACAGTCAGGTCTTCAGCGCTTGAGCGACTTCCCTCGACCTTTCTGGTTAGCCCTT
TTTGTGGAGGGAACTCGCTTTACAGAAGCCAAACTTAAAGCCGCACAAGAGTATGCAGCCTCCTCTGAATTGCCTATCCCTCGAAATGTGTTGATTCCTCGCACCAAAGTAAGTTGTAAT
ATTTTTCTTTTGTTCATTCCTGGGGCAACTTGATATCTTCTCTGTGTCCTTTAAAAAGCAAAATGATTGCTATGATGATCCAAAATCTCAATGCATGGGTAGCCTTTATACGTTTCATTT
TCATCAGATCGACTTGGTGGTTGTTATTGTGATTTCTGCCCTAATTACTAGACTTGCTTGTATTTTTGTTTCAGGGTTTCGTGTCAGCTGTTAGTAATATGCGTTCATTTGTCCCAGCAA
TTTATGATATGACAGTGACTATTCCAAAAACCTCTCCACCACCCACGATGCTAAGACTATTCAAAGGACAACCTTCAGTGGTAAGCAAGCAAAAATATGAATAGGTCGTATAGCAGTTGA
ATCTTGCACTCTTCTCACAACAAATTTCAAAGTATGCACTGGCTTGGATCACATCACCATCCAATTTACTGAAACGAACATAACTCTTTATATCACCTTTACTTTTATAATGTGTAAGAA
ACCGTAGGACTCATCCCATCCCAAGCCTTTTTCTTTTAAAACCTCCTGCGCCATTAACGCAAACCATTGCTGCTGGTTTCAAGGTGCATGTTCACATCAAGTGTCACTCGATGAAAGACT
TACCTGAATCAGATGACGCAATTGCACAGTGGTGCAGAGATCAGTTTGTGGCTAAGGTAAAAATTATGGATGTACTGGTATTTCCACGTTTCAGTTATTGGCAATAATATATTTGGTCAA
GATTTGATAGAGAAAAGCTTGGAAAAGCTTTCATTTTGGTATTCTCTCATCTCGTCTCTGTGATACAGGATGCTCTGTTAGACAAACACATAGCTGCAGACACTTTCCCCGGTCAACAAG
AACAGAACATTGGCCGTCCCATAAAGTCCCTTGCGGTGAGTCTATAAAATTCATAACATTCTCTTGGTTCCATCTATAAACTCACAAATCTCTTGATCTTTTTCTCAGGTGGTTCTATCA
TGGGCATGCGTACTAACTCTTGGAGCAATAAAGTTCCTACACTGGGCACAACTCTTTTCTTCATGGAAAGGTATCACGATATCGGCGCTTGGTCTAGGTATCATCACTCTCTGTATGCAG
ATCCTGATACGCTCGTCTCAGTCAGAGCGTTCGACCCCAGCCAAAGTCGTCCCAGCCAAGCCAAAAGACAATCACCACTCAGAATCATCCTCCCAAACAGAAACGGAGAAGGAGAAGTAA
AAACTGGTTCTCACAGATCCAAACATCAAA[TT]CACAACAAGAAGAAGCGCGTGTCAGTTTTGTTATAAGAAACATAAAACCAAAAAAAAAAGACATCCAAATGAAAAATCCCTTAATATTAT
CAACTCCGTTTTGTTCAGCTACTATAT-ACTACTACTACTACTACGCAGCCTATGTCTCTTAGTCGATTGATGTATAGGGTCATGATCAAATCAACGATTTAATCCCTATAGTCCCTTGG
GATTTTTTTTCTCAAGTGCGTAGGCCTTGTATAACTTTCTATTTTTAGATTGGAATTTGGGATTGATATTAGACATTTTCCTTTTATTATTAAACTGTTTTGTTCCTTGGTTCTCATTGC
AAGTGTAGAATTTATTAGGCACAAAACATGTTATTACAAGACGTTTTAGAAGAAAAAACAGAATTTATTCATGTAAATAAATTAACTGACTAGACTAATCCTACTGGGACTTAACTGTGA
TTAGACAAAAAAAAATTCATTTTGAGAAGAAAAAACAGAAATCCGTTCATGGAATTAACTGAGATTAGACAAATTCAACTACAGTATGACGGTGATTACAGGGAGAATATCGTAAAAGAA
CAGGTTTTATTTTCTTCCATTTTTGATAGAACACATTTTTTTTTTTTTAATGAGTGTATAATATAATAAACACAATTTTTATTTTAGTTTTCTCAACCCTAAAACTAAAACCCTTTCACG
CCGATTCAAAAGAAAAAAAAAACCTTCACAAGTCCGGTTGCTCGCGCCGCTTTTCTCTCTGTTTTCAAACTCCGATTAAAGTCCCGACTTGTATCAATTGATAAACCCTAATTGTCTCCG
TTCTTGCTGAAACACTAATCTCGCCGCACAGTTTACACAGCCTCCAGAAGCGACACCGACGACGCAATGGCTCACGCTCAAACCACAGAGGTGTGTTTGAGTTTTCACCGCTCTTTATTG
TTTCCCATGGTGTTCGACCTTGGATGGTTTATCTTATGTTCTCGAGTTTTTCCTTTTGAATCCAGGGAGCTTCCCAGGTGGTCGAATCTGTTAGATTCAGTTTCATGACAGAGCAAGATG
TTCGAAAGCATAGTTTCCTGAAAGTTACCAGTCCTATTTTACACGATAACGTGGGCAATCCTTTTCCTGGTGGTCTCTATGATCTTAAATTAGGTCCTAAAGATGATAAGCAAGCGTAAG
TTTTCTTCCATATCCTTTTACCATGGCCTGAATTATCATGCCTTTCTAAGCTCTTAATAGCTCGCCTTTTTCACGCAACTTTTATAAAGACCTCCTTTTTATACCTGTCTAGGCTTTGAA
TTGTCGATTCTTAGTTGGAAGTAGCTATTCATACACCGATTTGTTTGCAAGTAGCTATTGATCTTTATTTCTCTGATAATCTTGTTTATGTTTGGTCTTTTTTCTTTGCTTAATCTAAAG
CTTTTCTTGTCCTCTTAATGCAGTTGCAATTCATGTGGTCAGCTCAAACTTGCTTGTCCAGGACATTGTGGTCATATCGAGCTTGTCTTTCCTATTTACCATCCTTTGCTCTTCAATCTT
CTTTTCAATTTCTTGCAGAGGGCCTGTTTCTTCTGTCATCACTTTATGGCAAAACCGGAAGATGTAAGATATACATGAGATTAATTTCATTTTGTTGCGTCTCATTCTGCACTTACTAAT
TCTAATATGCTTCATGCTCCTTTTTCTTCTTTTCAATTTAAGGTTGAAAGAGCTGTTTCTCAGCTGAAACTCATCATTAAAGGTGATATAGTTTCCGCGAAGCAATTGGAGTCCAACACT
CCCACTAAGTCTAAGTCTAGTGATGAAAGCTGTGAATCAGTTGTAACCACTGATTCATCCGAAGAATGTGAAGATTCTGACGTGGAAGATCAGAGATGGACATCTCTTCAGTTTGCTGAA
GTCACTGCTGTCTTGAAGAATTTTATGAGGTTGTCATCAAAGTCGTGTAGTAGATGCAAAGGAATTAATCCTAAACTCGAGAAGCCTATGTTCGGATGGGTTCGCATGGTATGTTCTCTT
CTAATTGTTCCTCCTAAGCAGATTTTATTATGGTATGCTTAAATGAGAATTTAGTCTTTGTTCTGTTATTGGCGAAAACAGACTACATTCTTCTTGTTCTTTTAGAGTCTTTGGGAGTTG
TAGGTCTTGGATTGTTCCATTTAGCCCTGGTGCTTGCTCTGTTGTTTAGTGTGCGTATGAAACGTGTCTTAGGAAGCATGATTAGCCAAATCCCATCAAGTTCAGTATGTTCCTGTTTTC
TCATTTTCTTTTTATCTTAAGAAAAATAACTTTCACAATTGATATCTGGCAACTTTGACAATAGTTTTATTTACCCCTTCTCATTTCTGTCGTATTATTTCTTCCTTGACATTCTATTAG
GTTTGAAGACTAAACAAAGTCAGACACATATAGGACCTCATACTTTTTTGTATTGATTCTGTGGATTGTAGAGAATGTATTTGTTGCCCTCATACTTCTGTAGTTTGTCCCTTATAAAGG
TCTATTCGTAGACATTATATATAACATGTGTGCACTGGATTGCCAAAGTGAATTTCCATGTCCAGCATGTTTCTGCTTTTTTTTTTTTTTTTTTGTTCACTTCTCTATGTTATGCTCCTC
CTTGATATCAGCAAAAGATGTGATATTCCTTTCAATAACAATCTTTTTAAACAGAGAGCAATGAAAGACTCCGATGTTGGAGCTAATGTCATTCGAGGGCTTAAGCTAAAGAAGTCCACT
AGCAGTGTTGAAAATCCAGATGGCTTTGATGATAGTGGCATTGATGCATTATCAGAAGTTGAAGATGGTGATAAAGAGACAAGAGAAAAGTCCACGGAAGTAGCTGCAGAGTTTGAAGAG
CATAATTCTAAAAGAGACCTTTTACCGAGTGAGGTTTGTTTCTAATATGGCCTAACTTTATAATAAGGCACGGTTAAAATTTTCCAAATTTGTAATAGTGTCTTGCTATTATTCACTTGT
ATCAGGTCAGGAATATCTTAAAACATCTGTGGCAGAATGAGCACGAGTTTTGCTCCTTCATTGGTGATCTTTGGCAGAGTGGGTCTGAAAAAATTGACTACTCTATGTTTTTTTTGGAGA
GTGTTCTTGTGCCCCCTACTAAATTTAGACCTCCAACAACAGGAGGTGATAGTGTAAGTAATTCCCTACAAATTATAATGTTTTGATGCTTCTATATCCTCTCTAATTTTTGGAGTTACT
TTTAATTTTGTAACTTTTGGCATTACCTCTGTGCGTCACTTTCTGTCCATGTTCTCTCGATCTTCCTTTTCCAGTTTTATATCTCCTATACTAACAGATGGTTGTTCCCATTAACTCATG
TATGATCATAATTCTCTTACGATTTTGTTTCTTTCAGGTTATGGAACATCCTCAAACCGTAGGACTAAATAAGGTCATAGAATCCAATAATATACTCGGGAATGCCTGTACTAACAAATT
AGATCAGTCGAAGGTAATTTTCAGATGGAGGAATCTTCAAGAATCAGTCAATGTCTTGTTTGATAGCAAAACTGCCACAGGTTAGCTTCTTGCCATTGTTTGATATGTATCTATTACTAA
AGAGCTTCCTTAGTTTTCTCTAGTTATGTATAGCAACCGGCTACCCCACTTTTTTATCTGTTGTCTTGTTGACTTGACAGCCTCTTTAGAGCATCTTGTATTGGTGTAGACCGACTATTA
TCGCTAATTTCCTTTGCAGTTCAAAGCCAGAGAGACAGCTCTGGAATATGTCAATTGCTGGAGAAGAAAGAGGGGCTATTTCGGCAAAAAATGATGGGAAAGAGAGTGAATCATGCGTGC
AGATCTGTGATATCTCCAGATCCTTATATCGCTGTTAATGACATCGGAATTCCTCCTTGTTTTGCTTTGAAATTGACGTATCCCGAGGTATGATGTCATATGTCGGTAAATTGCACTCTT
GACACATCATTATCTTTGGCTGTTAAATCACACGTCCCAACACTCTTAGATGGAGAAAATGTTGGGTTATTCTTTTCAGATTTTGCATCATTTTCCTCTTTTGGTGGAGATGACTTGTAG
CTATCCTTAGATTTACAAAGATACTTGTCCAACCTATAGTGGAGCCTTATGTTTGTTTTTCCGGAAGTGAAAGTTAAATGTATTGCTGCAGAGGGTGACTCCTTGGAATGTGGAGAAGTT
AAGGGAAGCTATCATTAATGGTCCTGACATTCATCCTGGAGCTACACATTACTCTGACAAATCATCTACAATGAAGTTGCCCTCTACCGAAAAAGCACGAAGGGCAATTGCAAGAAAATT
ACTGTCCTCACGAGGAGCCACTACAGAACTTGGGAAAACTTGTGATATCAACTTTGAAGGTAAAACTGTCCATCGACATATGCGAGATGGTGACATCGTCCTTGTGAATCGTCAGGTGTG
GACACATATTGTTTTATTTCATCAATGTTGCCTATATAAAATGTTTCTCAAATTTTGCGAAGTGGGTTTCCCAGGACGTTTTTTCATTTCTTTCTTCAGTATTTAATACGGACTCAGGCA
TTGTTTGGTGTACACCTTTTTGTCTGTGCTAAATGTTAAATTTATGTTCTCAACTATTTTTTTTCACTGGCAGCCAACATTACATAAACCTAGCTTAATGGCGCACAAGGTCCGTGTTCT
GAAGGGGGAGAAAACACTTCGTCTCCACTATGCAAATTGCAGGTAGACTCCTGTGGATATAGAGAATGCCGGATCTCCCAGATGTCATTATTTACCTTGTTTGCAATCTCCTTTCAAATT
TACATTTGTGGACCTTTACCATGTCTCGGTTTATTTTCCACATGCATTTGACTTTTATCTCAAAAGTGGCTTAAAATATTGCTTTGGTTGCAGTACATACAATGCAGATTTTGATGGTGA
TGAGATGAATGTGCATTTTCCACAAGATGAGATTTCACGTGCTGAGGCCTACAATATTGTCAATGCTAACAACCAATATGCTAGGCCTTCTAATGGCGAGCCACTTCGAGCTTTAATTCA
GGTTTAACTTCCATGCTATTTCTTCAAACCTTTAGTTTGCTTTTATCATTGTCTTGATTTCACGAATTGGGTTGTTTACCAGTGATATTTATTGACTTTGTATTTTCTTAATAGGATCAT
ATTGTCAGTTCCGTTTTGCTTACTAAAAGGGACACATTTTTGGACAAAGATCATTTTAATCAGCTTCTCTTCAGTTCCGGTGTCACTGACATGGTACTCAGTACTTTTTCTGGAAGATCT
GGCAAGAAAGTCATGGTATCAGCTTCTGATGCAGAACTGTTGACAGTCACGCCTGCTATTTTGAAGCCAGTGCCTCTTTGGACTGGGAAGCAGGTAATCTTTGTATGCTCTGTTTTGTTA
TCTTAGTTCTTATATAAGTTGGTTTTTCCACATGTGGCTATGTGCTTTTGGTATACAAACTGTATCTAGGGAGTCATCAATGGGTTCACTAAATGCTTTTACTTCTCATGAGCTGAGTTC
TGGTTATTCGTCTCTGCTAGGTCATCACTGCAGTGTTGAATCAGATAACCAAAGGTCACCCGCCTTTCACCGTAGAGAAAGCTACCAAACTTCCAGTTGATTTCTTCAAATGTAGATCTA
GAGAAGTAAAACCTAACAGTGGAGATTTGACCAAAAAGAAAGAGATTGACGAGTCATGGAAACAGAATCTTAATGAAGATAAATTGCACATCAGAAAAAATGAATTCGTCTGCGGTGTGA
TCGACAAGGCTCAGTTTGCTGACTATGGGCTGGTTCATACAGTGCATGAGCTTTATGGTTCAAATGCTGCAGGAAATCTGCTCTCTGTTTTTAGTCGTCTCTTTACAGTCTTTCTTCAGG
TGTGCTCTCGTGTTGTTGATAATTTTATATTCATTTGTTACAGAGTTTTGCATCCTGAATCCTTGTTTTTACAACTTTCAGACCCACGGTTTCACCTGTGGCGTTGATGATCTTATTATT
TTAAAAGATATGGATGAAGAGAGGACGAAGCAACTTCAAGAATGTGAAAATGTTGGTGAAAGAGTACTCCGTAAAACCTTTGGCATAGATGTTGATGTTCAGATAGGTATGTATATCTTG
CTGGAAAGTATGTATTGCATTAATGTGTTCAGACTTGCCACCATGGTCATTTGTTACATTCTGGAGCACGGATGTCCCTCTGTTATAGTATGAGGCATTGAAATTGTAGTTTATCAAATA
AACTTGATATATATACTGTCTTGCCTGCAGATCCTCAGGACATGAGATCCAGAATAGAACGAATTCTTTATGAGGACGGGGAATCTGCTTTGGCATCTTTGGACAGGAGCATCGTAAATT
ATCTCAACCAGTGTTCAAGCAAGGGTGTGATGAACGATTTACTGTCTGATGGGTTACTAAAAACACCTGGAAGGAATTGTATATCGCTAATGACGATATCTGGGGCTAAGGGCAGTAAGG
TGAGTTTGTGGTGCCTCCTTCAATATGCACGGTGTTGTTGATAGTTTAAGTACGCATTTTCAGTATCTAGAAGTCGGTTTGTAGCTTCTGTGTTCTTAGAACCCATCTTGTCATCCTTCT
GCAGATTTTTTAGCTCATGCCAACTTTTCCAAGCTATAACTTTTAATATTTAGGGAAGGAGATAAACAAGTTGGTTTTTGAAAATATAGATAACTTATTATTATCAATTTGATATAGATT
TACTTTTGTTGTTTTTCCAATGAAGCCTATTAGCTCTGAAAGTAAATTTTACAACTTTCTCTGCATTCAACTAGGTGGAGTTGCTAGCTCTAAACATCATATATTATAGGGATATAGTTT
TGTGGAGAGTAAATTACAATTTTTGGGAGGCGAAGCTTTATCATTTCATTCTTTTGTTGTCTACTTTGAGCAGGTTAACTTCCAGCAAATCTCTTCACACCTTGGCCAGCAAGATTTAGA
AGGAAAAAGAGTTCCCCGAATGGTTTCTGGGAAGACATTACCTTGTTTCCATCCATGGGACTGGTCCCCTAGAGCTGGGGGATTTATTAGTGACAGATTCCTAAGTGGTCTTCGCCCCCA
AGAATATTACTTCCATTGCATGGCTGGACGAGAAGGGTAACTAATACTTATCCTACATAAATTATATGTTAATTACTTTTAAGATAGAAGGTGTTTCAAACTTCTTTTCTGATAGTGGAG
CTGTCAAATTTTCTACTCTTCGACTTTCAAAAGATATGCTATTCTTTGAAGGATGCTGTCGCATTGCAAATTGATGTGTGGGCATTCACTTTGATATATCTGGTTTTTGTGTTAAACTTT
TACTTGGTTGAGGTTTTCTGTTGTAATCCTTACGAAAATTTTGTTAAGAGTCGGTCAGCATCAGCTGGTTTGTTATCTTTATTTCGTCGCATTGTGAACACTTAAAAATTCTGGTCTGCA
GGTTAGTTGATACTGCAGTGAAGACATCGCGTAGTGGGTATCTGCAAAGATGCTTGATGAAAAATCTTGAGAGTCTTAAAGTCAACTATGATTGTACTGTCCGGGATGCTGATGGGTCCA
TCATTCAGTTCCAATATGGTGAAGATGGTGTGGATGTTCATCGGTCTAGCTTCATTGAAAAGTTCAAAGAACTGACAATAGTAAGCCTTCGTTTTTGACAGTTTACCTTTTCTTTATCTG
CTCTTGGGAAACTTATGTGGTTATTTTAACTTACTTTGGTTCAGAATCAAGATATGGTCCTTCAAAAATGCAGTGAAGACATGCTATCTGGAGCTAGTAGTTACATCAGTGATCTGCCTA
TTAGTCTTAAGAAGGGAGCTGAGAAGTTTGTAGAGGCAATGCCTATGAATGAACGTATTGCTTCTAAATTTGTGAGACAAGAAGAACTACTGAAGCTGGTGAAGTCAAAATTCTTTGCAA
GTCTTGCGCAGCCAGGGGAGCCTGTAGGTGTACTTGCTGCTCAATCTGTAGGAGAGCCATCAACACAGATGACGTGAGTTTTTTTTTTCCTTTTTTATGTTGTGGTCTTGCTAATTCTTT
CACCGTGCAAATTAGGAACTGAATCACATTGGTACTCATATTTATAAATCTTAAATCTCTGAGTAATATGAGGATGCTTGCAGCTTTTGCCTTTGCTTTTGCATCTTTCCTGAAATATTT
GCATATAAAATCCTTTGTTCTGTCAATTAACAGGTTGAATACTTTCCATCTTGCTGGACGTGGAGAGATGAATGTGACACTTGGAATTCCACGTTTACAAGAGATTTTGATGACAGCTGC
AGCAAACATTAAGACACCAATAATGACATGCCCGTTGCTGAAAGGCAAAACAAAGTAAGTTGGTTTAGTTATGTTGGCGTTAATTATGTCTCGACTTCTTTCATTACTAAAATTAGAAAA
CAGAAAATTGATGGGCAGCTTCTCTTAGAACTGTATTTTTGTGGTGACATATAATATGAAAGTGCAACATTGGCCATTGACTGTCAACATCTTGGAGATATTACACGTGAAAAGATCCTA
ACTTTTATGATTTGTCGTTTGTGCAGGGAGGATGCAAATGATATTACTGATAGGTTGAGGAAGATAACGGTGGCAGATATAATAAAGAGCATGGAACTGTCAGTTGTACCATATACGGTT
TATGAGAATGAAGTTTGTAGTATTCACAAGCTTAAGATAAATCTCTATAAGCCAGAGCATTATCCGAAGCACACCGATATCACTGAAGAAGACTGGGAAGAGACGATGAGGGCTGTATTT
TTAAGGAAGTTGGAGGACGCTATAGAGACCCACATGAAAATGCTCCATAGAATAAGGGGCATACACAATGATGTCACAGGTCCAATAGCTGGAAATGAAACTGATAATGATGATTCTGTA
AGTGGAAAGCAGAATGAAGATGATGGTGATGATGATGGCGAGGGTACAGAAGTTGATGATCTTGGTTCAGATGCACAGAAACAGAAGAAACAAGAAACAGATGAGATGGATTATGAGGAA
AACTCTGAAGATGAGACGAACGAACCATCTTCAATCAGTGGAGTAGAGGACCCTGAGATGGATAGTGAGAATGAGGACACAGAAGTTAGCAAGGAAGATACTCCGGAACCGCAGGAAGAG
TCTATGGAACCTCAAAAAGAGGTAAAAGGGGTAAAGAATGTCAAAGAACAGAGTAAAAAAAAGAGACGGAAATTTGTTCGAGCTAAAAGTGACAGACATATCTTTGTGAAAGGTGAAGGA
GAGAAATTTGAGGTCCATTTCAAGTTTGCTACAGATGACCCTCATATTTTACTTGCCCAGGTACCTTTTTTTATATAAAAGCTAGGTCTCTTATGACTTTGATGATGTGAGCAAAGCCCT
TATTTTTCTTTCTTACAGATTGCTCAACAAACGGCGCAGAAGGTTTACATCCAGAATTCTGGGAAGATTGAACGATGCACAGTGGCTAATTGTGGTGATCCTCAGGTGATCTACCATGGA
GACAATCCAAAGGAGAGAAGAGAAATATCCAACGATGAAAAGAAAGCCTCACCAGCTCTCCACGCATCAGGAGTTGATTTCCCTGCACTGTGGGAATTCCAAGATAAACTTGACGTCAGG
TACTTGTATAGCAACAGCATTCACGATATGCTCAACATTTTTGGAGTTGAAGCAGCTAGAGAAACAATAATCAGGGAAATAAACCACGTCTTCAAATCATATGGCATTTCTGTAAGCATC
AGACACTTGAACCTCATTGCAGATTATATGACCTTTTCCGGTGGATACCGACCAATGAGCCGTATGGGAGGAATTGCAGAATCAACTTCACCATTCTGCAGAATGACTTTTGAAACAGCC
ACTAAGTTCATTGTCCAAGCAGCTACTTATGGAGAAAAGGACACATTAGAAACCCCCTCTGCTAGAATCTGTCTTGGCTTGCCTGCGCTTTCAGGAACTGGATGCTTCGATTTGATGCAG
AGAGTGGAGCTCTGAGATTCAGTACACTTTCATTATGGTCCACAATTTAGGTTCTTCCTTTCAAATCATACTCCAATGTTTCTCAAGTCTGATGACATCACTTTTGAGGTTGATTGTTCT
GTCCAATCCTCAGGTGGAGCCTCTTGCTCAATTATCTCTAATTTAATATATCTGTAGTTTATTTTTTTTATTTTAGACTTTTTGGTATCCCATAAGTGGATAG----ATGTATCTGCCGA
CATATTGAGCAAACGTTTGGAGGCATTTTTTGAGTGACATTTTGATCTGATTTGATGTGTTTCGCTTACGATGTTGTAATAACCAGCTTAATTTGTCATTCCACCTAATTGTGTTAGGTA
CTTTCTGTTTTCTTGAATAATTTGGTGTCGGTTTTCGTTTATGGCTTCACGGGCGGTTTAATATGTGCACTGCGGTATATATAAAAATAAATTTACATGTAAGTTTGATACTATTCTGTT
TGCACCAATCCTTCCACACACCGGACCGTCTCAACCCACATGTGTCCTAAGGAATACAAGTTCAGAGTCTTAATTTTGGAAAACATGTGTTGTGATAATTACGTTTTGCGAAAACCAAGT
ATTTATTGTTTTGGTGCTAACTAGTGTTTTAAAAACACGGTCGTCTAGACGTTCATACAAGTTATATAACTTGATAGTCATAGTATTTGATATAAATTTAATGAATGTTTTGTCTAATTT
TTATTTATGATTTAACACTTTTGTTTCTTTAATCGATGTTTTAAAATAAATGTCTAAATAGTCTAAGATCACATAAAAATAGATGAAACCGATTAGTTTTTAAACTTATTTTATGTTTTA
GATTTTGGTGAACACTTCATAATGTCGCCTTAAAAAATGAATCGAATGGTGAAAGAGACAACCGAGATTAGTTGTTTGAATCCACGATGTTTTATTAGTTTATTTTCGTCATTGGTAATC
TCCTACTATATTTGTTACAATGTTAAACATTTAGTTGGATTTAAAAAATTTAATCATTTTGTTATTATTGTTTGATTTTATATTTTATTAAACATGATTTGATTATTTTTGTTTTTTTAT
TTATAAAAACTCTAAGATCTCTATTAATATTAATTTATTAATAAATTTTAATCAATTGGTCCGTAGTTCAAGCTAGTTGATCCGATGACCCAAAAGATAATTCGGTTCATTATCTGGGTC
GGGTTTAAAAACATTGCTGCTCGCTTAACATCTCACACCTATTGCTAACATAAACTCTTAGAATTATTCAGTTTATTTTGATTTAAGACGGTCAAGTATCCTTTCAATAACAAAGAGGAA
ATATTTGGAAAATAGTCATTTACTTAGTTTCTTTTGAAATTTTGCATGGTGATAAACGAAACATTTTATTATCTACAATATCATTTGTGTCAAGTTGAGTACTCATAATAAACTTGGATA
CGGACACAAATGCATTGCTTTTGATTTAATTAACCGCGGTGCTCATAGTACGTATGCTTTAAAATTGAAACTAGTAAATGTAGAAAAACATATATACTGCATCTCGAAAGTTTTGTTTTA
ACAGTGAATCATCTAAATTTAAGGTCTTTAAGATAGTACATATCACACAGAAGAAAATGTTTTCCCTTCCAAACATTCTGATTTGACAATATATAGTGCATCAATTATTTTTAAAAGTAA
CTGAGAAAGATGAATGAAAAAGAAAATGAAGAGGGATGTTTAGATAAAGAAAAACAAAAAAAAAAAACAAAAAACACAAGAGTGGAGGAAACGACGACGTCTTCACTCTTGAGACTACCC
CTCGTGCTGTCTTGAAAGACTGCCCCAAGTTGTGAATTTGGTCAACTCCTCCCGACACCTCTTTTATTACGTACTCTCCCTAGCTTTTGTCTTAAGAAAAGTATAGTAGTTATTTACTTG
ATTTATTGCATTTCTCATGATTGTTACTATTAATTCAAAAAAGAAGTTACAATTCTTTAGTGTCTTTCCACATATTATTAGAAATGTAACATTAGCTTATTTAATAGCAGCAATGGATGT
TTTTTTTATCACACTCAGATCGATGTCCTCCATCGCTGCAAAAATGCCTGCATGTTTCACTAACATTTGCTCTTTCTTTCCCAAACCCAAGACTGATATTTTATTTGTTCCCTTCATTTT
CACTAGCTCACCAATACATTATTATAGTATTAAGCAAGATTCAACAAATAGTTTACTTGTCTTTTCTAAATGGGTTTATTTATTGTTTTTCAGTTATCTTTTTTTTTTCTCTGTCATGGT
AAATCAAAAGAATCTCTCTATACCAAATTTTATACATTTCTCTATCTGTTGGGACTAGAATATTTCCTTTACAATCTTTTTCAATTGGAAATAAAATTAGAGAGAACAAACTAGTCGTTT
CTTTGGAAAGGTTGATGCTCAAGTCACTACTAGCTTAACCTTTATTAATCTATTCTATTATAAAAAATTTATTAACTTATTTTATTATAAATTCCAAAATAAATTAACTAGACTACAAGA
TCATTCTGAAGTAAAAGTTTGTATATATCGGTTTTGCATAGTAAACTCTTATATATTTTGGTGTCTTAAAAAGGTGTTGATAACCGACAAAAACAACATAAAACAAGTGAAAAATATACA
AAATTTCTACTTCAATCATTGGAGTAGTTAATTGTGTTTAGATTTAGTTATTCAGCAATTCTTTATTTTTGTTAATGCATATAGATCATTGGAACAATTCTTTCTTGCTTTCTTGAATTA
CACTAATTTTCTCGTATGTGTACCCACCAAACAAGAAAAGGTTGGTCTAAAGATTTTATTTAAACTTTATTTGAATGCTGCACTCATTTTTTCGTCCTTTTATTAAATATTCACCCTTTT
GCTTTAAAGGGAAAAAGAAAGTTGAAATTTGATAACATTGCTGCAATGTTTTTAGTTATAGAAATACGATTATATTAAATAATATGATAGTTTAAATGGTAAAATGCGCTCCTATCTATC
ATAACAAATGATGAGAATAATTGAAAAAAATGATGAGAATTGCCATGAGTGTTGTGTGTTTGCGATCGTGTATATGTATATAAGCATAATTATAACAAAAGAGTAGGTGATATACACATT
AGGTGAAGCCTAGAGTTTGTGGTACACTTCCTTTAAATTTGAATTGTCCAAAAAATTAGTAGGTCACTATTTCTCTTCCACAATGTCCCCACCAACATATTATATATATATA........
.....................................TGGCGCAGTTGTCTTAGAGACTGTCTTTCTGCTGCAAAACATAAAAACGGATATGGAACGAAATTGAACAAACCTGGTTAATA
AGAAAGCAGAACAAACGAAACAAGTAAGGTAAAAAGAATGATTCAAAAATTTCTAACTAACGTTTCAGCTTAACTTTTCAAATTTTATATAATTAATTTAATCCATAACTAACTAACACA
TTTATTTCATTATACCAAAAATAAATCATCACACACTAAACTAGAGACGCATGACCGTGCCACATCCTTCCTTCATTTGTCAACAGAATATTAAGTTATTAACAGTTGGGTCCCAAGTTC
GACACTCATAAAACAATATATGTAATTTGAGGAAGATGGAAAAACTTCATGCAACACTGTTTCTGTTTTTTTGTTCATATGAAAGTTATGGTCAGTTTTCGCCAATGCAGATTTTCACTA
TATATAAGATATTTTCTTTTTCTTTTTTGTGCTCTACAAAAATGGAAAGAGCAATACACAAGAAACAATGAGAAAACTATATGACAAGCTAATACAAGTCTTTTTTTTTTGAACAAAACT
AATACAAGTCTAATATCCCAAAAATTCTTATAAGATTCTTATATGTAAGTTGATATCATCATCTGATCTAATCGTCATAGCTTCACAGCAGATCCAAGATTAACGTTTCACAACTCAACA
AAATAATTCTTTTTAATTACTGTACGTATACAGCAATATGTAATTTAAAAAAATAAAAATAATAAATGACCGTATGTATTTATTGCAGTTCTACCAGTTGAACTCAGCAAACAGAATCAC
TATTTAAACCTTTAGTCGTAGTATCGATAAAACTGTTTCATATAAGAAACATCACATGCAATATAAATGTTCTATATAGAATTAATGATGTCATGACCCGACACATAAATTTTAAATTTT
ATCATAATATACATAAAAAGGTCACATCCAAAATAAAACCTAAGCACAAAGAGGGACATAGAAGAACCATATGGTGATGGCTTCTCTCTCCTGCTCTATGGGTATATATAACACACATAC
AAATAGTCACAATGTGTTGCTTGTGAGGGCCCAGCCTCTTGTATAAGGCCGAAGTCTTATTCCGTTGAAATTCTACTCAATATGAGGTTTACCTACTAAGACCCATATTATATCAAATCC
AAAGAATGTTTCTCAAGTTAATATCCTAAGAATATTATCCATTATTATTATATATCCTCCTAACATTAGGTATTTTCCATCATCATATCTTGAAAATTTCTACAATTTTTTGTTCTTTTA
CTTTGATAAAGATACCATCCATTTGTTTCAACAATTGTTGAGCTACGTAAATAACACATTTTAGAAGTTTCACCATGAAAAACAAGTTCTACAGCGGAATTATTCAACTACCATAATATC
AAAATTTAATTCGGGCATATTCAACTCCAGTACAGAATTTATACACCATGCATCTACACAGATAAATGCTGCAATCGATCAAGTTAAGATGTGAATGTGTTTTGCATAATTAACTGATTG
GTGGATTAAAGATGAGGTCGAAATAATCCAATGTAGATGTTACTGGTGAAAATAGTACTCATGTTTATAACCTACATATATTGCCAAAAACAACAACATTACAATTGCAACAGTGAACAT
GAAATGTTCTTTGTGAACATGTGGTTCGTTTTGTGCATAAATAGTGTCATGATGGATATATAAAACCAAATTATGTCATCACAAAAAATACACTAGTATTGTGACAATAAATTAAGATCA
TGATTTATTTTTATTTTTCTTAAAGAAATTTAAGATCATGATGTTTATTAATATTCGGAACTTAAATGTATATATGCGTAATCATCACAACTTTCATATACTAATTAAAATTGATTAATG
CCAACTCACATATATATATGCGAATAATTTGAATGAGTTTAATGAGAATCAGATTTTGAACTACGATATGTGGTAATGTAGGCGATACGTAATATGATGGGTCCATATATTAAAACCGAA
TCTAGCACATATATTATATCATCGCCTGATTACTTTGCATCATAACAAACATGGATAACTTACTCAGCGAGCAAAAAGTTATCTTGGAGAGAAACTGAAATTTTGTTTACAGTAGACTTT
GGGTCACCGTCAGAAAGAAATGATTTATGTTTTCACATATATTATCAATTATTCGTTATTATGGACGGAAAGCCTATAATTTCCTAGAGAGACCTTTTCTAGCTAAAGAAAATATATTTT
CAAATCGATAGAATTGCATTTCGTAACTAAAAAAAAAACACAATTCAGCATAACTAAAAAGGTTGTGTTTTTTTCTTTTTCTTTTTCACCGATTATATATAGTAAATAGCTTTTCAGCAA
AAATTAAATGTGTTCCGCATTTTTATTCGACCGATATTTCATTCTTCCTTTGTTCATAGATTTGAATATACATATATATATATATATATATATATATATTATTGTGCCATAACAAAGAAA
GAATAGATAATTGTTTGTTTGTGTATAATTTAGAATTATAGATATTGGGTAAAGTGGAGAAGGAAGAAAAGGAACAGTGAGGCAGGATCTGCGGTGGGGATTTGGACATTCAATGATCTT
ACCGTTTGAGGGAAAGCCGACCATTGATGCGCACACCAATGCAATTGCTTCCCTTTTTTCTCATATAAATATTAAAACTCATAAAATAAATAAACAATTAACATAAGCAAAACTACATAA
TTTGGTTCATCGAATTAATAATTCATGTCAATAATAGAAAATCAAAA[C]CCCCCCAAAACTTTTACGAATACATACATTCCAGTTTTCTCTCGGGTCCTCGTACTTGATTACCAAATTTATT
AATTATTGAATTCCCATATGTGTGTTTTCAATTTATTTATTTTTGTTTATTTTATAGTTAAAATTTTATGAGGAAGAAATCCATTATATGTGAATCTATATCCTAAAATGAATCTAACCT
AGCATAAATATGGGATAATACTTCAAAACTACTCACAAACTTTGAAATATTGTCCTTCTAAACCTAGAAAGATATTATTTATCTAACCTTCTTCTTGTCTATATATTTTTGAAACTAGGT
CATAGGAGTAGATTTTACTGATATTTATTTCTTTTCTAAACTACAAACACAAAAATTGTAAAATCAGAATTGTGTCCTAATTTATGCT[A]ATTTTTTTTTAATTAGCTCATGAGTCGGGAAT
GACGCCACAATTTTATTTAATTAATTTGTCCATCGGTATTTAGACAGTTACATTATTTTTCAAATTTACCCTGTTTCAAAACTATTTTTAAGTCTCAAACTGATAAGATATGGCTTCTTT
TTTTCTTTTTTTGAGGAAAGGCTTTTAAGATAAGAAAATTTGTTTGGGAATTGGGATGAGAGCCATCTCCAAAAAGCAGTGACATTATCTTTGTATGATGTATCTGAACCTCATATGCTT
TATGTATTTTTTTATTTTA[T]TTTTTTTGTCAAATATGTTCCTTTTTATATATTAATCCTGTTTCACTCATAGTGAATATAAATAAATAAATTCCAATTTTTCCGTGGAGCCAATATAGGTC
GAACTCGAATAGCTTTTTGTTTTGTCATATTGGCTATAAGATTATTGTCTTTGGTATTTTAGCGTATGTATGTATACTCTTCAAGCGAGCCCTAATCCTCAATGTCTATTATTATCATCT
TTATTACATTTTGACCTACTTGTATGAAATGGCATCCACTAATGCTTTTAATTAAGTACATAATCCACAGATGTGGAATATTTAAGGACTTTTATGATTTAAATATGTTAATACAAGTTC
CTGTGCTATTAAGCCTTACGTAATCTGATAATGTTAATCAAATTAGATAATACATATAATTAGAGCCCCTTTTGTAGATTTACTTTAATTCGTTTAATTAGTAAAACAATCACCATGAAA
AAATCGTCATATTCAAGCATAGTTTTACTCTCTCTTTTTCAACGACCATAGTCTGACAATAAACTAAGTGAATTCAGACTTGAACATACGAACAACAATTATTCACATCATTCAATGGTT
TTGCATTCTTTTTCCTTATAAGATCCAGGTATAAGAGATACACAAATTGAATAAGGATCCAAAGTTAGATCTTTGTACGGTTTTTAAAAATACAATGAAGTAATATGTTATATAGTTCTG
ATGTGCAGGTTCAGACGCTGTGTTTACTTACCATGATCATACGTAGAAACTCTCAGTCACACGAATTATGAGACTATGATGTCGTCCGAAAATTAAGACATCTTATAATAGTAAGAAAAT
TAAAGAACGTGATTTGTAGTTTATAATTATAACAACTTATAAGATTTTGAAAACCTTTTAAATTGATTAAAAAATTATTTTAATTCTATATTCTTAACAAAAACAAATCACCAATAAAAA
AA[T]AATAATCTACTATCTGAATTTCTAATGCTTACTGCCTAATCTATAAATGTTATCTTCAAAACATCGTAAACAGTCTTAACCGCACTGGTTATTTCTTAACCATCGTTTTA[T]TTTTTTTT
ATAAAGAATAAGGACCTACATATCTGAATGAAATAATTACTTTGCGTAGACTAATACACATTCGTATTTGACCTGCTTCTTTAGTTCCTTTTTTTTTTTTTTTTCGTTAAAGTCAGTTTT
TAGTTTTCAGTCCATAATTAATAATCTTTCTCTCTCTTTTTCACTTGCACCCAAAGAAAATCTCTCTTTGCAACCAAAAAAAAAAGCTCTCTCTCTCTCCCATCCCATCACAATCTCTCC
ATCTCCATCTTCATCTCCCATCTATGTCTCTTGTATAAAGATAATCCCACAAGTCTTAAAACTATTCCTTTCTCTTC[CT]CTCTCTCTCTCTCTTCACCATGACTGATCCTTATTCCAATTTC
TTCACAGACTGGTTCAAGTCTAATCCTTTTCACCATTACCCTAATTCCTCCACTAACCCCTCTCCTCATCCTCTTCCTCCTGTTACTCCTCCCTCTTCCTTCTTCTTCTTCCCTCAATCC
GGAGACCTCCGCCGTCCACCGCCGCCACCAACTCCTCCTCCTTCTCCTCCTCTCCGAGAAGCCCTCCCTCTCCTCAGCCTCAGCCCCGCCAACAAACAACAAGACCACCATCACAACCAT
GACCACCTTATTCAAGAACCACCTTCAACCTCCATGGATGTCGACTACGATCATCACCATCAAGATGATCATCATAACCTCGATGACGATGACCATGACGTCACCGTTGCTCTTCACATA
GGCCTTCCAAGCCCTAGTGCTCAAGAGATGGCCTCTTTGCTCATGATGTCTTCTTCTTCCTCTTCCTCGAGGACCACTCATCATCACGAGGACATGAATCACAAGAAAGACCTCGACCAT
GAGTACAGCCACGGAGCTGTCGGAGGAGGAGAAGATGACGATGAAGATTCAGTCGGCGGAGACGGCGGCTGTAGAATCAGCAGACTCAACAAGGGTCAATATTGGATCCCTACACCTTCT
CAGATTCTCATTGGCCCTACTCAGTTCTCATGTCCTGTTTGCTTCAAAACCTTCAACAGATACAATAACATGCAGGTTCTTAATTAATCACACTCTCATTAATCTAAATCTTTAACATAT
CTCAATACGCATTACTTTTTGAAGAATTTCGTTTTCTTTTCCATGTAAATCGACTTCTTTTTTCCCTTCATTATTCCGAGTAAACCCAAAAGGTAAAAACCAAAGAAAATAGGTTTGCTC
ACTAAATTTCCTCGAAAAAAAACAAAAACGTTTTCACCTTAAATCGGTAAATAAATATATATAAATACATACTGTTTTCAAATCAATCAGAGGACGTGTCTTTGCTCACTGATGCATGAA
TAAATCATTGCATTACAAAGAACCGAGAGACTTGAGACTGTGAAGTCTGAGACTGAGATTTAACAAGACAGTAAATGTTCTTTATGTCTTTAGTACTTTCAGACTCTCTGTGGTTTGCTG
CTTTTCACTACAATATTGGCAAGTGTGTCACCCTTTTTTTGTATGAGAGTCTTCAAATGTCTAACGTGTAAAATAACAGTACTGATACGATTTCACAGACCCATATTTCAATTAATATAC
ATAGATACATATAAGGCTTCATTTGTTTGCTACATATATGAGCTTGATAAGATTTTGTACTGAACATAAACTAAGCATCTTTTTCTTTTTAAGTTTTGCTTAGTTAATTTGTTAACCTAA
GCATGCATTGACATATCTTATTATTATTATTATTA.................TATATATTTTTTTTTTTTATGAAATTCGTTTCTATAATTTTGATTACATTTCAGCATTTGTTTGACAT
CTTATTGTCTTTTTACATATGCTTCAAGGTTGATCTGCTAATTAAGTTGCGTCTGCTGGTTAGAATAATCATCATAACATTGATAATCTATGTATGCTGGCTAGAGTAATCATTACATCT
TATAGAAGACACATGTTATTAAAACTGCTAATGCACATATCATAAGCTAAAGTTTCAAGACTCACACTTTTAGAACTTTTCGAACATATACTATAAGTTATCCAAACCCTACATGATGAT
CATATATACATGCATGATTTTGTTTACAGATGCATATGTGGGGACATGGATCACAATACAGAAAAGGACCTGAATCTCTAAGGGGAACACAACCAACAGGAATGCTAAGGCTTCCGTGCT
ATTGCTGCGCCCCAGGCTGTCGCAACAACATTGACCATCCAAGGGCAAAGCCTCTCAAAGACTTCAGAACCCTTCAAACACATTACAAGAGAAAACATGGGATCAAACCTTTCATGTGTA
GGAAATGTGGAAAGGCTTTCGCAGTCCGAGGGGACTGGAGAACACATGAGAAGAATTGTGGCAAACTTTGGTATTGCATATGTGGATCTGATTTCAAGCACAAGAGATCTCTCAAAGATC
[truncated: 34,172,622 more chars]
