# Supplementary material for: Arabinosylation of cell wall extensin is required for the directional response to salinity in roots
Source: Plant Cell. 2024 May 1;36(9):3328–43. doi: 10.1093/plcell/koae135 (PMC11371136; doi:10.1093/plcell/koae135)
Supplement: koae135_Supplementary_Data [file koae135_supplementary_data.zip › TPC2023BR01176DR1_Supplementary_DS3.xlsx]

## Sheet: Export Summary
	Supplementary Data. Zou, Gigli-Bisceglia, et al. (2024). Salt modifies cell walls to change root direction. Plant Cell.
	Supplementary Data Set S3.	Individual data points and statistics of data presented in the Figures.
	This document was exported from Numbers. Each table was converted to an Excel worksheet. All other objects on each Numbers sheet were placed on separate worksheets. Please be aware that formula calculations may differ in Excel.
	Numbers Sheet Name	Numbers Table Name	Excel Worksheet Name
	Figure1
		Table 1	Figure1
	Figure 2
		Table 1	Figure 2
	Figure 3
		Table 1	Figure 3
	Figure 4
		Table 1	Figure 4
	Figure 5
		Table 1	Figure 5
	Figure S1
		Table 1	Figure S1
	FigureS2
		Table 1	FigureS2
	FigureS3
		Table 1	FigureS3
	FigureS6
		Table 1	FigureS6
	Figure S8
		Table 1	Figure S8
	Figure S9
		Table 1	Figure S9

## Sheet: Figure1
Individual data point Figure 1
Figure1B	Treatment	Genotype	timeCategory	RTD	SE_RTD		Figure1 C	Treatment	Genotype	timeCategory	GR	SE_GR		Figure1D	Treatment	Genotype	timeCategory	RTD	SE_RTD		Figure1E	Treatment	Genotype	timeCategory	GR	SE_GR
	Control	Col0	0	82.3726	5.60584			Control	Col0	0	NA	NA			Control	Col0	0	77.1887	4.03293			Control	Col0	0	NA	NA
	Control	Col0	1	78.2968	6.83431			Control	Col0	1	NA	NA			Control	Col0	1	71.6837	4.37121			Control	Col0	1	NA	NA
	Control	Col0	2	77.8559	7.5112			Control	Col0	2	NA	NA			Control	Col0	2	67.2049	4.59323			Control	Col0	2	NA	NA
	Control	Col0	3	75.7659	8.21611			Control	Col0	3	NA	NA			Control	Col0	3	62.3984	4.78973			Control	Col0	3	0.0305824	0.00294723
	Control	Col0	4	74.8607	8.30535			Control	Col0	4	NA	NA			Control	Col0	4	60.2372	4.89272			Control	Col0	4	0.0264348	0.00277892
	Control	Col0	5	70.6846	9.17839			Control	Col0	5	NA	NA			Control	Col0	5	55.8845	4.9501			Control	Col0	5	0.0211998	0.00192295
	Control	Col0	6	67.607	9.12763			Control	Col0	6	0.0459041	0.00504855			Control	Col0	6	48.8395	4.89709			Control	Col0	6	0.019559	0.00159756
	Control	Col0	7	66.7528	10.1411			Control	Col0	7	0.0431796	0.00475999			Control	Col0	7	45.6214	4.93726			Control	Col0	7	0.0214283	0.00175098
	Control	Col0	8	63.7301	10.5521			Control	Col0	8	0.039423	0.0039533			Control	Col0	8	42.24	4.87516			Control	Col0	8	0.0215597	0.00179712
	Control	Col0	9	59.2102	10.7667			Control	Col0	9	0.0426046	0.00409486			Control	Col0	9	39.3886	4.75418			Control	Col0	9	0.0201356	0.00148277
	Control	Col0	10	57.5142	11.0791			Control	Col0	10	0.0451846	0.00290507			Control	Col0	10	35.6914	4.52734			Control	Col0	10	0.0205592	0.00167389
	Control	Col0	11	56.3592	11.1527			Control	Col0	11	0.0448123	0.00447799			Control	Col0	11	33.5043	4.35248			Control	Col0	11	0.0206195	0.00162
	Control	Col0	12	51.2182	10.9231			Control	Col0	12	0.0462926	0.00534456			Control	Col0	12	30.5156	4.18227			Control	Col0	12	0.0191654	0.00163976
	Control	Col0	13	50.6365	10.9741			Control	Col0	13	0.0426713	0.00318166			Control	Col0	13	27.7599	3.81141			Control	Col0	13	0.0182749	0.00124508
	Control	Col0	14	48.0134	11.1261			Control	Col0	14	0.0442626	0.00339369			Control	Col0	14	25.8657	3.84249			Control	Col0	14	0.0196292	0.0010804
	Control	Col0	15	45.1174	10.8774			Control	Col0	15	0.0448457	0.0030303			Control	Col0	15	25.1076	3.78523			Control	Col0	15	0.0168233	0.00105687
	Control	Col0	16	41.9986	9.74508			Control	Col0	16	0.0452089	0.0046286			Control	Col0	16	22.988	3.45163			Control	Col0	16	0.019056	0.0013441
	Control	Col0	17	38.7409	9.54516			Control	Col0	17	0.0480355	0.00488578			Control	Col0	17	21.0514	3.33865			Control	Col0	17	0.0187818	0.00108527
	Control	Col0	18	35.305	8.77742			Control	Col0	18	0.0490005	0.00419437			Control	Col0	18	20.3914	3.24234			Control	Col0	18	0.0199822	0.00105805
	Control	Col0	19	33.6893	8.48823			Control	Col0	19	0.052237	0.00417305			Control	Col0	19	18.1814	2.98103			Control	Col0	19	0.0186883	0.00107726
	Control	Col0	20	33.2413	8.48006			Control	Col0	20	0.0541606	0.00499735			Control	Col0	20	17.2216	2.75768			Control	Col0	20	0.0183372	0.000696745
	Control	Col0	21	29.5482	7.7359			Control	Col0	21	0.0548866	0.00406434			Control	Col0	21	15.94	2.65594			Control	Col0	21	0.019617	0.00063661
	Control	Col0	22	28.768	7.99327			Control	Col0	22	0.0510084	0.004572			Control	Col0	22	15.4806	2.58374			Control	Col0	22	0.0155537	0.000926121
	Control	Col0	23	26.5112	7.16208			Control	Col0	23	0.0496509	0.00433667			Control	Col0	23	14.0199	2.32172			Control	Col0	23	0.0162853	0.000812118
	Control	Col0	24	24.8163	6.8097			Control	Col0	24	0.0491375	0.00432458			Control	Col0	24	13.1494	2.25969			Control	Col0	24	0.0175214	0.00075155
	Control	Col0	25	23.6096	6.55495			Control	Col0	25	0.0557807	0.00316783			Control	Col0	25	13.0298	2.2913			Control	Col0	25	0.0174329	0.000748845
	Control	Col0	26	21.8273	6.19361			Control	Col0	26	0.0586946	0.00486202			Control	Col0	26	12.2575	2.28843			Control	Col0	26	0.0167971	0.000992086
	Control	Col0	27	20.7539	6.16088			Control	Col0	27	0.0561138	0.00469847			Control	Col0	27	10.9913	2.04322			Control	Col0	27	0.0176338	0.00107887
	Control	Col0	28	20.7539	6.16088			Control	Col0	28	0.05299	0.00499379			Control	Col0	28	10.2386	2.06073			Control	Col0	28	0.0193123	0.00114903
	Control	Col0	29	20.0518	6.1608			Control	Col0	29	0.0547821	0.00522067			Control	Col0	29	9.61365	2.05162			Control	Col0	29	0.0196386	0.00108563
	Control	Col0	30	19.1516	6.17285			Control	Col0	30	0.0507911	0.00535282			Control	Col0	30	9.00727	2.00649			Control	Col0	30	0.0193646	0.000984466
	Control	Col0	31	14.847	4.91395			Control	Col0	31	0.0491191	0.00378227			Control	Col0	31	8.50113	2.01515			Control	Col0	31	0.0192803	0.000885495
	Control	Col0	32	13.123	4.62577			Control	Col0	32	0.0457028	0.0051602			Control	Col0	32	7.33681	2.07626			Control	Col0	32	0.0186254	0.000905809
	Control	Col0	33	12.3185	4.67211			Control	Col0	33	0.04548	0.00613015			Control	Col0	33	6.25665	2.00669			Control	Col0	33	0.0188591	0.000858936
	Control	Col0	34	12.219	4.69025			Control	Col0	34	0.0486397	0.00630375			Control	Col0	34	5.79321	2.01633			Control	Col0	34	0.0198424	0.000843143
	Control	Col0	35	11.8507	4.7261			Control	Col0	35	0.0482543	0.00531457			Control	Col0	35	5.59586	1.98719			Control	Col0	35	0.0192415	0.000954412
	Control	Col0	36	11.378	4.83205			Control	Col0	36	0.0512874	0.00647325			Control	Col0	36	4.4803	1.89405			Control	Col0	36	0.0186966	0.000793233
	Control	Col0	37	10.5939	4.80549			Control	Col0	37	0.0465774	0.00660098			Control	Col0	37	4.09676	1.94196			Control	Col0	37	0.0203362	0.000955324
	Control	Col0	38	9.58657	4.46798			Control	Col0	38	0.0429433	0.005976			Control	Col0	38	3.74844	1.93961			Control	Col0	38	0.0215868	0.00106599
	Control	Col0	39	8.79889	4.71576			Control	Col0	39	0.0428818	0.00584842			Control	Col0	39	2.96003	1.929			Control	Col0	39	0.0207787	0.00103401
	Control	Col0	40	8.16912	4.64236			Control	Col0	40	0.0499698	0.00619278			Control	Col0	40	2.60347	1.91068			Control	Col0	40	0.0223584	0.0010621
	Control	Col0	41	7.97744	4.68513			Control	Col0	41	0.0459594	0.00596938			Control	Col0	41	1.70277	1.95971			Control	Col0	41	0.0229058	0.00118672
	Control	Col0	42	7.70203	4.73068			Control	Col0	42	0.0481645	0.00538235			Control	Col0	42	1.43373	1.97235			Control	Col0	42	0.0235802	0.00127212
	Control	Col0	43	6.51201	4.26394			Control	Col0	43	0.0560213	0.00653418			Control	Col0	43	0.193854	1.90913			Control	Col0	43	0.0236528	0.00121987
	Control	Col0	44	5.86782	4.29575			Control	Col0	44	0.060153	0.00715086			Control	Col0	44	0.766209	1.94944			Control	Col0	44	0.0238867	0.00163693
	Control	Col0	45	5.79266	4.31479			Control	Col0	45	0.0614774	0.00583955			Control	Col0	45	1.40697	1.93925			Control	Col0	45	0.0246986	0.00151261
	Control	Col0	46	4.6815	3.62707			Control	Col0	46	0.0619464	0.00654626			Control	Col0	46	1.60935	1.90948			Control	Col0	46	0.0241854	0.00102476
	Control	Col0	47	4.62643	3.63527			Control	Col0	47	0.0697229	0.00747043			Control	Col0	47	1.98374	1.93862			Control	Col0	47	0.0241693	0.000910579
	Control	Col0	48	4.75362	3.64555			Control	Col0	48	0.0659085	0.00566434			Control	Col0	48	2.14054	1.9974			Control	Col0	48	0.0238969	0.00105869
	Control	Col0	49	5.02813	3.82942			Control	Col0	49	0.0665999	0.00658875			Control	Col0	49	2.59452	1.98988			Control	Col0	49	0.0225547	0.00115459
	Control	Col0	50	4.85347	3.68839			Control	Col0	50	0.0646856	0.00684375			Control	Col0	50	2.85232	1.97719			Control	Col0	50	0.0236428	0.000916045
	Control	Col0	51	4.2674	3.39725			Control	Col0	51	0.0682818	0.00643201			Control	Col0	51	3.10218	1.94968			Control	Col0	51	0.022831	0.000492682
	Control	Col0	52	4.81306	3.21766			Control	Col0	52	0.0621232	0.00673538			Control	Col0	52	3.13068	1.9608			Control	Col0	52	0.0225022	0.000778867
	Control	Col0	53	4.54144	2.9862			Control	Col0	53	0.0638774	0.00708002			Control	Col0	53	3.41356	1.93789			Control	Col0	53	0.0226034	0.000629135
	Control	Col0	54	5.23036	3.05678			Control	Col0	54	0.0695919	0.00634011			Control	Col0	54	3.89601	1.90032			Control	Col0	54	0.0223956	0.00074792
	Control	Col0	55	5.74707	2.85429			Control	Col0	55	0.0674394	0.00683839			Control	Col0	55	4.25037	1.86845			Control	Col0	55	0.0242671	0.000768782
	Control	Col0	56	5.77067	2.84654			Control	Col0	56	0.0633628	0.00578377			Control	Col0	56	5.20964	1.83701			Control	Col0	56	0.0232281	0.000772219
	Control	Col0	57	5.43307	2.76007			Control	Col0	57	0.0641199	0.00793857			Control	Col0	57	5.53009	1.79802			Control	Col0	57	0.0249081	0.000919489
	Control	Col0	58	5.20282	2.81836			Control	Col0	58	0.0623326	0.00766642			Control	Col0	58	6.28433	1.74996			Control	Col0	58	0.0247618	0.000926056
	Control	Col0	59	5.21588	2.80162			Control	Col0	59	0.0546993	0.0067546			Control	Col0	59	6.62384	1.73082			Control	Col0	59	0.0242583	0.000941592
	Control	Col0	60	5.27505	2.81219			Control	Col0	60	0.055942	0.00701135			Control	Col0	60	6.9034	1.67057			Control	Col0	60	0.0245032	0.000697627
	Control	Col0	61	4.9115	2.5618			Control	Col0	61	0.0533777	0.00634915			Control	Col0	61	7.33301	1.6513			Control	Col0	61	0.024474	0.000929151
	Control	Col0	62	5.2779	2.50944			Control	Col0	62	0.0560914	0.00634953			Control	Col0	62	7.91218	1.64234			Control	Col0	62	0.0249294	0.000791744
	Control	Col0	63	5.70566	2.38987			Control	Col0	63	0.0602384	0.00672278			Control	Col0	63	8.80805	1.65819			Control	Col0	63	0.0239645	0.000788723
	Control	Col0	64	6.16555	2.43666			Control	Col0	64	0.0605265	0.00676268			Control	Col0	64	8.71737	1.60768			Control	Col0	64	0.0223906	0.000648641
	Control	Col0	65	6.20354	2.4375			Control	Col0	65	0.0619759	0.00626811			Control	Col0	65	9.65985	1.64929			Control	Col0	65	0.024089	0.000836551
	Control	Col0	66	6.68987	2.44954			Control	Col0	66	0.0580112	0.00446966			Control	Col0	66	10.2259	1.70529			Control	Col0	66	0.0234111	0.00087685
	Control	Col0	67	6.3793	2.47136			Control	Col0	67	0.0537908	0.00563901			Control	Col0	67	10.3902	1.72292			Control	Col0	67	0.0204716	0.000795197
	Control	Col0	68	6.13755	2.54736			Control	Col0	68	0.0529304	0.00534907			Control	Col0	68	11.0699	1.80922			Control	Col0	68	0.0163529	0.00081548
	Control	Col0	69	5.45453	2.52782			Control	Col0	69	0.045914	0.00432088			Control	Col0	69	11.1326	1.81223			Control	Col0	69	NA	NA
	Control	Col0	70	6.077	2.71405			Control	Col0	70	0.0448298	0.00443045			Control	Col0	70	11.1488	1.79932			Control	Col0	70	NA	NA
	Control	Col0	71	5.97373	2.80055			Control	Col0	71	0.0417553	0.00391735			Control	Col0	71	11.185	1.79894			Control	Col0	71	NA	NA
	Control	Col0	72	5.6683	2.72725			Control	Col0	72	NA	NA			75mM NaCl	Col0	0	82.2938	1.57958			75mM NaCl	Col0	0	NA	NA
	Control	Col0	73	5.63298	2.73476			Control	Col0	73	NA	NA			75mM NaCl	Col0	1	80.7156	1.91107			75mM NaCl	Col0	1	NA	NA
	Control	Col0	74	5.54608	2.7354			Control	Col0	74	NA	NA			75mM NaCl	Col0	2	80.5336	1.94934			75mM NaCl	Col0	2	NA	NA
	Control	Col0	75	5.407	2.75079			Control	Col0	75	NA	NA			75mM NaCl	Col0	3	79.417	2.03261			75mM NaCl	Col0	3	0.0125426	0.00129348
	Control	Col0	76	5.24585	2.80258			Control	Col0	76	NA	NA			75mM NaCl	Col0	4	78.5649	2.03169			75mM NaCl	Col0	4	0.0106453	0.000546603
	Control	Col0	77	5.13064	2.81366			Control	Col0	77	NA	NA			75mM NaCl	Col0	5	77.6904	2.05899			75mM NaCl	Col0	5	0.0109765	0.000520451
	KCl	Col0	0	88.027	2.08748			KCl	Col0	0	NA	NA			75mM NaCl	Col0	6	76.2429	2.14151			75mM NaCl	Col0	6	0.0113031	0.000592955
	KCl	Col0	1	86.8048	2.15079			KCl	Col0	1	NA	NA			75mM NaCl	Col0	7	74.5948	2.18645			75mM NaCl	Col0	7	0.0123162	0.000631566
	KCl	Col0	2	85.9585	2.14678			KCl	Col0	2	NA	NA			75mM NaCl	Col0	8	74.1111	2.20742			75mM NaCl	Col0	8	0.0130627	0.000672927
	KCl	Col0	3	84.6189	2.32387			KCl	Col0	3	NA	NA			75mM NaCl	Col0	9	72.5686	2.23612			75mM NaCl	Col0	9	0.012006	0.000650763
	KCl	Col0	4	81.0166	3.36621			KCl	Col0	4	NA	NA			75mM NaCl	Col0	10	71.3514	2.25816			75mM NaCl	Col0	10	0.0116465	0.000754845
	KCl	Col0	5	77.9178	3.78154			KCl	Col0	5	NA	NA			75mM NaCl	Col0	11	69.9324	2.3193			75mM NaCl	Col0	11	0.0125279	0.000742518
	KCl	Col0	6	76.3698	3.9175			KCl	Col0	6	0.0205345	0.00377771			75mM NaCl	Col0	12	69.2315	2.32505			75mM NaCl	Col0	12	0.0122931	0.000782179
	KCl	Col0	7	74.8405	3.89327			KCl	Col0	7	0.0210352	0.00371986			75mM NaCl	Col0	13	66.7517	2.44178			75mM NaCl	Col0	13	0.0128654	0.000802116
	KCl	Col0	8	72.6012	3.99629			KCl	Col0	8	0.0248321	0.00398184			75mM NaCl	Col0	14	65.3272	2.47232			75mM NaCl	Col0	14	0.0144468	0.00214104
	KCl	Col0	9	70.4946	3.93502			KCl	Col0	9	0.0271466	0.00439285			75mM NaCl	Col0	15	64.006	2.51842			75mM NaCl	Col0	15	0.0148989	0.00224802
	KCl	Col0	10	66.7967	4.30353			KCl	Col0	10	0.0261851	0.0039706			75mM NaCl	Col0	16	62.0577	2.38677			75mM NaCl	Col0	16	0.014564	0.002335
	KCl	Col0	11	65.4442	4.24303			KCl	Col0	11	0.025419	0.00379887			75mM NaCl	Col0	17	60.2481	2.3352			75mM NaCl	Col0	17	0.0154511	0.00234854
	KCl	Col0	12	59.0226	4.61857			KCl	Col0	12	0.0269032	0.00393462			75mM NaCl	Col0	18	59.2902	2.38437			75mM NaCl	Col0	18	0.0154694	0.00234299
	KCl	Col0	13	56.7899	4.57514			KCl	Col0	13	0.0266174	0.00387094			75mM NaCl	Col0	19	58.1369	2.49369			75mM NaCl	Col0	19	0.0144386	0.00232122
	KCl	Col0	14	50.6124	4.79945			KCl	Col0	14	0.0260257	0.00383739			75mM NaCl	Col0	20	56.2936	2.47729			75mM NaCl	Col0	20	0.0125934	0.00063793
	KCl	Col0	15	47.4484	4.98566			KCl	Col0	15	0.0284979	0.00412693			75mM NaCl	Col0	21	54.7562	2.51948			75mM NaCl	Col0	21	0.0128505	0.000623056
	KCl	Col0	16	44.5723	4.92118			KCl	Col0	16	0.0269415	0.00404045			75mM NaCl	Col0	22	53.7875	2.53412			75mM NaCl	Col0	22	0.0132867	0.000714451
	KCl	Col0	17	42.5852	4.98598			KCl	Col0	17	0.0284279	0.00395999			75mM NaCl	Col0	23	53.0179	2.53767			75mM NaCl	Col0	23	0.012668	0.000706678
	KCl	Col0	18	39.4087	5.04935			KCl	Col0	18	0.0255368	0.00366705			75mM NaCl	Col0	24	51.9314	2.57329			75mM NaCl	Col0	24	0.0125149	0.00082513
	KCl	Col0	19	38.3806	4.94269			KCl	Col0	19	0.0248594	0.00361308			75mM NaCl	Col0	25	50.8239	2.60057			75mM NaCl	Col0	25	0.0123324	0.000823894
	KCl	Col0	20	37.0885	4.85095			KCl	Col0	20	0.0214636	0.00310817			75mM NaCl	Col0	26	49.8404	2.62274			75mM NaCl	Col0	26	0.0127705	0.00084195
	KCl	Col0	21	33.8056	4.93836			KCl	Col0	21	0.0185261	0.00304627			75mM NaCl	Col0	27	49.0497	2.65019			75mM NaCl	Col0	27	0.0122571	0.000857375
	KCl	Col0	22	33.1985	4.88313			KCl	Col0	22	0.0165774	0.00299826			75mM NaCl	Col0	28	48.2121	2.72983			75mM NaCl	Col0	28	0.0120877	0.00071488
	KCl	Col0	23	30.501	5.21218			KCl	Col0	23	0.0156635	0.00280345			75mM NaCl	Col0	29	47.4016	2.67274			75mM NaCl	Col0	29	0.0121093	0.000812882
	KCl	Col0	24	28.1251	5.35027			KCl	Col0	24	0.0137539	0.00248486			75mM NaCl	Col0	30	46.4634	2.70544			75mM NaCl	Col0	30	0.0112664	0.000607652
	KCl	Col0	25	27.4468	5.31374			KCl	Col0	25	0.0143326	0.00253432			75mM NaCl	Col0	31	45.4994	2.77143			75mM NaCl	Col0	31	0.0122948	0.00069847
	KCl	Col0	26	26.4566	5.08208			KCl	Col0	26	0.0138996	0.00244751			75mM NaCl	Col0	32	44.9189	2.76175			75mM NaCl	Col0	32	0.0121841	0.000501341
	KCl	Col0	27	25.9596	5.02497			KCl	Col0	27	0.010694	0.00208496			75mM NaCl	Col0	33	44.4198	2.78581			75mM NaCl	Col0	33	0.0124129	0.000640635
	KCl	Col0	28	25.5014	4.96374			KCl	Col0	28	0.0108929	0.00206042			75mM NaCl	Col0	34	43.678	2.82785			75mM NaCl	Col0	34	0.0116234	0.00055671
	KCl	Col0	29	24.9636	4.89468			KCl	Col0	29	0.00926532	0.00157441			75mM NaCl	Col0	35	42.9704	2.83335			75mM NaCl	Col0	35	0.0114231	0.000590576
	KCl	Col0	30	24.251	4.8096			KCl	Col0	30	0.00848821	0.00158835			75mM NaCl	Col0	36	42.5965	2.78818			75mM NaCl	Col0	36	0.0123398	0.00064692
	KCl	Col0	31	22.9261	4.6906			KCl	Col0	31	0.00841452	0.00162647			75mM NaCl	Col0	37	41.8532	2.81889			75mM NaCl	Col0	37	0.0123614	0.000594414
	KCl	Col0	32	22.4737	4.63565			KCl	Col0	32	0.00817448	0.00158945			75mM NaCl	Col0	38	41.4933	2.80314			75mM NaCl	Col0	38	0.0121345	0.000575288
	KCl	Col0	33	22.097	4.59619			KCl	Col0	33	0.00835053	0.00160486			75mM NaCl	Col0	39	41.0241	2.80897			75mM NaCl	Col0	39	0.0126638	0.000581221
	KCl	Col0	34	21.3965	4.50562			KCl	Col0	34	0.00874741	0.00164965			75mM NaCl	Col0	40	40.362	2.81877			75mM NaCl	Col0	40	0.0136469	0.000767305
	KCl	Col0	35	20.9609	4.45356			KCl	Col0	35	0.00870097	0.00162602			75mM NaCl	Col0	41	39.7461	2.77599			75mM NaCl	Col0	41	0.0135922	0.000704413
	KCl	Col0	36	20.3316	4.38667			KCl	Col0	36	0.00883214	0.00162025			75mM NaCl	Col0	42	39.2401	2.81737			75mM NaCl	Col0	42	0.014153	0.000697569
	KCl	Col0	37	19.7387	4.33424			KCl	Col0	37	0.00820731	0.00159354			75mM NaCl	Col0	43	39.0514	2.79615			75mM NaCl	Col0	43	0.013923	0.000704836
	KCl	Col0	38	19.1784	4.27729			KCl	Col0	38	0.00835562	0.00158362			75mM NaCl	Col0	44	38.5347	2.76461			75mM NaCl	Col0	44	0.0134315	0.000707438
	KCl	Col0	39	18.7574	4.22561			KCl	Col0	39	0.00906471	0.00162618			75mM NaCl	Col0	45	38.4151	2.73533			75mM NaCl	Col0	45	0.0140076	0.000930367
	KCl	Col0	40	18.1104	4.17619			KCl	Col0	40	0.00922745	0.00160598			75mM NaCl	Col0	46	37.8309	2.76879			75mM NaCl	Col0	46	0.0141779	0.000815027
	KCl	Col0	41	17.7205	4.1241			KCl	Col0	41	0.00987923	0.00162254			75mM NaCl	Col0	47	37.6039	2.8068			75mM NaCl	Col0	47	0.0148248	0.000903227
	KCl	Col0	42	17.0265	4.03458			KCl	Col0	42	0.0103444	0.00164834			75mM NaCl	Col0	48	37.2115	2.79784			75mM NaCl	Col0	48	0.0136266	0.000952634
	KCl	Col0	43	16.4996	3.99883			KCl	Col0	43	0.0112697	0.00176954			75mM NaCl	Col0	49	36.8612	2.76734			75mM NaCl	Col0	49	0.0139561	0.000933485
	KCl	Col0	44	16.0452	3.96101			KCl	Col0	44	0.011339	0.00173982			75mM NaCl	Col0	50	36.3277	2.81631			75mM NaCl	Col0	50	0.0145614	0.000912811
	KCl	Col0	45	15.2678	3.95613			KCl	Col0	45	0.0121623	0.00172214			75mM NaCl	Col0	51	36.2142	2.80375			75mM NaCl	Col0	51	0.0144711	0.00052879
	KCl	Col0	46	14.6911	3.92701			KCl	Col0	46	0.0128445	0.0016951			75mM NaCl	Col0	52	35.5201	2.82827			75mM NaCl	Col0	52	0.0137821	0.000586224
	KCl	Col0	47	13.7818	3.91404			KCl	Col0	47	0.0138618	0.00171244			75mM NaCl	Col0	53	35.3579	2.82644			75mM NaCl	Col0	53	0.013466	0.000498111
	KCl	Col0	48	12.978	3.87665			KCl	Col0	48	0.0144535	0.00163538			75mM NaCl	Col0	54	35.0379	2.80089			75mM NaCl	Col0	54	0.0146258	0.000496211
	KCl	Col0	49	12.1669	3.76514			KCl	Col0	49	0.0154616	0.00156985			75mM NaCl	Col0	55	34.7475	2.7821			75mM NaCl	Col0	55	0.0148008	0.000533524
	KCl	Col0	50	11.6028	3.71944			KCl	Col0	50	0.0164929	0.00158675			75mM NaCl	Col0	56	34.5181	2.78085			75mM NaCl	Col0	56	0.0145997	0.000490572
	KCl	Col0	51	10.7217	3.64863			KCl	Col0	51	0.0165657	0.00152701			75mM NaCl	Col0	57	34.132	2.75454			75mM NaCl	Col0	57	0.0144517	0.000510294
	KCl	Col0	52	9.82471	3.61407			KCl	Col0	52	0.0176322	0.00151217			75mM NaCl	Col0	58	33.562	2.75408			75mM NaCl	Col0	58	0.0139579	0.000453648
	KCl	Col0	53	9.04278	3.58651			KCl	Col0	53	0.0177941	0.00145734			75mM NaCl	Col0	59	33.2312	2.71887			75mM NaCl	Col0	59	0.0139864	0.000427508
	KCl	Col0	54	8.3872	3.59945			KCl	Col0	54	0.0177962	0.00137767			75mM NaCl	Col0	60	32.6397	2.71979			75mM NaCl	Col0	60	0.0145878	0.000398667
	KCl	Col0	55	7.55193	3.60947			KCl	Col0	55	0.0184589	0.0013665			75mM NaCl	Col0	61	32.6525	2.76813			75mM NaCl	Col0	61	0.0135235	0.000475178
	KCl	Col0	56	6.75836	3.57813			KCl	Col0	56	0.0197227	0.0012876			75mM NaCl	Col0	62	32.2594	2.76207			75mM NaCl	Col0	62	0.0144414	0.000437086
	KCl	Col0	57	6.15794	3.57265			KCl	Col0	57	0.0200505	0.00129381			75mM NaCl	Col0	63	31.6806	2.75743			75mM NaCl	Col0	63	0.0143559	0.000528058
	KCl	Col0	58	5.24324	3.54307			KCl	Col0	58	0.0206321	0.00121778			75mM NaCl	Col0	64	31.3233	2.71622			75mM NaCl	Col0	64	0.0156717	0.000480113
	KCl	Col0	59	4.56468	3.53812			KCl	Col0	59	0.0210943	0.00103412			75mM NaCl	Col0	65	30.8848	2.72635			75mM NaCl	Col0	65	0.0147225	0.000601504
	KCl	Col0	60	4.15941	3.52103			KCl	Col0	60	0.0225949	0.00116413			75mM NaCl	Col0	66	30.4373	2.7264			75mM NaCl	Col0	66	0.013319	0.000833279
	KCl	Col0	61	3.50927	3.48835			KCl	Col0	61	0.0230339	0.00116157			75mM NaCl	Col0	67	30.1546	2.70484			75mM NaCl	Col0	67	0.0132474	0.00100258
	KCl	Col0	62	2.90774	3.45201			KCl	Col0	62	0.0228409	0.00112307			75mM NaCl	Col0	68	30.032	2.68543			75mM NaCl	Col0	68	0.0106577	0.00104097
	KCl	Col0	63	2.56883	3.44254			KCl	Col0	63	0.0237317	0.00108078			75mM NaCl	Col0	69	29.9013	2.69484			75mM NaCl	Col0	69	NA	NA
	KCl	Col0	64	2.16494	3.43973			KCl	Col0	64	0.023203	0.00102669			75mM NaCl	Col0	70	29.826	2.65839			75mM NaCl	Col0	70	NA	NA
	KCl	Col0	65	1.48217	3.45165			KCl	Col0	65	0.023608	0.000948064			75mM NaCl	Col0	71	29.5313	2.6312			75mM NaCl	Col0	71	NA	NA
	KCl	Col0	66	1.0182	3.469			KCl	Col0	66	0.0243906	0.0008922			100mM NaCl	Col0	0	83.3432	1.8927			100mM NaCl	Col0	0	NA	NA
	KCl	Col0	67	0.715432	3.47811			KCl	Col0	67	0.0239781	0.000794468			100mM NaCl	Col0	1	83.6947	1.66825			100mM NaCl	Col0	1	NA	NA
	KCl	Col0	68	0.632105	3.48583			KCl	Col0	68	0.0236512	0.000739355			100mM NaCl	Col0	2	82.8545	1.71903			100mM NaCl	Col0	2	NA	NA
	KCl	Col0	69	0.362112	3.49307			KCl	Col0	69	0.023498	0.000700192			100mM NaCl	Col0	3	82.8513	1.71865			100mM NaCl	Col0	3	0.00608679	0.00110668
	KCl	Col0	70	0.299139	3.49378			KCl	Col0	70	0.022617	0.000715654			100mM NaCl	Col0	4	82.79	1.72124			100mM NaCl	Col0	4	0.00361371	0.000931626
	KCl	Col0	71	0.201919	3.48112			KCl	Col0	71	0.0208389	0.000933822			100mM NaCl	Col0	5	81.7673	1.82132			100mM NaCl	Col0	5	0.003898	0.000764515
	KCl	Col0	72	-0.00244919	3.46599			KCl	Col0	72	NA	NA			100mM NaCl	Col0	6	81.7673	1.82132			100mM NaCl	Col0	6	0.00515422	0.000876504
	KCl	Col0	73	-0.0792281	3.46646			KCl	Col0	73	NA	NA			100mM NaCl	Col0	7	81.5943	1.86145			100mM NaCl	Col0	7	0.00583615	0.000898876
	KCl	Col0	74	0.0455628	3.46396			KCl	Col0	74	NA	NA			100mM NaCl	Col0	8	80.6252	1.99703			100mM NaCl	Col0	8	0.00589277	0.000685567
	KCl	Col0	75	0.339094	3.49982			KCl	Col0	75	NA	NA			100mM NaCl	Col0	9	79.5261	2.05621			100mM NaCl	Col0	9	0.00697591	0.000650289
	KCl	Col0	76	0.643929	3.54131			KCl	Col0	76	NA	NA			100mM NaCl	Col0	10	79.1791	2.05568			100mM NaCl	Col0	10	0.00867286	0.000925369
	KCl	Col0	77	0.730028	3.55012			KCl	Col0	77	NA	NA			100mM NaCl	Col0	11	78.4504	2.15527			100mM NaCl	Col0	11	0.00829141	0.000735588
	NaCl	Col0	0	84.9165	2.26677			NaCl	Col0	0	NA	NA			100mM NaCl	Col0	12	77.5789	2.09509			100mM NaCl	Col0	12	0.00763766	0.000742501
	NaCl	Col0	1	84.4387	2.34291			NaCl	Col0	1	NA	NA			100mM NaCl	Col0	13	76.2996	2.11366			100mM NaCl	Col0	13	0.00847763	0.000914892
	NaCl	Col0	2	83.7746	2.35001			NaCl	Col0	2	NA	NA			100mM NaCl	Col0	14	75.6521	2.21006			100mM NaCl	Col0	14	0.00872519	0.000874418
	NaCl	Col0	3	83.1372	2.40572			NaCl	Col0	3	NA	NA			100mM NaCl	Col0	15	75.1014	2.24143			100mM NaCl	Col0	15	0.00933966	0.0010099
	NaCl	Col0	4	82.0739	2.39424			NaCl	Col0	4	NA	NA			100mM NaCl	Col0	16	73.9579	2.30817			100mM NaCl	Col0	16	0.00867227	0.000879748
	NaCl	Col0	5	81.3167	2.34577			NaCl	Col0	5	NA	NA			100mM NaCl	Col0	17	72.8417	2.35549			100mM NaCl	Col0	17	0.00923679	0.000991792
	NaCl	Col0	6	81.016	2.38976			NaCl	Col0	6	0.0107732	0.000408159			100mM NaCl	Col0	18	71.891	2.38818			100mM NaCl	Col0	18	0.00921357	0.000967198
	NaCl	Col0	7	80.054	2.4327			NaCl	Col0	7	0.010964	0.000311202			100mM NaCl	Col0	19	70.8762	2.36957			100mM NaCl	Col0	19	0.0094649	0.00115089
	NaCl	Col0	8	78.5615	2.45853			NaCl	Col0	8	0.0109857	0.000344362			100mM NaCl	Col0	20	69.5035	2.446			100mM NaCl	Col0	20	0.00964822	0.0010289
	NaCl	Col0	9	77.8373	2.47287			NaCl	Col0	9	0.0117444	0.000442244			100mM NaCl	Col0	21	69.2066	2.42627			100mM NaCl	Col0	21	0.0107903	0.00104136
	NaCl	Col0	10	76.7144	2.51203			NaCl	Col0	10	0.0114178	0.000498632			100mM NaCl	Col0	22	68.008	2.42152			100mM NaCl	Col0	22	0.00972556	0.00105107
	NaCl	Col0	11	75.821	2.52068			NaCl	Col0	11	0.0107552	0.000413928			100mM NaCl	Col0	23	66.6371	2.42078			100mM NaCl	Col0	23	0.00985977	0.000907208
	NaCl	Col0	12	74.5293	2.56448			NaCl	Col0	12	0.0114707	0.000450599			100mM NaCl	Col0	24	65.0567	2.47309			100mM NaCl	Col0	24	0.0118431	0.00146966
	NaCl	Col0	13	73.4709	2.57732			NaCl	Col0	13	0.0119192	0.000584467			100mM NaCl	Col0	25	64.7415	2.52407			100mM NaCl	Col0	25	0.0117292	0.00138074
	NaCl	Col0	14	72.6661	2.54091			NaCl	Col0	14	0.0111435	0.000541818			100mM NaCl	Col0	26	63.5666	2.47463			100mM NaCl	Col0	26	0.0115494	0.00128758
	NaCl	Col0	15	71.5693	2.603			NaCl	Col0	15	0.0113091	0.00056081			100mM NaCl	Col0	27	61.8153	2.46947			100mM NaCl	Col0	27	0.0106019	0.00150331
	NaCl	Col0	16	70.3118	2.72006			NaCl	Col0	16	0.0110056	0.000566263			100mM NaCl	Col0	28	60.5332	2.55118			100mM NaCl	Col0	28	0.0111234	0.0015623
	NaCl	Col0	17	69.8684	2.72203			NaCl	Col0	17	0.0109034	0.00047924			100mM NaCl	Col0	29	59.3815	2.47512			100mM NaCl	Col0	29	0.0122883	0.001435
	NaCl	Col0	18	68.5669	2.73774			NaCl	Col0	18	0.0116133	0.00102108			100mM NaCl	Col0	30	58.6679	2.46264			100mM NaCl	Col0	30	0.0107723	0.000731385
	NaCl	Col0	19	67.17	2.64134			NaCl	Col0	19	0.0123716	0.00111822			100mM NaCl	Col0	31	58.003	2.46044			100mM NaCl	Col0	31	0.0111431	0.000817657
	NaCl	Col0	20	66.5929	2.76263			NaCl	Col0	20	0.0135857	0.00132015			100mM NaCl	Col0	32	56.6153	2.54753			100mM NaCl	Col0	32	0.0103356	0.000563834
	NaCl	Col0	21	64.9654	2.72225			NaCl	Col0	21	0.0148254	0.00152433			100mM NaCl	Col0	33	56.1739	2.50918			100mM NaCl	Col0	33	0.00970038	0.000762963
	NaCl	Col0	22	64.2963	2.75723			NaCl	Col0	22	0.0147934	0.00148988			100mM NaCl	Col0	34	54.8971	2.52829			100mM NaCl	Col0	34	0.0100781	0.000866962
	NaCl	Col0	23	63.2151	2.6748			NaCl	Col0	23	0.0152084	0.0014903			100mM NaCl	Col0	35	54.4127	2.56283			100mM NaCl	Col0	35	0.00866273	0.000759255
	NaCl	Col0	24	59.9087	3.22969			NaCl	Col0	24	0.0151109	0.00152256			100mM NaCl	Col0	36	53.7942	2.57491			100mM NaCl	Col0	36	0.00959205	0.00091502
	NaCl	Col0	25	58.6939	3.24286			NaCl	Col0	25	0.0143947	0.00145861			100mM NaCl	Col0	37	53.4525	2.59443			100mM NaCl	Col0	37	0.00973435	0.000690892
	NaCl	Col0	26	56.645	3.35714			NaCl	Col0	26	0.0149559	0.00139776			100mM NaCl	Col0	38	52.9275	2.66268			100mM NaCl	Col0	38	0.00993971	0.000586728
	NaCl	Col0	27	54.8215	3.33451			NaCl	Col0	27	0.0151182	0.00128942			100mM NaCl	Col0	39	51.9055	2.68038			100mM NaCl	Col0	39	0.0100935	0.000651057
	NaCl	Col0	28	54.6964	3.40676			NaCl	Col0	28	0.0154043	0.00118078			100mM NaCl	Col0	40	50.8264	2.63079			100mM NaCl	Col0	40	0.0105561	0.000647704
	NaCl	Col0	29	53.935	3.45247			NaCl	Col0	29	0.0154306	0.00107402			100mM NaCl	Col0	41	50.3421	2.64902			100mM NaCl	Col0	41	0.0102058	0.000554331
	NaCl	Col0	30	53.774	3.49333			NaCl	Col0	30	0.0133261	0.00115794			100mM NaCl	Col0	42	50.113	2.6648			100mM NaCl	Col0	42	0.0095126	0.000570437
	NaCl	Col0	31	53.4261	3.47235			NaCl	Col0	31	0.0129062	0.00112459			100mM NaCl	Col0	43	49.4301	2.6413			100mM NaCl	Col0	43	0.00914378	0.000646654
	NaCl	Col0	32	52.6612	3.54903			NaCl	Col0	32	0.0122702	0.00114339			100mM NaCl	Col0	44	48.9278	2.69948			100mM NaCl	Col0	44	0.0090658	0.000520906
	NaCl	Col0	33	51.8386	3.6141			NaCl	Col0	33	0.0108933	0.00104846			100mM NaCl	Col0	45	48.5616	2.66294			100mM NaCl	Col0	45	0.0100406	0.000652379
	NaCl	Col0	34	51.3715	3.67193			NaCl	Col0	34	0.0104616	0.000982703			100mM NaCl	Col0	46	47.9877	2.67725			100mM NaCl	Col0	46	0.00996613	0.000604548
	NaCl	Col0	35	50.5653	3.72643			NaCl	Col0	35	0.0108082	0.00100735			100mM NaCl	Col0	47	47.7243	2.68221			100mM NaCl	Col0	47	0.00976552	0.000572756
	NaCl	Col0	36	50.3777	3.75458			NaCl	Col0	36	0.0104906	0.000937044			100mM NaCl	Col0	48	46.8991	2.71552			100mM NaCl	Col0	48	0.0103854	0.000737954
	NaCl	Col0	37	49.7657	3.82086			NaCl	Col0	37	0.0113216	0.00111028			100mM NaCl	Col0	49	46.8583	2.7191			100mM NaCl	Col0	49	0.0102097	0.000477914
	NaCl	Col0	38	48.737	3.95951			NaCl	Col0	38	0.0116333	0.00108706			100mM NaCl	Col0	50	46.6529	2.69231			100mM NaCl	Col0	50	0.0110263	0.000456789
	NaCl	Col0	39	48.2198	4.08026			NaCl	Col0	39	0.0110044	0.000980097			100mM NaCl	Col0	51	46.2122	2.7267			100mM NaCl	Col0	51	0.0105402	0.000623588
	NaCl	Col0	40	47.9084	4.10251			NaCl	Col0	40	0.0121185	0.00110801			100mM NaCl	Col0	52	45.7295	2.70589			100mM NaCl	Col0	52	0.0109773	0.000606034
	NaCl	Col0	41	47.3089	4.25811			NaCl	Col0	41	0.0113809	0.00112156			100mM NaCl	Col0	53	45.3552	2.71936			100mM NaCl	Col0	53	0.0112175	0.000570106
	NaCl	Col0	42	46.9998	4.24966			NaCl	Col0	42	0.0122322	0.001141			100mM NaCl	Col0	54	45.2835	2.70824			100mM NaCl	Col0	54	0.0113899	0.000596757
	NaCl	Col0	43	46.3511	4.32367			NaCl	Col0	43	0.0119777	0.00109807			100mM NaCl	Col0	55	44.9705	2.7076			100mM NaCl	Col0	55	0.0109247	0.000683326
	NaCl	Col0	44	45.8088	4.41092			NaCl	Col0	44	0.0123167	0.00100244			100mM NaCl	Col0	56	44.767	2.64429			100mM NaCl	Col0	56	0.0116177	0.000633356
	NaCl	Col0	45	45.8148	4.44992			NaCl	Col0	45	0.0127142	0.000973594			100mM NaCl	Col0	57	44.462	2.63631			100mM NaCl	Col0	57	0.0112471	0.0005899
	NaCl	Col0	46	44.7365	4.53727			NaCl	Col0	46	0.0133088	0.000965742			100mM NaCl	Col0	58	44.4598	2.63022			100mM NaCl	Col0	58	0.0117863	0.000610005
	NaCl	Col0	47	44.6772	4.51395			NaCl	Col0	47	0.0129977	0.000941708			100mM NaCl	Col0	59	44.1583	2.59083			100mM NaCl	Col0	59	0.01199	0.000593474
	NaCl	Col0	48	44.1892	4.57244			NaCl	Col0	48	0.013081	0.00082738			100mM NaCl	Col0	60	44.0511	2.57914			100mM NaCl	Col0	60	0.0106541	0.000652387
	NaCl	Col0	49	44.0079	4.57867			NaCl	Col0	49	0.0122824	0.000962901			100mM NaCl	Col0	61	43.8062	2.57735			100mM NaCl	Col0	61	0.0114315	0.000613865
	NaCl	Col0	50	43.0549	4.47378			NaCl	Col0	50	0.0130464	0.000819999			100mM NaCl	Col0	62	43.5768	2.5608			100mM NaCl	Col0	62	0.0105607	0.000668255
	NaCl	Col0	51	42.6088	4.57106			NaCl	Col0	51	0.0150685	0.00156603			100mM NaCl	Col0	63	43.5877	2.55608			100mM NaCl	Col0	63	0.0114389	0.000601757
	NaCl	Col0	52	42.5497	4.51552			NaCl	Col0	52	0.0140534	0.00153144			100mM NaCl	Col0	64	43.2846	2.52076			100mM NaCl	Col0	64	0.0103073	0.000633172
	NaCl	Col0	53	42.6156	4.55894			NaCl	Col0	53	0.0151559	0.00149095			100mM NaCl	Col0	65	43.0218	2.44988			100mM NaCl	Col0	65	0.0109334	0.000660129
	NaCl	Col0	54	42.6778	4.5484			NaCl	Col0	54	0.015476	0.00150391			100mM NaCl	Col0	66	42.5831	2.43291			100mM NaCl	Col0	66	0.0109585	0.000832098
	NaCl	Col0	55	42.6135	4.52498			NaCl	Col0	55	0.0157124	0.00148769			100mM NaCl	Col0	67	42.7236	2.41532			100mM NaCl	Col0	67	0.00948499	0.000910288
	NaCl	Col0	56	42.8269	4.55163			NaCl	Col0	56	0.0150861	0.00150929			100mM NaCl	Col0	68	42.4809	2.40949			100mM NaCl	Col0	68	0.00867622	0.00117268
	NaCl	Col0	57	44.6731	4.77836			NaCl	Col0	57	0.0157077	0.00139664			100mM NaCl	Col0	69	42.5007	2.36459			100mM NaCl	Col0	69	0.00693689	0.00136316
	NaCl	Col0	58	44.0933	4.83556			NaCl	Col0	58	0.0157739	0.00145779			100mM NaCl	Col0	70	42.5405	2.38569			100mM NaCl	Col0	70	NA	NA
	NaCl	Col0	59	43.8294	4.90047			NaCl	Col0	59	0.0161017	0.00146149			100mM NaCl	Col0	71	42.639	2.41402			100mM NaCl	Col0	71	NA	NA
	NaCl	Col0	60	43.5742	4.83265			NaCl	Col0	60	0.0162157	0.0014184			100mM NaCl	Col0	72	44.6239	3.64931			100mM NaCl	Col0	72	NA	NA
	NaCl	Col0	61	43.5332	4.89722			NaCl	Col0	61	0.0166228	0.00134627			125mM NaCl	Col0	1	90.1905	1.86498			125mM NaCl	Col0	1	NA	NA
	NaCl	Col0	62	43.6411	4.80588			NaCl	Col0	62	0.016538	0.00124394			125mM NaCl	Col0	2	90.0827	1.8921			125mM NaCl	Col0	2	NA	NA
	NaCl	Col0	63	43.1857	4.78369			NaCl	Col0	63	0.0157978	0.000754134			125mM NaCl	Col0	3	89.8369	1.89564			125mM NaCl	Col0	3	NA	NA
	NaCl	Col0	64	42.8461	4.77833			NaCl	Col0	64	0.0163086	0.0010069			125mM NaCl	Col0	4	89.6914	1.94961			125mM NaCl	Col0	4	0.00464211	0.000866593
	NaCl	Col0	65	42.9145	4.79462			NaCl	Col0	65	0.0166892	0.00104285			125mM NaCl	Col0	5	89.8927	1.96694			125mM NaCl	Col0	5	0.00433121	0.000698702
	NaCl	Col0	66	43.0161	4.8127			NaCl	Col0	66	0.0163214	0.000972061			125mM NaCl	Col0	6	89.7035	2.02325			125mM NaCl	Col0	6	0.00476995	0.00130987
	NaCl	Col0	67	42.367	4.85481			NaCl	Col0	67	0.016251	0.001064			125mM NaCl	Col0	7	89.582	2.06657			125mM NaCl	Col0	7	0.00618874	0.0015879
	NaCl	Col0	68	42.0044	4.83188			NaCl	Col0	68	0.0164703	0.00108811			125mM NaCl	Col0	8	89.4565	2.08179			125mM NaCl	Col0	8	0.00530373	0.00160506
	NaCl	Col0	69	41.6555	4.83751			NaCl	Col0	69	0.0147919	0.00121644			125mM NaCl	Col0	9	89.9706	2.01547			125mM NaCl	Col0	9	0.00539692	0.00157648
	NaCl	Col0	70	40.353	4.94815			NaCl	Col0	70	0.0142399	0.0012438			125mM NaCl	Col0	10	89.1965	2.11895			125mM NaCl	Col0	10	0.00648442	0.00171643
	NaCl	Col0	71	39.7352	4.88583			NaCl	Col0	71	0.0133066	0.0012263			125mM NaCl	Col0	11	89.0882	2.17722			125mM NaCl	Col0	11	0.00714421	0.00225628
	NaCl	Col0	72	39.3019	4.87424			NaCl	Col0	72	NA	NA			125mM NaCl	Col0	12	89.7492	2.44063			125mM NaCl	Col0	12	0.00590236	0.00191707
	NaCl	Col0	73	39.0232	4.84045			NaCl	Col0	73	NA	NA			125mM NaCl	Col0	13	89.5017	2.44903			125mM NaCl	Col0	13	0.00428937	0.00123056
	NaCl	Col0	74	38.4484	4.79551			NaCl	Col0	74	NA	NA			125mM NaCl	Col0	14	89.4847	2.45653			125mM NaCl	Col0	14	0.00422304	0.00117445
	NaCl	Col0	75	38.0644	4.77826			NaCl	Col0	75	NA	NA			125mM NaCl	Col0	15	89.3755	2.52845			125mM NaCl	Col0	15	0.0043595	0.00117299
	NaCl	Col0	76	38.0093	4.79893			NaCl	Col0	76	NA	NA			125mM NaCl	Col0	16	89.204	2.55629			125mM NaCl	Col0	16	0.0034457	0.000970918
	NaCl	Col0	77	37.9146	4.77985			NaCl	Col0	77	NA	NA			125mM NaCl	Col0	17	89.3446	2.56709			125mM NaCl	Col0	17	0.0034976	0.000721966
	Sorbitol	Col0	0	82.2351	1.91462			Sorbitol	Col0	0	NA	NA			125mM NaCl	Col0	18	89.0672	2.60379			125mM NaCl	Col0	18	0.00422817	0.000745954
	Sorbitol	Col0	1	80.9094	2.06287			Sorbitol	Col0	1	NA	NA			125mM NaCl	Col0	19	88.8903	2.63594			125mM NaCl	Col0	19	0.00450056	0.000712317
	Sorbitol	Col0	2	78.9529	2.11205			Sorbitol	Col0	2	NA	NA			125mM NaCl	Col0	20	88.3241	2.7276			125mM NaCl	Col0	20	0.00464336	0.000741583
	Sorbitol	Col0	3	78.3684	2.18357			Sorbitol	Col0	3	NA	NA			125mM NaCl	Col0	21	87.9464	2.71837			125mM NaCl	Col0	21	0.00402031	0.000615714
	Sorbitol	Col0	4	75.977	2.27344			Sorbitol	Col0	4	NA	NA			125mM NaCl	Col0	22	87.7728	2.74861			125mM NaCl	Col0	22	0.00421299	0.000658516
	Sorbitol	Col0	5	75.6594	2.25489			Sorbitol	Col0	5	NA	NA			125mM NaCl	Col0	23	87.6869	2.75556			125mM NaCl	Col0	23	0.00364345	0.000666238
	Sorbitol	Col0	6	74.2204	2.35781			Sorbitol	Col0	6	0.0121228	0.000512083			125mM NaCl	Col0	24	87.6298	2.77296			125mM NaCl	Col0	24	0.00320939	0.000692987
	Sorbitol	Col0	7	71.3741	2.49149			Sorbitol	Col0	7	0.012305	0.000540692			125mM NaCl	Col0	25	87.6886	2.78655			125mM NaCl	Col0	25	0.00368776	0.000715226
	Sorbitol	Col0	8	69.1352	2.78672			Sorbitol	Col0	8	0.0132229	0.000532923			125mM NaCl	Col0	26	87.121	2.78597			125mM NaCl	Col0	26	0.00384348	0.000820764
	Sorbitol	Col0	9	66.8608	2.81184			Sorbitol	Col0	9	0.0131748	0.000484497			125mM NaCl	Col0	27	86.8162	2.81704			125mM NaCl	Col0	27	0.00502387	0.00104891
	Sorbitol	Col0	10	65.6183	2.70204			Sorbitol	Col0	10	0.0131906	0.000510327			125mM NaCl	Col0	28	86.1527	2.83275			125mM NaCl	Col0	28	0.00504181	0.00109121
	Sorbitol	Col0	11	62.9485	2.91609			Sorbitol	Col0	11	0.013916	0.000569759			125mM NaCl	Col0	29	85.72	2.84375			125mM NaCl	Col0	29	0.00545436	0.00111585
	Sorbitol	Col0	12	60.627	2.75842			Sorbitol	Col0	12	0.014711	0.00069252			125mM NaCl	Col0	30	84.4281	2.9068			125mM NaCl	Col0	30	0.00516238	0.00112282
	Sorbitol	Col0	13	59.0827	3.03697			Sorbitol	Col0	13	0.0148961	0.000641518			125mM NaCl	Col0	31	83.9358	2.9057			125mM NaCl	Col0	31	0.00476566	0.00108289
	Sorbitol	Col0	14	55.5158	3.11729			Sorbitol	Col0	14	0.0160128	0.00164891			125mM NaCl	Col0	32	83.4068	2.95045			125mM NaCl	Col0	32	0.00451218	0.00104987
	Sorbitol	Col0	15	54.9426	3.16238			Sorbitol	Col0	15	0.0165885	0.00154873			125mM NaCl	Col0	33	83.1563	2.943			125mM NaCl	Col0	33	0.00383593	0.000651155
	Sorbitol	Col0	16	52.8933	3.08055			Sorbitol	Col0	16	0.0163582	0.00152653			125mM NaCl	Col0	34	82.7845	2.98602			125mM NaCl	Col0	34	0.00443538	0.000817781
	Sorbitol	Col0	17	51.3915	2.9421			Sorbitol	Col0	17	0.0160446	0.00152964			125mM NaCl	Col0	35	82.5413	3.00446			125mM NaCl	Col0	35	0.00420411	0.000911541
	Sorbitol	Col0	18	49.068	3.07913			Sorbitol	Col0	18	0.0160404	0.00143967			125mM NaCl	Col0	36	81.9781	3.07482			125mM NaCl	Col0	36	0.00491306	0.000961416
	Sorbitol	Col0	19	46.6694	2.8954			Sorbitol	Col0	19	0.0187547	0.00218858			125mM NaCl	Col0	37	81.2018	3.08312			125mM NaCl	Col0	37	0.00532264	0.00107157
	Sorbitol	Col0	20	43.7818	3.06219			Sorbitol	Col0	20	0.018855	0.00201702			125mM NaCl	Col0	38	80.6364	3.13989			125mM NaCl	Col0	38	0.00558533	0.00108328
	Sorbitol	Col0	21	41.0748	2.8127			Sorbitol	Col0	21	0.0198152	0.00195262			125mM NaCl	Col0	39	80.1324	3.14233			125mM NaCl	Col0	39	0.0052917	0.00105639
	Sorbitol	Col0	22	40.4703	2.7803			Sorbitol	Col0	22	0.0195961	0.00190846			125mM NaCl	Col0	40	79.3162	3.16836			125mM NaCl	Col0	40	0.00548275	0.000784699
	Sorbitol	Col0	23	39.6078	2.76794			Sorbitol	Col0	23	0.0200543	0.00186549			125mM NaCl	Col0	41	78.9679	3.21951			125mM NaCl	Col0	41	0.00551484	0.000808195
	Sorbitol	Col0	24	37.9035	2.72895			Sorbitol	Col0	24	0.0194373	0.00179525			125mM NaCl	Col0	42	78.766	3.21463			125mM NaCl	Col0	42	0.00559758	0.000708312
	Sorbitol	Col0	25	32.9029	3.03891			Sorbitol	Col0	25	0.0193165	0.00164514			125mM NaCl	Col0	43	78.1765	3.24559			125mM NaCl	Col0	43	0.00598344	0.000768286
	Sorbitol	Col0	26	30.3773	2.8596			Sorbitol	Col0	26	0.0199281	0.00189125			125mM NaCl	Col0	44	77.8519	3.29875			125mM NaCl	Col0	44	0.00587852	0.000723687
	Sorbitol	Col0	27	29.281	2.90034			Sorbitol	Col0	27	0.020012	0.00191626			125mM NaCl	Col0	45	77.3071	3.306			125mM NaCl	Col0	45	0.0065541	0.000822327
	Sorbitol	Col0	28	28.2557	2.77669			Sorbitol	Col0	28	0.0202156	0.00182793			125mM NaCl	Col0	46	76.5964	3.28322			125mM NaCl	Col0	46	0.00583068	0.000831618
	Sorbitol	Col0	29	26.2338	3.28624			Sorbitol	Col0	29	0.0201657	0.00171873			125mM NaCl	Col0	47	76.1458	3.32667			125mM NaCl	Col0	47	0.00589462	0.000864741
	Sorbitol	Col0	30	24.9471	3.34095			Sorbitol	Col0	30	0.0200581	0.00165679			125mM NaCl	Col0	48	75.4348	3.3373			125mM NaCl	Col0	48	0.00583408	0.000865613
	Sorbitol	Col0	31	23.7736	3.29074			Sorbitol	Col0	31	0.0173931	0.00162276			125mM NaCl	Col0	49	75.1202	3.36417			125mM NaCl	Col0	49	0.0054813	0.00075072
	Sorbitol	Col0	32	21.1119	3.36726			Sorbitol	Col0	32	0.0163956	0.00164081			125mM NaCl	Col0	50	74.7468	3.38745			125mM NaCl	Col0	50	0.00590662	0.000779017
	Sorbitol	Col0	33	20.8692	3.32454			Sorbitol	Col0	33	0.0170446	0.00163718			125mM NaCl	Col0	51	74.1494	3.39257			125mM NaCl	Col0	51	0.00605892	0.000719007
	Sorbitol	Col0	34	20.1522	3.21747			Sorbitol	Col0	34	0.0181609	0.00162282			125mM NaCl	Col0	52	73.6984	3.43475			125mM NaCl	Col0	52	0.0062736	0.000653499
	Sorbitol	Col0	35	19.0268	3.10615			Sorbitol	Col0	35	0.0174457	0.00167915			125mM NaCl	Col0	53	73.1097	3.44675			125mM NaCl	Col0	53	0.0064322	0.000645011
	Sorbitol	Col0	36	18.432	3.05791			Sorbitol	Col0	36	0.018137	0.00172328			125mM NaCl	Col0	54	72.5302	3.49945			125mM NaCl	Col0	54	0.00659737	0.000658289
	Sorbitol	Col0	37	17.3151	2.94853			Sorbitol	Col0	37	0.0193946	0.00150295			125mM NaCl	Col0	55	72.0128	3.50461			125mM NaCl	Col0	55	0.007094	0.000735624
	Sorbitol	Col0	38	16.4115	2.90587			Sorbitol	Col0	38	0.0178531	0.00154526			125mM NaCl	Col0	56	71.7011	3.52225			125mM NaCl	Col0	56	0.00632076	0.000694168
	Sorbitol	Col0	39	15.6873	2.77859			Sorbitol	Col0	39	0.0172938	0.00170483			125mM NaCl	Col0	57	71.001	3.59739			125mM NaCl	Col0	57	0.00598352	0.000674059
	Sorbitol	Col0	40	14.6285	2.84741			Sorbitol	Col0	40	0.0177985	0.00161136			125mM NaCl	Col0	58	70.5949	3.59589			125mM NaCl	Col0	58	0.00612781	0.000683858
	Sorbitol	Col0	41	14.018	2.8941			Sorbitol	Col0	41	0.0179016	0.00161845			125mM NaCl	Col0	59	70.5112	3.58795			125mM NaCl	Col0	59	0.00599187	0.000669208
	Sorbitol	Col0	42	13.3358	2.84958			Sorbitol	Col0	42	0.0178269	0.00154659			125mM NaCl	Col0	60	69.9842	3.63233			125mM NaCl	Col0	60	0.00558104	0.000657268
	Sorbitol	Col0	43	12.8848	2.87858			Sorbitol	Col0	43	0.0182644	0.00161233			125mM NaCl	Col0	61	69.4028	3.69976			125mM NaCl	Col0	61	0.00494547	0.000549081
	Sorbitol	Col0	44	12.0659	2.94831			Sorbitol	Col0	44	0.0183151	0.00157168			125mM NaCl	Col0	62	68.9392	3.72512			125mM NaCl	Col0	62	0.0056703	0.000616085
	Sorbitol	Col0	45	11.189	2.87319			Sorbitol	Col0	45	0.0181733	0.00166523			125mM NaCl	Col0	63	68.4026	3.78888			125mM NaCl	Col0	63	0.00560146	0.000715263
	Sorbitol	Col0	46	11.186	2.86328			Sorbitol	Col0	46	0.0181617	0.00140086			125mM NaCl	Col0	64	67.9347	3.81011			125mM NaCl	Col0	64	0.00516785	0.00073038
	Sorbitol	Col0	47	11.141	2.86976			Sorbitol	Col0	47	0.0195649	0.00119269			125mM NaCl	Col0	65	67.6448	3.83			125mM NaCl	Col0	65	0.00474466	0.000662361
	Sorbitol	Col0	48	10.8009	2.9089			Sorbitol	Col0	48	0.0190461	0.00126041			125mM NaCl	Col0	66	67.4721	3.86227			125mM NaCl	Col0	66	0.00411132	0.000620219
	Sorbitol	Col0	49	10.8177	2.93441			Sorbitol	Col0	49	0.0185154	0.00116961			125mM NaCl	Col0	67	67.049	3.91692			125mM NaCl	Col0	67	0.00355104	0.000592267
	Sorbitol	Col0	50	10.7456	2.87072			Sorbitol	Col0	50	0.0196603	0.000963963			125mM NaCl	Col0	68	66.9128	3.91328			125mM NaCl	Col0	68	0.00310372	0.000589541
	Sorbitol	Col0	51	10.1062	2.89414			Sorbitol	Col0	51	0.0198026	0.000842376			125mM NaCl	Col0	69	66.8413	3.92705			125mM NaCl	Col0	69	0.00281572	0.000778859
	Sorbitol	Col0	52	9.45642	2.97514			Sorbitol	Col0	52	0.0214663	0.000816383			125mM NaCl	Col0	70	66.7533	3.92277			125mM NaCl	Col0	70	NA	NA
	Sorbitol	Col0	53	8.90849	2.97805			Sorbitol	Col0	53	0.0216795	0.00080933			125mM NaCl	Col0	71	66.5807	3.90973			125mM NaCl	Col0	71	NA	NA
	Sorbitol	Col0	54	8.66644	3.01501			Sorbitol	Col0	54	0.0229986	0.000829939			125mM NaCl	Col0	72	66.6609	3.91355			125mM NaCl	Col0	72	NA	NA
	Sorbitol	Col0	55	8.02699	3.10459			Sorbitol	Col0	55	0.0235607	0.000685211
	Sorbitol	Col0	56	7.55647	3.02389			Sorbitol	Col0	56	0.0238331	0.000783755
	Sorbitol	Col0	57	7.19965	3.03549			Sorbitol	Col0	57	0.0248398	0.000842123
	Sorbitol	Col0	58	6.62593	3.01305			Sorbitol	Col0	58	0.0239879	0.000820646
	Sorbitol	Col0	59	6.7678	2.92069			Sorbitol	Col0	59	0.023889	0.000803862
	Sorbitol	Col0	60	6.58162	2.96301			Sorbitol	Col0	60	0.0249311	0.000920093
	Sorbitol	Col0	61	6.53543	2.89168			Sorbitol	Col0	61	0.0243029	0.000991106
	Sorbitol	Col0	62	6.66052	2.92218			Sorbitol	Col0	62	0.0234116	0.00094712
	Sorbitol	Col0	63	6.12869	2.82854			Sorbitol	Col0	63	0.023551	0.000838374
	Sorbitol	Col0	64	6.40803	2.80674			Sorbitol	Col0	64	0.0226494	0.000838894
	Sorbitol	Col0	65	6.29338	2.78593			Sorbitol	Col0	65	0.0223147	0.000778087
	Sorbitol	Col0	66	5.64243	2.70392			Sorbitol	Col0	66	0.0221577	0.000912869
	Sorbitol	Col0	67	5.651	2.67979			Sorbitol	Col0	67	0.0219523	0.000919788
	Sorbitol	Col0	68	5.2915	2.62416			Sorbitol	Col0	68	0.0225448	0.000931863
	Sorbitol	Col0	69	5.10382	2.59443			Sorbitol	Col0	69	0.0212446	0.000926456
	Sorbitol	Col0	70	4.75834	2.5362			Sorbitol	Col0	70	0.0209023	0.000915058
	Sorbitol	Col0	71	4.89104	2.50672			Sorbitol	Col0	71	0.0191551	0.000797024
	Sorbitol	Col0	72	4.46995	2.47821			Sorbitol	Col0	72	NA	NA
	Sorbitol	Col0	73	4.34644	2.45539			Sorbitol	Col0	73	NA	NA
	Sorbitol	Col0	74	4.13802	2.41405			Sorbitol	Col0	74	NA	NA
	Sorbitol	Col0	75	3.74502	2.41316			Sorbitol	Col0	75	NA	NA
	Sorbitol	Col0	76	3.63053	2.40654			Sorbitol	Col0	76	NA	NA
	Sorbitol	Col0	77	3.66359	2.40727			Sorbitol	Col0	77	NA	NA

## Sheet: Figure 2
Individual data point Figure 2
Figure2B
ecotID	KRTDN/C	RVA Control	RVA Na	RAVN-C at 23h	RTDN-C at 5h
1	0.343726	-56.9041	-82.0464	25.1423	60.2509
2	0.491731	-55.1749	-79.7787	24.6038	60.3151
23	0.899802	-60.9776	-83.8853	22.9077	46.7553
66	0.716696	-61.3362	-75.7039	14.3677	40.569
81	0.428953	-54.9439	-78.8812	23.9373	48.1531
91	0.377829	-64.6028	-77.404	12.8012	45.9798
94	0.44604	-60.8944	-75.6467	14.7523	39.1745
96	0.543876	-61.4126	-76.3363	14.9237	19.6296
104	0.506552	-56.5489	-79.0576	22.5087	25.3572
116	0.367619	-61.4008	-77.8843	16.4835	38.4253
126	0.210778	-58.2245	-78.5867	20.3622	61.8803
149	0.442952	-47.9473	-70.4931	22.5458	12.9116
166	0.818513	-60.7973	-72.742	11.9447	14.4816
173	0.201122	-49.4851	-79.3681	29.8829	73.8098
178	0.76234	-64.4076	-71.3913	6.98372	16.4879
223	0.223686	-62.2215	-79.9058	17.6844	44.8236
242	0.725795	-61.0067	-77.4736	16.4669	44.785
258	0.22413	-50.5787	-80.1487	29.5701	54.2057
259	0.19434	-57.7057	-78.1579	20.4522	46.3044
260	0.230675	-51.3103	-77.9751	26.6648	59.0732
267	0.479166	-49.8157	-73.5394	23.7237	42.6407
281	0.308118	-56.182	-75.4914	19.3094	54.8734
282	0.07948	-64.5216	-83.4136	18.8921	73.0874
321	0.335697	-57.7741	-80.7578	22.9837	65.6971
328	0.293583	-51.4952	-75.7199	24.2247	64.9647
357	0.315261	-69.0235	-74.3502	5.32676	14.3856
362	0.307433	-54.3496	-78.2601	23.9105	61.0788
366	0.166175	-63.7192	-76.588	12.8688	52.5723
373	0.472055	-62.1148	-80.3951	18.2804	44.8613
374	0.785861	-67.105	-79.2726	12.1676	34.3751
378	0.352915	-54.2254	-69.1941	14.9686	33.3074
379	0.449698	-65.8081	-77.2698	11.4617	54.5572
380	0.232421	-57.6404	-78.4863	20.8459	58.9276
383	0.291448	-61.9598	-77.1558	15.196	41.4111
386	0.340635	-55.1472	-72.3891	17.2419	47.2526
390	0.38789	-61.9078	-77.67	15.7621	35.9422
392	0.136132	-61.61	-84.0461	22.4362	74.1375
641	0.438103	-56.8727	-66.3246	9.45196	41.7232
957	0.11763	-55.3694	-77.9662	22.5969	68.5403
1716	0.380349	-61.5374	-74.0993	12.5619	14.2775
1859	0.234633	-58.7392	-77.9816	19.2423	55.3313
1867	0.322865	-65.3089	-80.6532	15.3443	40.9831
1925	0.260621	-62.1553	-77.9203	15.765	50.736
1967	NA	-55.4808	-76.0567	20.576	77.7559
2057	0.403979	-51.7453	-71.253	19.5077	25.373
2150	0.58549	-69.1144	-71.7799	2.66546	35.0542
2187	NA	-64.9696	-76.5397	11.5701	15.1172
2274	0.162153	-42.7231	-74.9291	32.206	86.1158
2290	0.275376	-69.7308	-79.0671	9.33633	22.0946
4802	0.215618	-56.1105	-79.6276	23.5171	63.3416
4997	0.377685	-65.4509	-84.1772	18.7263	35.3427
5056	0.404807	-57.597	-78.583	20.9861	40.0785
5116	0.249044	-63.2701	-80.5348	17.2647	14.995
5122	0.485163	-60.1391	-75.3587	15.2196	19.5371
5158	0.267604	-56.8129	-69.9719	13.1589	23.6104
5160	0.409893	-68.0196	-83.2883	15.2687	49.1857
5202	0.515838	-65.3388	-78.1201	12.7813	42.3586
5207	0.304749	-67.4157	-75.8525	8.43675	23.8646
5232	0.184663	-68.6034	-78.8181	10.2147	-4.40785
5245	0.21552	-67.16	-75.6183	8.45825	42.7317
5264	0.199062	-55.1192	-79.9122	24.7931	61.1828
5341	0.370277	-58.6333	-79.0575	20.4242	41.699
5380	0.343005	-62.3036	-81.2626	18.9591	38.494
5381	1.4915	-60.5844	-83.688	23.1036	25.6774
5565	0.386132	-59.604	-85.7155	26.1115	46.3025
5606	0.290699	-64.1838	-81.254	17.0702	45.3078
5628	0.155467	-65.3074	-80.5575	15.2501	44.5081
5719	0.442598	-66.3254	-73.8981	7.57261	-0.976895
5742	0.397407	-55.2916	-77.8697	22.578	48.0075
5753	0.108892	-53.2983	-73.0647	19.7665	62.3968
5785	0.432063	-66.5844	-79.8747	13.2904	36.404
5805	0.630275	-60.9275	-73.7063	12.7787	20.6765
5832	0.137042	-55.2502	-72.1916	16.9414	40.617
5837	NA	-68.4779	NA	NA	71.24
5887	0.360467	-64.6318	-80.5505	15.9187	77.155
5896	0.115006	-50.1342	-79.3796	29.2454	-2.66297
5987	0.216545	-49.9887	-74.7265	24.7377	33.6435
6005	0.22546	-54.8852	-73.6926	18.8073	34.0141
6008	0.613883	-53.5305	-70.6096	17.0791	64.7648
6019	NA	-48.0384	-74.0609	26.0226	36.2156
6020	0.998453	-56.7922	-75.3968	18.6046	46.2228
6039	0.364781	-56.4396	-78.3265	21.8869	19.3172
6042	0.997683	-54.8522	-67.3711	12.5189	8.54952
6046	NA	-61.0969	-75.9468	14.8499	76.3637
6074	0.110261	-52.7128	-87.1934	34.4806	24.2152
6076	0.26134	-55.447	-66.1163	10.6693	74.5672
6085	0.228956	-38.337	-74.9642	36.6272	30.392
6094	0.395861	-60.3044	-79.6263	19.3219	53.4237
6096	0.362562	-59.9955	-85.9857	25.9902	23.6942
6098	0.569305	-63.2631	-77.7725	14.5095	45.6612
6100	NA	-61.4049	-77.2325	15.8276	53.4537
6109	0.568055	-52.7939	-79.8115	27.0176	52.1228
6112	0.270052	-63.4474	-77.0381	13.5907	26.0149
6119	0.937839	-69.54	-82.0404	12.5004	29.691
6169	0.446366	-60.3219	-78.2442	17.9223	66.9443
6188	0.339444	-52.3418	-77.2068	24.865	48.1494
6190	0.210889	-53.3666	-78.6322	25.2656	49.226
6194	0.6333	-53.8436	-77.206	23.3624	61.4284
6203	0.041304	-55.4668	-77.7695	22.3027	55.2608
6243	0.309076	-59.1928	-77.3133	18.1205	27.0884
6318	0.394028	-64.0147	-80.7832	16.7686	55.3718
6413	0.372449	-59.4435	-77.7357	18.2922	31.8553
6709	0.626042	-51.0389	-70.6637	19.6248	22.8717
6727	0.359183	-57.1249	-75.2248	18.0998	35.8117
6729	0.195147	-63.2388	-76.7735	13.5347	56.1614
6730	0.519162	-47.9166	-70.9556	23.039	49.8807
6744	0.303498	-52.1826	-79.6354	27.4528	49.8936
6810	0.623013	-52.3733	-77.0575	24.6842	21.0092
6847	0.912195	-62.8651	-76.4272	13.5621	58.6432
6897	NA	-52.4854	-72.2883	19.8028	44.0213
6898	0.475655	-50.5961	-70.55	19.9539	55.0201
6899	0.625	-60.5908	-79.7975	19.2067	46.4062
6903	0.571966	-64.4383	-78.1304	13.6921	53.7027
6904	0.373569	-49.4258	-78.6189	29.1931	35.8282
6906	0.31632	-51.406	-73.0908	21.6848	36.3589
6907	0.399327	-65.3678	-79.2558	13.888	32.5876
6909	0.214187	-52.4364	-78.7034	26.267	25.2128
6909	0.214187	-53.9429	-79.013	25.0701	47.7217
6909	0.524051	-52.4364	-78.7034	26.267	58.4876
6909	0.524051	-53.9429	-79.013	25.0701	49.0684
6910	0.431968	-54.0009	-73.5482	19.5473	38.485
6911	0.148625	-61.897	-81.3379	19.4409	59.7424
6913	0.0729957	-41.0162	-76.1435	35.1273	58.1703
6914	0.389848	-52.3838	-71.096	18.7122	24.4463
6916	1.1745	-45.6868	-76.0856	30.3988	61.2016
6919	0.204479	-54.5783	-79.5716	24.9934	4.94044
6921	NA	-29.4589	-69.5615	40.1025	52.9515
6924	0.739365	-60.4387	-79.6035	19.1648	36.5407
6926	0.1766	-42.7586	-71.9422	29.1836	53.4265
6928	0.700083	-58.5274	-70.5338	12.0064	37.9748
6932	0.241733	-49.2362	-65.7382	16.502	88.2239
6933	0.503381	-53.483	-79.2618	25.7788	27.1861
6936	0.336266	-50.5037	-77.5934	27.0898	61.2225
6937	0.143955	-53.1388	-76.4025	23.2637	49.5
6939	0.116663	-43.1262	-76.8333	33.7071	12.8807
6940	0.300161	-49.8198	-72.4763	22.6565	72.2634
6942	0.220057	-53.5959	-75.7013	22.1055	57.3838
6943	0.346579	-47.7697	-70.6712	22.9015	47.7973
6944	0.294903	-58.7996	-79.8058	21.0062	68.2442
6946	0.192048	-50.8454	-80.7564	29.911	41.5832
6951	0.227286	-56.1022	-76.8429	20.7406	49.0774
6953	0.518594	-48.6781	-78.1774	29.4992	47.079
6958	NA	-50.1133	-72.5445	22.4313	34.6901
6959	0.302243	-59.3414	-75.8461	16.5046	69.3437
6961	0.67962	-57.0266	-77.6609	20.6343	68.1921
6962	0.204284	-61.0379	-79.2183	18.1804	44.0802
6967	1.13117	-56.8411	-74.3318	17.4907	17.3293
6968	0.293105	-51.7013	-81.7771	30.0758	56.1791
6970	0.357306	-58.5193	-79.2534	20.7341	63.5683
6973	0.379712	-55.7984	-74.1014	18.303	47.1758
6976	1.42463	-66.646	-79.5266	12.8806	65.9531
6977	0.285196	-52.5266	-78.3945	25.8679	44.9958
6979	0.272555	-53.8161	-75.486	21.6698	64.1076
6980	0.356959	-60.0524	-80.4848	20.4324	46.0265
6982	0.143311	-49.535	-70.0402	20.5052	23.106
6983	0.483074	-58.1964	-75.0267	16.8303	75.2963
6985	0.147921	-57.4161	-77.4639	20.0478	35.2816
6988	0.329565	-63.3134	-77.4977	14.1842	26.6473
6989	0.460137	-59.1465	-82.1708	23.0243	28.9517
6990	0.410473	-53.8374	-76.1761	22.3387	49.6158
6992	0.238735	-72.0006	-78.6327	6.63213	48.3861
6994	0.177629	-56.7726	-75.0129	18.2402	59.1277
6996	1.76718	-55.8077	-77.5675	21.7598	48.3178
6998	0.336765	-56.6188	-77.8251	21.2062	31.0393
7000	0.500864	-36.0489	-78.0402	41.9913	60.2669
7002	0.150853	-58.2999	-76.362	18.0621	79.5297
7004	0.262538	-55.4758	-76.0977	20.6219	35.328
7008	0.388369	-62.976	-75.2951	12.3191	71.5718
7011	0.406332	-51.4848	-74.4438	22.959	18.9179
7014	0.229515	-44.4266	-73.7885	29.362	-3.94945
7015	1.0023	-60.5261	-80.0455	19.5194	61.3424
7026	0.206625	-50.7268	-78.2006	27.4738	32.5438
7031	0.240139	-56.2036	-75.1779	18.9743	41.7452
7034	0.847853	-60.2411	-70.1657	9.92463	42.7227
7035	0.218221	-54.5251	-82.1295	27.6044	62.5567
7062	0.537391	-52.1716	-73.7854	21.6138	58.7555
7069	0.562429	-53.4301	-76.3622	22.932	13.1105
7071	0.38689	-45.5093	-66.7192	21.2099	51.7071
7075	0.144677	-59.0321	-83.4766	24.4445	71.1038
7078	0.343972	-55.8984	-79.6262	23.7278	57.7645
7080	0.443982	-69.3581	-82.5493	13.1912	42.6661
7092	0.348883	-61.301	-77.9306	16.6296	37.6668
7094	NA	-38.9594	-79.1702	40.2108	26.071
7098	NA	-58.8076	-76.9233	18.1157	48.2326
7100	0.600442	-56.8837	-81.3275	24.4438	49.3466
7102	0.476592	-62.2607	-81.8612	19.6006	54.7879
7105	0.26034	-59.5683	-79.6219	20.0537	59.1529
7110	0.150559	-48.4182	-74.91	26.4918	82.3203
7123	0.447575	-61.4252	-77.4333	16.0081	50.8261
7126	0.143311	-52.8167	-81.3799	28.5631	-19.804
7128	0.156241	-46.6872	-73.4336	26.7463	24.4838
7135	0.0557249	-56.2917	-83.4	27.1083	34.7719
7139	0.300517	-44.9539	-78.0798	33.126	36.3749
7141	1.74404	-58.7824	-75.661	16.8787	65.016
7143	NA	-65.1363	-79.4258	14.2895	47.1432
7145	0.394371	-64.7598	-82.0796	17.3198	58.6587
7147	0.343805	-51.9816	-77.0507	25.0692	63.5909
7150	0.133908	-48.2166	-79.4976	31.281	33.7309
7151	0.844346	-53.9127	-77.8549	23.9422	47.9274
7158	0.252432	-55.8321	-76.6903	20.8582	80.6007
7163	0.437329	-51.5006	-78.6483	27.1477	35.2666
7164	0.300576	-60.389	-81.8007	21.4117	73.4045
7165	0.349198	-58.5448	-83.1517	24.607	69.1677
7166	0.354636	-45.0939	-78.5031	33.4092	70.0444
7169	0.422641	-62.4951	-80.9969	18.5018	73.0244
7178	NA	-47.2113	-75.6159	28.4046	85.0135
7181	0.359738	-49.9427	-78.5652	28.6225	53.662
7186	0.337219	-54.7137	-81.6	26.8863	57.0615
7188	0.134029	-40.8541	-76.8666	36.0125	92.323
7199	0.119208	-39.7105	-72.6966	32.986	79.6564
7201	0.569455	-43.038	-73.317	30.279	46.5162
7205	0.177201	-44.5115	-75.9941	31.4827	41.0483
7206	0.0604292	-38.092	-74.8718	36.7799	47.9386
7224	0.202605	-47.6493	-75.8895	28.2402	96.3456
7227	0.613452	-53.7685	-72.7473	18.9788	75.3136
7229	0.507962	-55.3507	-77.3808	22.03	65.8849
7231	1.10219	-45.5657	-74.5165	28.9508	49.6351
7244	0.257809	-29.6184	-72.9673	43.3489	26.0217
7252	0.382413	-57.8186	-78.713	20.8944	24.6927
7255	0.336883	-38.0663	-74.3707	36.3044	60.2852
7258	0.300702	-54.9735	-73.3678	18.3943	50.7694
7260	1.05611	-60.729	-71.3208	10.5918	44.9895
7263	0.332953	-56.8225	-78.4048	21.5823	-27.6213
7270	0.560247	-59.3928	-74.3904	14.9976	55.4306
7275	0.19191	-48.0104	-73.4652	25.4549	57.5437
7277	0.506018	-59.5184	-76.5055	16.9871	57.7684
7280	0.541304	-60.8404	-73.4177	12.5773	55.1739
7282	0.301933	-41.6449	-74.136	32.4911	42.7416
7283	0.200702	-54.5895	-78.7315	24.142	-3.44337
7284	0.0835272	-57.2542	-77.2441	19.9899	30.2677
7291	0.0467786	-48.1932	-72.0719	23.8787	25.1964
7296	0.346663	-56.1489	-70.6708	14.522	17.6134
7300	NA	-58.4907	-76.3115	17.8208	40.7448
7306	0.332561	-64.1393	-74.6332	10.4939	25.0773
7307	0.580274	-67.2488	-75.5019	8.2531	60.5971
7310	0.474939	-51.8551	-68.2831	16.428	56.4211
7316	0.735983	-44.3998	-74.6818	30.282	56.3287
7320	0.538126	-60.9943	NA	NA	53.1116
7330	NA	-56.6637	-80.7294	24.0656	77.7789
7331	0.338875	-54.7784	-76.8262	22.0478	18.4628
7333	0.298969	-56.0742	-77.3265	21.2523	33.213
7337	0.332829	-54.321	-75.9085	21.5875	6.65594
7340	0.308604	-55.716	-78.3281	22.6121	51.3056
7343	NA	-58.9124	-76.8263	17.9139	53.3879
7344	0.41353	-58.5906	-76.1649	17.5743	79.0868
7346	0.267885	-62.6641	-72.8496	10.1855	57.3126
7351	0.521679	-61.7607	-78.1097	16.349	73.8796
7353	0.458437	-54.036	-79.5477	25.5117	21.8344
7354	0.353797	-45.2561	-83.1559	37.8999	48.2779
7355	0.144188	-44.3671	-79.7345	35.3674	43.2329
7372	1.69523	-49.4675	-89.9548	40.4873	51.071
7373	0.388166	-61.5701	-69.0159	7.44581	48.4008
7378	0.157268	-68.4703	-82.5634	14.0931	42.7193
7379	0.195982	-49.7973	-74.2241	24.4268	98.8146
7382	0.131861	-65.369	-82.6934	17.3244	63.7298
7384	0.312421	-54.8063	-68.5535	13.7471	45.0291
7390	0.594993	-63.2941	-79.8329	16.5388	55.7712
7391	NA	-61.314	-79.2969	17.9829	82.6373
7392	NA	-40.0002	-74.8576	34.8574	19.2057
7394	0.251729	-59.3596	-81.5799	22.2203	70.3007
7397	0.334429	-52.3762	-72.6411	20.2649	87.2829
7405	0.128362	-52.4718	NA	NA	42.5083
7408	0.103178	-48.0356	-79.9924	31.9568	88.6864
7411	0.813071	-61.1892	-78.0923	16.9031	53.5341
7418	0.435047	-51.7816	-78.585	26.8034	61.295
7424	0.199629	-47.2629	-80.4445	33.1817	76.3514
7430	0.802198	-63.6498	-79.8704	16.2206	71.7124
7438	NA	-52.1805	-83.4192	31.2387	51.8452
7446	0.110506	-64.3987	-83.673	19.2743	46.2662
7449	0.709397	-54.4062	-78.4972	24.091	27.8742
7460	0.242006	-57.0858	-80.651	23.5652	31.0598
7472	NA	-42.568	-73.9335	31.3655	35.6443
7477	NA	-63.1659	-84.8412	21.6752	68.2407
7479	0.151798	-50.6267	-75.6797	25.053	56.0937
7482	0.343991	-55.0603	-76.6499	21.5896	7.55772
7483	0.260786	-53.2312	-75.1017	21.8705	15.4361
7490	0.303615	-56.183	-75.7696	19.5866	35.3988
7492	0.355035	-52.5724	-76.9186	24.3463	68.5535
7496	0.197949	-49.7095	-78.5079	28.7983	58.8162
7498	0.37289	-67.2439	-81.5622	14.3183	37.0146
7502	0.33749	-65.6205	-78.0773	12.4568	25.2643
7504	0.515448	-59.9242	-78.8965	18.9723	38.7263
7506	0.359142	-63.605	-80.4464	16.8414	25.3032
7507	0.103723	-57.3229	-73.8931	16.5702	35.9032
7508	0.52583	-63.1798	-73.8582	10.6784	66.9362
7514	0.652033	-56.6775	-79.5889	22.9114	22.7102
7515	0.489527	-60.6375	-78.1492	17.5117	10.2722
7520	0.328853	-61.6735	-75.9261	14.2526	51.404
7521	0.412875	-60.1146	-75.0619	14.9473	41.481
7522	0.303691	-48.4195	-83.0644	34.6449	46.2703
7523	0.476897	-67.5266	-71.0898	3.56322	52.9463
7525	1.15004	-60.2319	-71.388	11.1561	7.29468
8213	NA	-47.7978	-71.4451	23.6473	33.0204
8214	0.459084	-59.9305	-76.472	16.5416	68.0973
8215	0.352847	-49.1948	-72.2091	23.0143	26.7785
8231	NA	-58.313	-80.3071	21.9941	55.6297
8235	0.730096	-53.7068	-72.5054	18.7986	71.9108
8236	0.508174	-63.3828	-75.682	12.2993	26.9847
8239	0.0947438	-49.5912	-77.4805	27.8894	45.7764
8240	NA	-45.9595	-72.8639	26.9044	55.349
8241	0.183654	-43.7101	-73.6487	29.9386	65.7236
8242	0.137563	-55.5539	-76.8788	21.3249	65.3832
8256	NA	-48.0352	-75.1695	27.1343	46.4265
8271	0.457805	-51.5413	-81.6488	30.1076	41.3769
8274	0.602089	-45.8827	-80.4898	34.6071	31.3923
8275	0.354915	-49.4878	-77.7918	28.304	38.474
8296	0.303776	-53.6216	-75.7917	22.1701	22.3661
8297	0.285676	-60.6145	-77.5024	16.8879	60.0462
8300	0.251095	-62.8773	-78.7202	15.8429	39.5637
8304	0.643299	-66.6116	-82.9861	16.3745	43.2145
8306	0.436042	-62.6002	-75.5357	12.9355	27.5415
8310	1.07097	-59.3679	-73.1384	13.7704	48.2685
8311	0.199406	-51.8302	-82.3833	30.5531	33.3687
8314	0.333907	-61.038	-77.9965	16.9585	67.5395
8323	0.170027	-59.4075	-74.0305	14.6229	55.9341
8325	0.273419	-61.9959	-76.7135	14.7176	52.7122
8326	0.231503	-50.9684	-78.7959	27.8275	42.5163
8329	0.478553	-50.5314	-73.9242	23.3928	9.63859
8343	0.0913934	-52.3132	-75.6734	23.3602	28.6984
8351	0.148053	-51.7425	-71.5388	19.7963	26.6809
8354	0.448353	-57.9187	-79.6002	21.6815	38.7946
8365	0.476333	-56.0586	-75.3877	19.3291	1.27587
8374	0.313917	-58.8075	-74.7489	15.9414	36.3282
8376	0.363173	-62.1957	-75.9124	13.7167	96.7741
8378	0.467642	-58.1981	-74.4745	16.2765	33.0896
8387	0.326506	-60.3495	-75.4529	15.1034	51.659
8389	1.32769	-67.7523	-71.8907	4.13847	39.7801
8412	1.21086	-66.8881	-75.8531	8.96497	23.5018
8420	NA	-45.077	-84.1679	39.0909	38.8953
8424	0.661931	-67.0202	-80.3434	13.3232
8610	0.267641	-57.9332	-79.9754	22.0422
8692	0.515493	-56.7637	-73.3775	16.6138
8796	0.550771	-55.4516	-74.393	18.9414
100000	0.364312	-54.2247	-78.6763	24.4516

## Sheet: Figure 3
Individual data point Figure 3 and Statistical analysis
Figure 3B
	Two-way ANOVA with contrasts post-hoc				Fit: lm(formula = vector_angle ~ int, data = Data)
	Col0.0.24 - exad1-1.0.24 == 0				Linear Hypotheses:
	Col0.0.24 - exad1-3.0.24 == 0				Estimate Std. Error t value Pr(>|t|)
	Col0.100.24 - exad1-1.100.24 == 0 ***				Col0.0.24 - exad1-1.0.24 == 0 -1.99992 3.69543 -0.541 1.0000
	Col0.100.24 - exad1-3.100.24 == 0 ***				Col0.0.24 - exad1-3.0.24 == 0 -0.23534 3.65068 -0.064 1.0000
	Col0.0.48 - exad1-1.0.48 == 0				Col0.100.24 - exad1-1.100.24 == 0 -27.88473 3.65648 -7.626 <0.001
	Col0.0.48 - exad1-3.0.48 == 0				Col0.100.24 - exad1-3.100.24 == 0 -24.26621 3.76008 -6.454 <0.001
	Col0.100.48 - exad1-1.100.48 == 0 ***				Col0.0.48 - exad1-1.0.48 == 0 0.04947 3.69543 0.013 1.0000
	Col0.100.48 - exad1-3.100.48 == 0 ***				Col0.0.48 - exad1-3.0.48 == 0 1.68021 3.65068 0.460 1.0000
	Col0.0.72 - exad1-1.0.72 == 0				Col0.100.48 - exad1-1.100.48 == 0 -22.96035 3.65648 -6.279 <0.001
	Col0.0.72 - exad1-3.0.72 == 0				Col0.100.48 - exad1-3.100.48 == 0 -20.47458 3.76008 -5.445 <0.001
	Col0.100.72 - exad1-1.100.72 == 0 ***				Col0.0.72 - exad1-1.0.72 == 0 3.32738 3.69543 0.900 0.9999
	Col0.100.72 - exad1-3.100.72 == 0 ***				Col0.0.72 - exad1-3.0.72 == 0 7.44000 3.65068 2.038 0.5705
					Col0.100.72 - exad1-1.100.72 == 0 -20.03705 3.65648 -5.480 <0.001
					Col0.100.72 - exad1-3.100.72 == 0 -17.19674 3.76008 -4.574 <0.001
	---
	Signif. codes: 0 ‘***’ 0.001 ‘**’ 0.01 ‘*’ 0.05 ‘.’ 0.1 ‘ ’ 1
	(Adjusted p values reported -- single-step method)
Figure 3C
		48H
		Levene	0.50807
		Shapiro-Wilk	0.000647874
		Kruskal-Wallis	0.00249719
		1-Way ANOVA Dunn's multiple comparisons test + BH correction	Summary	Adjusted P Value
		Col-0	a
		exad1-1	b
		exad1-3	b
		Col-0 vs exad1-1		0.000835662
		Col-0 vs exad1-3		0.0393418
		exad1-1 vs exad1-3		0.0662381
		72H
		Levene	0.264734
		Shapiro-Wilk	0.854543
		Kruskal-Wallis	7.15237e-05
		1-Way ANOVA Dunn's multiple comparisons test + BH correction	Summary	Adjusted P Value
		Col-0	a
		exad1-1	b
		exad1-3	b
		Col-0 vs exad1-1		0.00043115
		Col-0 vs exad1-3		8.18225e-05
		exad1-1 vs exad1-3		0.27148
Figure 3D
Student’s T-test.		compared to Col-0
	genotype	treatment	tissue	treat time	system	replicates	Na	K
	Col-0	Control	shoot	4d	hydroponic	1	179.713	50822.5
	Col-0	Control	shoot	4d	hydroponic	2	483.188	61483.3
	Col-0	Control	shoot	4d	hydroponic	3	540.695	50355.7
	Col-0	Control	shoot	4d	hydroponic	4	514.834	55796.7
	exad1-1	Control	shoot	4d	hydroponic	1	291.053	41953.3
	exad1-1	Control	shoot	4d	hydroponic	2	215.861	36050.1
	exad1-1	Control	shoot	4d	hydroponic	3	232.339	39171.1
	exad1-1	Control	shoot	4d	hydroponic	4	606.755	63643.4
	Col-0	NaCl150mM	shoot	4d	hydroponic	1	88820.9	31529.2
	Col-0	NaCl150mM	shoot	4d	hydroponic	2	96350.1	33864.6
	Col-0	NaCl150mM	shoot	4d	hydroponic	3	105969	40924
	Col-0	NaCl150mM	shoot	4d	hydroponic	4	95128	32751.4
	exad1-1	NaCl150mM	shoot	4d	hydroponic	1	68626.1	39330.2
	exad1-1	NaCl150mM	shoot	4d	hydroponic	2	86383.7	37621.6
	exad1-1	NaCl150mM	shoot	4d	hydroponic	3	85865.9	48748.1
	exad1-1	NaCl150mM	shoot	4d	hydroponic	4	101369	42850.6
ratio NaCl/control
	SEM				Student’s T-test.		compared to Col-0
		Col-0	exad-1		Signif. codes: 0 ‘***’ 0.001 ‘**’ 0.01 ‘*’ 0.05 ‘.’ 0.1 ‘ ’ 1
	Na	8.24404	27.1589		T-test			T-test
	K	0.0385777	0.0543681			exad-1			exad-1
					Na	0.00501587		K	0.00440606

## Sheet: Figure 4
Individual data point Figure 4 and Statistical analysis
Figure 4C
		Fucose	Rhamnose	Arabinose	Galactose	Xylose	Mannose
Average
Col-0 ctrl	mock	4.10127	10.2757	30.342	29.9215	21.1128	4.24668
Col-0 NaCl	NaCl	3.921	10.107	30.8643	31.2029	19.8904	4.0144
exad1-1 ctrl	mock	4.31749	10.4193	29.6335	28.5357	22.4183	4.67576
exad1-1 NaCl	NaCl	4.06252	10.2414	29.6977	31.8332	20.0958	4.06934
exad1-3 ctrl	mock	4.29923	10.3534	29.6738	29.4953	21.7623	4.41602
exad1-3 NaCl	NaCl	4.12915	10.4173	29.8966	30.2613	20.9174	4.37825
sd
Col-0	mock	0.0318574	0.149878	0.240686	0.107697	0.221366	0.094514
Col-0	NaCl	0.0162106	0.0166126	0.099705	0.214843	0.189007	0.0470144
exad 1-1	mock	0.0744253	0.0664936	0.382103	0.245067	0.099171	0.112576
exad 1-1	NaCl	0.0866074	0.105935	0.166056	0.487334	0.3374	0.039784
exad 1-3	mock	0.0716484	0.126726	0.171578	0.274939	0.127764	0.141306
exad 1-3	NaCl	0.0794137	0.120283	0.21064	0.131268	0.22826	0.105692
* less than 0.05 ** less than 0.01, *** less than 0.001 Student's t-test
arabinose
Col-0 NaCl vs exad1-1 NaCl	***	0.000477068
Col-0 NaCl vs exad1-1 NaCl	***	0.00198022
Galactose
Col-0 ctrl vs Col-0 NaCl	***	0.000764296
exad1-1 ctrl vs exad1-1 NaCl	***	0.000470225
exad1-3 ctrl vs exad1-3 NaCl	*	0.0121142
Xylose
Col-0 ctrl vs Col-0 NaCl	***	0.0018981
exad1-1 ctrl vs exad1-1 NaCl	***	0.000333291
exad1-3 ctrl vs exad1-3 NaCl	**	0.00501125
Individual data point Figure 5C Neutral Cell Wall analysis		Fucose	Rhamnose	Arabinose	Galactose	Xylose	Mannose
Raw data		[mol %]	[mol %]	[mol %]	[mol %]	[mol %]	[mol %]
Col-0 (exad)	m1	4.07763	10.4392	30.0674	29.9571	21.1032	4.35546
	m2	4.1375	10.243	30.5164	30.007	20.8964	4.1998
	m3	4.08869	10.1449	30.4423	29.8006	21.3388	4.18476
	N1	3.91007	10.0969	30.9791	31.1339	19.9169	3.96302
	N2	3.93963	10.1262	30.8135	31.031	20.0648	4.0249
	N3	3.91331	10.098	30.8002	31.4437	19.6896	4.05527
exad1-1	m1	4.25516	10.4344	29.4124	28.7205	22.5302	4.64738
	m2	4.39989	10.3465	30.0747	28.2577	22.3411	4.5801
	m3	4.29742	10.4769	29.4134	28.6288	22.3837	4.79981
	N1	4.00555	10.1723	29.8138	31.732	20.2057	4.07065
	N2	4.01983	10.3633	29.5075	32.3632	19.7172	4.02892
	N3	4.16219	10.1885	29.7718	31.4045	20.3646	4.10846
exad1-3	m1	4.26063	10.4831	29.4756	29.44	21.7629	4.5777
	m2	4.25516	10.2299	29.7708	29.7937	21.6342	4.31616
	m3	4.3819	10.3471	29.7748	29.2523	21.8897	4.35419
	N1	4.11473	10.2948	29.7539	30.1973	21.1809	4.45829
	N2	4.21479	10.4219	30.1385	30.1742	20.7922	4.25844
	N3	4.05794	10.5353	29.7973	30.4123	20.7792	4.41801

## Sheet: Figure 5
Individual data point Figure 5 and Statistical analysis
Figure 5B
Elongation zone nm			one-way ANOVA and Tukey’s HSD test (α = 0.05).							Maturation zone nm			one-way ANOVA and Tukey’s HSD test (α = 0.05).
304.924	1	Col-0								78.428	1	Col-0
313.313	1	Col-0								81.927	1	Col-0
412.946	1	Col-0								95.558	1	Col-0
134.166	1	Col-0								82.9	1	Col-0
115.516	1	Col-0								102.426	1	Col-0
125.424	1	Col-0								98.524	1	Col-0
151.465	1	Col-0								100.725	1	Col-0
123.493	1	Col-0								85.029	1	Col-0
148.794	1	Col-0								117.482	1	Col-0
220.703	1	Col-0								119.999	1	Col-0
210.534	1	Col-0								106.908	1	Col-0
262.89	1	Col-0								112.83	1	Col-0
226.121	1	Col-0								142.582	1	Col-0
197.386	1	Col-0								126.666	1	Col-0
241.556	1	Col-0								156.81	1	Col-0
375.679	1	Col-0								242.536	1	Col-0
295.375	1	Col-0								242.536	1	Col-0
308.396	1	Col-0								244.857	1	Col-0
105.387	1	Col-0								144.621	1	Col-0
93.255	1	Col-0								164.709	1	Col-0
107.893	1	Col-0								183.033	1	Col-0
129.896	1	Col-0								127.794	1	Col-0
311.45	1	Col-0								108.508	1	Col-0
117.71	1	Col-0								141.117	1	Col-0
211.892	1	Col-0								115.285	1	Col-0
241.08	1	Col-0								155.671	1	Col-0
260.342	1	Col-0								116.739	1	Col-0
416.136	1	Col-0								174.378	1	Col-0
266.43	1	Col-0								185.645	1	Col-0
242.111	1	Col-0								155.229	1	Col-0
358.513	1	Col-0								117.499	1	Col-0
264.534	1	Col-0								136.308	1	Col-0
270.061	1	Col-0								158.397	1	Col-0
282.229	1	Col-0								129.167	1	Col-0
269.66	1	Col-0								174.508	1	Col-0
275.597	1	Col-0								137.37	1	Col-0
112.082	1	Col-0								196.81	1	Col-0
100.787	1	Col-0								224.029	1	Col-0
98.83	1	Col-0								264.405	1	Col-0
120.185	1	Col-0								185.463	1	Col-0
114.469	1	Col-0								162.045	1	Col-0
118.199	1	Col-0								148.049	1	Col-0
130.314	1	Col-0								129.118	1	Col-0
126.8	1	Col-0								145.267	1	Col-0
102.516	1	Col-0								129.504	1	Col-0
137.603	1	Col-0								82.678	1	Col-0
147.037	1	Col-0								81.7	1	Col-0
143.016	1	Col-0								91.035	1	Col-0
114.445	1	Col-0								108.928	1	Col-0
136.079	1	Col-0								74.75	1	Col-0
97.252	1	Col-0								125.631	1	Col-0
175.669	1	Col-0								221.42	1	Col-0
187.144	1	Col-0								251.343	1	Col-0
173.208	1	Col-0								143.663	1	Col-0
154.265	2	exad1-1								170.041	1	Col-0
140.142	2	exad1-1								253.113	1	Col-0
143.104	2	exad1-1								224.913	1	Col-0
210.71	2	exad1-1								170.809	1	Col-0
233.477	2	exad1-1								186.662	1	Col-0
186.218	2	exad1-1								163.011	1	Col-0
238.997	2	exad1-1								301.842	1	Col-0
196.513	2	exad1-1								327.03	1	Col-0
238.955	2	exad1-1								351.565	1	Col-0
387.559	2	exad1-1								147.566	2	exad1-1
352.82	2	exad1-1								159.846	2	exad1-1
390.258	2	exad1-1								159.523	2	exad1-1
377.782	2	exad1-1								177.998	2	exad1-1
387.809	2	exad1-1								182.807	2	exad1-1
271.121	2	exad1-1								208.86	2	exad1-1
563.527	2	exad1-1								173.324	2	exad1-1
528.627	2	exad1-1								201.62	2	exad1-1
475.668	2	exad1-1								248.909	2	exad1-1
717.692	2	exad1-1								263.206	2	exad1-1
735.82	2	exad1-1								198.624	2	exad1-1
592.042	2	exad1-1								238.416	2	exad1-1
163.078	2	exad1-1								329.333	2	exad1-1
160.538	2	exad1-1								352.707	2	exad1-1
159.923	2	exad1-1								306.17	2	exad1-1
1293.61	2	exad1-1								256.32	2	exad1-1
1019.01	2	exad1-1								275.045	2	exad1-1
655.399	2	exad1-1								254.608	2	exad1-1
175.661	2	exad1-1								574.436	2	exad1-1
166.631	2	exad1-1								568.595	2	exad1-1
198.148	2	exad1-1								573.45	2	exad1-1
394.561	2	exad1-1								354.32	2	exad1-1
377.923	2	exad1-1								391.423	2	exad1-1
314.03	2	exad1-1								355.543	2	exad1-1
386.681	2	exad1-1								285.425	2	exad1-1
358.43	2	exad1-1								283.531	2	exad1-1
372.969	2	exad1-1								674.227	2	exad1-1
220.706	2	exad1-1								255.385	2	exad1-1
193.687	2	exad1-1								212.79	2	exad1-1
217.666	2	exad1-1								249.71	2	exad1-1
331.384	2	exad1-1								152.976	2	exad1-1
352.016	2	exad1-1								197.153	2	exad1-1
337.666	2	exad1-1								204.726	2	exad1-1
462.55	2	exad1-1								394.85	2	exad1-1
433.49	2	exad1-1								385.837	2	exad1-1
545.231	2	exad1-1								424.674	2	exad1-1
540.408	2	exad1-1								460.017	2	exad1-1
403.449	2	exad1-1								383.641	2	exad1-1
402.143	2	exad1-1								410.502	2	exad1-1
310.171	3	exad1-3								199.461	2	exad1-1
368.314	3	exad1-3								222.705	2	exad1-1
274.454	3	exad1-3								269.647	2	exad1-1
249.757	3	exad1-3								299.444	2	exad1-1
279.089	3	exad1-3								335.672	2	exad1-1
330.541	3	exad1-3								236.725	2	exad1-1
444.765	3	exad1-3								428.961	2	exad1-1
449.903	3	exad1-3								348.122	2	exad1-1
448.903	3	exad1-3								833.874	2	exad1-1
572.158	3	exad1-3								834.606	2	exad1-1
586.285	3	exad1-3								1193.94	2	exad1-1
314.775	3	exad1-3								1062.47	2	exad1-1
449.524	3	exad1-3								305.112	2	exad1-1
350.8	3	exad1-3								375.387	2	exad1-1
416.096	3	exad1-3								379.677	2	exad1-1
457.915	3	exad1-3								392.677	2	exad1-1
724.067	3	exad1-3								454.876	2	exad1-1
381.425	3	exad1-3								441.51	2	exad1-1
688.328	3	exad1-3								611.003	2	exad1-1
701.166	3	exad1-3								685.292	2	exad1-1
120.097	3	exad1-3								602.993	2	exad1-1
158.967	3	exad1-3								683.367	2	exad1-1
149.693	3	exad1-3								542.363	2	exad1-1
177.409	3	exad1-3								520.727	2	exad1-1
159.468	3	exad1-3								240.615	3	exad1-3
166.098	3	exad1-3								243.521	3	exad1-3
226.397	3	exad1-3								186.669	3	exad1-3
225.131	3	exad1-3								191.721	3	exad1-3
247.539	3	exad1-3								216.956	3	exad1-3
723.521	3	exad1-3								245.925	3	exad1-3
701.011	3	exad1-3								209.606	3	exad1-3
721.85	3	exad1-3								242.014	3	exad1-3
347.131	3	exad1-3								206.417	3	exad1-3
315.771	3	exad1-3								428.788	3	exad1-3
400.888	3	exad1-3								398.186	3	exad1-3
433.078	3	exad1-3								410.69	3	exad1-3
458.208	3	exad1-3								377.768	3	exad1-3
430.721	3	exad1-3								262.72	3	exad1-3
324.032	3	exad1-3								328.272	3	exad1-3
366.317	3	exad1-3								224.548	3	exad1-3
250.627	3	exad1-3								342.255	3	exad1-3
387.292	3	exad1-3								381.154	3	exad1-3
497.34	3	exad1-3								387.026	3	exad1-3
393.919	3	exad1-3								417.462	3	exad1-3
602.267	3	exad1-3								412.657	3	exad1-3
628.959	3	exad1-3								463.808	3	exad1-3
678.264	3	exad1-3								488.987	3	exad1-3
419.235	3	exad1-3								467.333	3	exad1-3
438.628	3	exad1-3								227.233	3	exad1-3
361.859	3	exad1-3								203.701	3	exad1-3
155.159	4	xeg113-1								161.423	3	exad1-3
127.858	4	xeg113-1								422.974	3	exad1-3
148.344	4	xeg113-1								421.553	3	exad1-3
142.511	4	xeg113-1								436.011	3	exad1-3
165.063	4	xeg113-1								768.354	3	exad1-3
166.814	4	xeg113-1								566.366	3	exad1-3
147.03	4	xeg113-1								718.206	3	exad1-3
125.51	4	xeg113-1								156.83	3	exad1-3
200.265	4	xeg113-1								158.204	3	exad1-3
88.575	4	xeg113-1								131.653	3	exad1-3
96.091	4	xeg113-1								202.43	3	exad1-3
124.296	4	xeg113-1								203.623	3	exad1-3
298.814	4	xeg113-1								176.808	3	exad1-3
365.618	4	xeg113-1								287.362	3	exad1-3
300.984	4	xeg113-1								285.224	3	exad1-3
203.581	4	xeg113-1								314.845	3	exad1-3
243.566	4	xeg113-1								233.882	3	exad1-3
207.708	4	xeg113-1								278.639	3	exad1-3
165.803	4	xeg113-1								261.815	3	exad1-3
200	4	xeg113-1								652.671	3	exad1-3
190.537	4	xeg113-1								681.956	3	exad1-3
134.865	4	xeg113-1								416.937	3	exad1-3
197.812	4	xeg113-1								687.529	3	exad1-3
173.638	4	xeg113-1								527.91	3	exad1-3
209.432	4	xeg113-1								541.442	3	exad1-3
271.753	4	xeg113-1								300.496	3	exad1-3
319.438	4	xeg113-1								406.185	3	exad1-3
228.046	4	xeg113-1								409.375	3	exad1-3
270.095	4	xeg113-1								106.611	4	xeg113-1
269.614	4	xeg113-1								109.638	4	xeg113-1
410.919	4	xeg113-1								224.861	4	xeg113-1
247.44	4	xeg113-1								63.037	4	xeg113-1
248.354	4	xeg113-1								92.652	4	xeg113-1
157.523	4	xeg113-1								87.176	4	xeg113-1
160.008	4	xeg113-1								87.207	4	xeg113-1
184.928	4	xeg113-1								45.958	4	xeg113-1
213.797	4	xeg113-1								69.141	4	xeg113-1
179.137	4	xeg113-1								73.33	4	xeg113-1
228.399	4	xeg113-1								78.587	4	xeg113-1
157.021	4	xeg113-1								69.18	4	xeg113-1
119.898	4	xeg113-1								302.236	4	xeg113-1
177.15	4	xeg113-1								260.326	4	xeg113-1
176.095	4	xeg113-1								240.355	4	xeg113-1
128.543	4	xeg113-1								127.078	4	xeg113-1
190.452	4	xeg113-1								123.689	4	xeg113-1
315.891	4	xeg113-1								128.694	4	xeg113-1
245.171	4	xeg113-1								309.669	4	xeg113-1
284.417	4	xeg113-1								322.702	4	xeg113-1
316.228	4	xeg113-1								289.24	4	xeg113-1
240.66	4	xeg113-1								114.806	4	xeg113-1
212.52	4	xeg113-1								393.625	4	xeg113-1
103.979	5	xeg113-2								470.27	4	xeg113-1
89.446	5	xeg113-2								331.914	4	xeg113-1
124.446	5	xeg113-2								301.03	4	xeg113-1
205.384	5	xeg113-2								380.979	4	xeg113-1
178.651	5	xeg113-2								142.933	4	xeg113-1
184.003	5	xeg113-2								173.872	4	xeg113-1
192.603	5	xeg113-2								108.67	4	xeg113-1
234.524	5	xeg113-2								111.163	4	xeg113-1
156.406	5	xeg113-2								101.904	4	xeg113-1
97.143	5	xeg113-2								113.063	4	xeg113-1
140.865	5	xeg113-2								109.536	4	xeg113-1
120.043	5	xeg113-2								130.693	4	xeg113-1
209.728	5	xeg113-2								156.594	4	xeg113-1
212.913	5	xeg113-2								129.271	4	xeg113-1
259.713	5	xeg113-2								119.555	4	xeg113-1
171.979	5	xeg113-2								106.26	4	xeg113-1
190.078	5	xeg113-2								296.703	4	xeg113-1
171.534	5	xeg113-2								258.651	4	xeg113-1
168.758	5	xeg113-2								231.031	4	xeg113-1
165.272	5	xeg113-2								84.87	5	xeg113-2
143.327	5	xeg113-2								101.778	5	xeg113-2
152.446	5	xeg113-2								67.016	5	xeg113-2
110.96	5	xeg113-2								115.588	5	xeg113-2
117.032	5	xeg113-2								128.154	5	xeg113-2
166.18	5	xeg113-2								137.042	5	xeg113-2
154.913	5	xeg113-2								182.802	5	xeg113-2
179.144	5	xeg113-2								105.722	5	xeg113-2
133.922	5	xeg113-2								174.321	5	xeg113-2
98.14	5	xeg113-2								111.375	5	xeg113-2
104.062	5	xeg113-2								107.956	5	xeg113-2
121.422	5	xeg113-2								88.664	5	xeg113-2
119.196	5	xeg113-2								83.723	5	xeg113-2
138.682	5	xeg113-2								117.971	5	xeg113-2
116.344	5	xeg113-2								136.216	5	xeg113-2
163.345	5	xeg113-2								255.049	5	xeg113-2
137.282	5	xeg113-2								311.202	5	xeg113-2
292.109	5	xeg113-2								205.627	5	xeg113-2
347.43	5	xeg113-2								173.372	5	xeg113-2
480.514	5	xeg113-2								211.245	5	xeg113-2
161.29	5	xeg113-2								264.466	5	xeg113-2
150.538	5	xeg113-2								68.787	5	xeg113-2
183.112	5	xeg113-2								91.43	5	xeg113-2
333.265	5	xeg113-2								94.919	5	xeg113-2
347.217	5	xeg113-2								106.885	5	xeg113-2
344.55	5	xeg113-2								98.291	5	xeg113-2
227.595	5	xeg113-2								98.072	5	xeg113-2
180.021	5	xeg113-2								96.172	5	xeg113-2
123.493	5	xeg113-2								131.822	5	xeg113-2
173.381	5	xeg113-2								481.098	5	xeg113-2
112.636	5	xeg113-2								204.982	5	xeg113-2
182.919	5	xeg113-2								51.848	5	xeg113-2
106.541	5	xeg113-2								143.73	5	xeg113-2
115.169	5	xeg113-2								140.239	5	xeg113-2
96.092	5	xeg113-2								102.724	5	xeg113-2
361.615	5	xeg113-2								137.01	5	xeg113-2
245.098	5	xeg113-2								140.192	5	xeg113-2
213.056	5	xeg113-2								122.931	5	xeg113-2
221.923	5	xeg113-2								131.693	5	xeg113-2
283.064	5	xeg113-2								97.571	5	xeg113-2
215.87	5	xeg113-2								112.833	5	xeg113-2
342.948	5	xeg113-2								135.043	5	xeg113-2
327.283	5	xeg113-2								96.537	5	xeg113-2
361.161	5	xeg113-2								71.702	5	xeg113-2
262.507	5	xeg113-2								103.447	5	xeg113-2
337.641	5	xeg113-2								79.832	5	xeg113-2
337.641	5	xeg113-2								68.97	5	xeg113-2
										127.34	5	xeg113-2
										99.012	5	xeg113-2
										115.255	5	xeg113-2
										265.337	5	xeg113-2
										84.6	5	xeg113-2
										88.894	5	xeg113-2
										87.319	5	xeg113-2
										163.337	5	xeg113-2
										114.079	5	xeg113-2
										131.166	5	xeg113-2
Figure 5C
One way ANOVA		p value
Col0 vs exad1-1		0.0145
Col0 vs exad-1-3		0.0025
exad1-1 vs exad 1-3		0.1221
3600	Col-0 NaCl
3600	Col-0 NaCl
3840	Col-0 NaCl
3840	Col-0 NaCl
3300	Col-0 NaCl
3300	Col-0 NaCl
3660	Col-0 NaCl
3660	Col-0 NaCl
3840	Col-0 NaCl
3840	Col-0 NaCl
4020	Col-0 NaCl
4140	Col-0 NaCl
4080	Col-0 NaCl
3840	Col-0 NaCl
4260	Col-0 NaCl
4020	Col-0 NaCl
4200	Col-0 NaCl
4080	Col-0 NaCl
3960	Col-0 NaCl
4560	Col-0 NaCl
3660	Col-0 NaCl
3180	Col-0 NaCl
3360	Col-0 NaCl
3000	Col-0 NaCl
3540	Col-0 NaCl
2700	Col-0 NaCl
3120	Col-0 NaCl
3300	exad1-1
3480	exad1-1
3420	exad1-1
3540	exad1-1
3180	exad1-1
3180	exad1-1
3420	exad1-1
3360	exad1-1
3600	exad1-1
3540	exad1-1
3900	exad1-1
4200	exad1-1
4080	exad1-1
3720	exad1-1
3720	exad1-1
3840	exad1-1
3720	exad1-1
3780	exad1-1
3720	exad1-1
3480	exad1-1
3600	exad1-1
3540	exad1-1
3660	exad1-1
3780	exad1-1
3420	exad1-1
3600	exad1-1
3300	exad1-1
3180	exad1-1
3180	exad1-1
3300	exad1-1
3000	exad1-1
2940	exad1-1
2940	exad1-1
3060	exad1-1
2760	exad1-1
3060	exad1-3
3060	exad1-3
3000	exad1-3
2940	exad1-3
2880	exad1-3
3000	exad1-3
3000	exad1-3
2880	exad1-3
3360	exad1-3
3480	exad1-3
3900	exad1-3
3720	exad1-3
3660	exad1-3
3600	exad1-3
3660	exad1-3
3540	exad1-3
3600	exad1-3

## Sheet: Figure S1
Individual data point Figure S1 and Statistical analysis
Figure S1A
24 h			48 h			72h
Contrl	NaCl	NaNO3	Contrl	NaCl	NaNO3	Contrl	NaCl	NaNO3
-5.45	39.49	64.39	-11.64	58.77	42.16	0.75	56.15	25.93
57.71	75.7	82.71	-14.15	69.87	107.72	-8.77	26.32	13.33
-5.05	28.79	66.83	2.49	45.75	91.35	-9.02	8.22	51.93
-11.86	58.02	61.36	-11.62	48.61	36.18	-7.61	30.87	-0.64
0.14	34.74	53.09	-6.16	-3.93	78.16	-8.61	23.68	113.69
9.43	34.97	42.69	9.23	63.13	1.39	-11.32	24.34	65.15
5.8	86.83	59.99	-2.25	3.3	72.59	-5.13	-17.84	11.38
10.41	23.19	109.82	-23.62	97.67	69.08	-0.49	46.21	-8.29
5.13	38.02	27.75	-22.5	24.65	3.41	9.95	16.87	24.19
30.28	48.14	39.49	-9.75	12.91	101.28	-6.61	-9.09	24.58
-23.15	44.21	48.46	-0.07	87.6	32.98	-4.45	8.88	19.49
0.71	35.93	47	7.29	27.71	32.59	-23.17	35.25	1.98
-0.98	92.73	67.44	2.15	51.23	58.87	-12.93	22.06	87.22
0.52	65.95	29.82	-17.18	43.64	59.06	-14.76	50.96	19.53
-17.13	35.85	78.79	-24.54	28.77	13.52	-4.47	39.79	8.99
7.12	48.14	90	0	85.29	89.05	-6.6	27.89	78.32
12.35	55.31	46.06	-20.22	148.44	94.25	-17.25	20.03	36.91
-1.57	84.67	63.69	-4.28	63.58	53.7	-15.63	32.58	38.15
-0.04	98.6	53.8	3.94	86.09	72.22	11.7	58.62	69.44
-27.39	72.09	79.4	-3.18	45.9	69.96	-0.59	26.36	41.75
-10.34	40.56	68.76	-6.28	23.69	58.02	-12.11	33.82	41.3
8.38	63.44	86.99	-24.55	123.39	67.14	-19.03	35.51	100.5
-1.92	68.13	44.48	-1.36	73.86	28.02	-9.75	100.46	110.56
12.62	71.21	52.67	-14.92	62.74	51.11	-7.84	39.75	43.2
5.42	34.2	22.69	-6.07	86.54	87.3	-13.32	65.07	125.27
9.51	79.68	54.89	-6.95	13.61	19.95	-8.3	19.41	40.05
17.58	59.49	44.34	-3.19	15.85	37.06	-0.81	39.82	155.99
0.91	47.94	94.79	-8.51	37.62	70.29	-4.08	29.02	200.73
8.92	22.58	93.55	-17.05	36.3	28.72	-0.78	124.91	151.14
-19.59	65.14	71.3	-28.44	2.15	131.18	-15.08	39.15	58.26
25.39	85.97	-7.14	8.94	44.01	157.52	-3.09	36.31	77.11
39.13	39.33	52.1	7.41	140.19	16.7	-3.41	44.25	85.98
8.6	29.35	60.24	4.13	107.85	98.9	-4.79	82.63	67.18
-9.5	62.95	78.03	9	67.26	120.04	-7.11	53.24	106.77
12.21	73.63	55.92	-7.48	91.26	165.18	-3.58	2.15	18.12
13.89	43.14	64.85	1.42	25.39	39.13	-7.26	38.18	32.64
-10.65	50.25	117.46	3.71	49.34	11.44	-3.21	47.28	61.84
-2.64	69.23	140.47	2.04	61.33	79.8	-18.42	28.27	130.47
4.79	46.28	41.76	-19.21	81.37	146.97	-8.07	30.78	142.7
32.26	50.17	8.22	-15.05	8.08	103.41	-3.59	1.36	52.49
-3.3	47.36	28.13	-1.52	34.8	44.77	160.55	2.5	2.37
-26.65	35.94	60.41	-10.91	35.86	37.74	-6.61	43.1	98.23
-10.24	34.53	64.9	-1.03	40.04	44.67	-5.68	21.57	45.94
0.8	32.3	18.49	16.75	66.46	10.84	-5.74	31.71	68.14
-13.74	39.14	43.13	9.63	28.84	2.26	-14.12	75	44.23
13.15	65.73	-5.17	-2.2	9.4	143.96	-13.52	37.55	128.04
-5.63	54.52	80.99	-3.55	22.97	83.87	-8.74	51.44	27.48
2.79	60.68	87.75	-7.26	13.19	-4.82	-27.82	40.36	17.67
-17.97	23.55	69.88	12.74	29.15	63.73	-1.32	68.4	60.61
11.31	44.07	43.25	-4.94	49.36	33.46	-21.2	28.17	46.15
	31.48	87.9	6.94	51.09	63.73	-8.31	38.41	52.74
	48.62	110.17	-4.21	38.74	68.95	-5.47	86.45	21.36
	45.54	21.8	-0.9	43.72	92.17	-9.82	100.51	134.33
	25.97	91.87	-1.88	48.59	86.75	-15.98	60.04	77.15
	51.15	41.54	-5.43	37.55	32.97	0.01	34.66	23.12
	55.92	53.84	-12.78	-9.46	87.66	-6.83	50.69	12.74
	36.96	39.25	-11.42	22.97	114.49	-6.13	78.22	46.95
	51.24	66.52	-8.97	89.24	58.45	-4.2	35.07	152.25
	44.85	54.65	-3.89	71.88	100.62	7.33	26.18	59.03
	92.94	38.52	0.68	37.31	18.05	-20.34	52	65.98
	18.97	34.29	4.15	29.94	25.82	-14.25	22.08	28
	36.98	57.17	-6.95	88.81	124.08	-2.33	31.43	56.95
	75.02	68.97	3.95	6.96	90.54	-6.13	60.12	76.41
	43.11	67.56	-10.29	59.56	-4.77	-16.24	65.87	153.9
	69.38	66.73	-24.87	57.09	36.11	178.38	27.74	1.67
	21.98	84.03	-1.9	121.57	46.56	-2.56	13.38	4.7
	38.75	40.32	-6.96	38.59	8.25	-8.24	15.06
	52.89	40.2	-0.33	50.54	55.48	8.97	41.37
	24.33	99.51	10.77	79.25	91.11	-12.52	57.55
	38.27	100.25	-4.61	37.61	42.77	-5.83	32.07
	42.79	45.82	-4.55	-6.38	81.14	-27.63	52.19
	46.34	13.35	-4.71	73.13	34.63	-11.41	-10.8
	29.94	84.96	-11.95	0.29	162.08	11.28	64.01
	49.81	62.98	-24.35	-1.5	125.57	-4.75	47.89
	93.62	93.97	-4.85	20.8	26.75	-2.4
	-4.48	29.35	-14.2	85.28	145.05	1.96
	133.24	39.5	2.43	27.09	46.02	-2.84
	6.13	51.65	7.11	48.69	72.71	-14.85
	19.21	77.68	-7.32	32.4	14.88	-19.21
	37.72	42.04	-17.95	134.88	9.17	-15.35
	94.44	43.75	-15.62	106.28	154.69	-14.54
	41.66	112.11	-8.98	49.37		-13.39
	34.85	65.19	6.01	60.23		-5.4
	56.86	97.58	-2.07	48.02		-21.24
	84.77	48.38	-8.74	56.19		-1.87
	92.7	50.35	-14.88	18.83		-11.77
	70.54	37.02	-3.71	53.71		-14.21
	22.76		-9.11	35.8
			-1.19	-10.03
			-14.07	25.68
	Control	NaCl	NaNO3
0 h	90	90	90
24 h	2.8494	51.1262	59.9021
48 h	-5.47067	49.2354	65.0662
72 h	-4.03391	39.2096	61.0829
SEM	2.29101	2.48858	2.91917
	1.00864	3.62262	4.80312
	2.99172	2.95709	5.81064
24 h_ group1=control: group2=NaCl: group3=NaNO3
48 h_ group1=control: group2=NaCl: group3=NaNO3
72 h_ group1=control: group2=NaCl: group3=NaNO3

## Sheet: FigureS2
Individual data point Figure S2
Treatment	Genotype	timeCategory	RTD	SE_RTD
Control	1	0	50.5065	10.7915			Genotype	ABRC Stock number	line
Control	1	1	38.9609	12.572			1	CS22689	RRS-10
Control	1	2	34.3148	12.1065			2	CS28007	Aa-0
Control	1	3	34.3148	12.1065			3	CS28013	Alst-1
Control	1	4	26.9772	12.4497			4	CS28090	Blh-2
Control	1	5	24.9222	13.5328			5	CS28128	Ca-0
Control	1	6	24.9222	13.5328			6	CS28564	No-0
Control	1	7	24.9222	13.5328			7	CS28568	Nok-1
Control	1	8	20.7785	13.416			8	CS28725	Sav-0
Control	1	9	20.7785	13.416			9	CS28780	Tsu-0
Control	1	10	18.6861	14.4993			10	CS28787	Uk-1
Control	1	11	16.6141	12.4607			11	CS28804	Wa-1
Control	1	12	16.6141	12.4607			12	CS76087	Ag-0
Control	1	13	14.8636	13.324			13	CS76091	An-1
Control	1	14	14.8636	13.324			14	CS76097	Bla-1
Control	1	15	12.3916	12.49			15	CS76098	Blh-1
Control	1	16	12.0073	12.5945			16	CS76101	Br-0
Control	1	17	12.0073	12.5945			17	CS76105	Bur-0
Control	1	18	11.043	11.6585			18	CS76106	C24
Control	1	19	10.7365	11.8752			19	CS76109	Can-0
Control	1	20	10.5295	11.9287			20	CS76113	Col-0
Control	1	21	9.56496	10.9978
Control	1	22	9.17185	11.2832
Control	1	23	8.7759	10.6965
Control	1	24	8.63484	10.8035
Control	1	25	8.63484	10.8035
Control	1	26	7.95747	9.97661
Control	1	27	8.38389	9.75806
Control	1	28	8.80283	9.57421
Control	1	29	8.80283	9.57421
Control	1	30	8.83018	9.36748
Control	1	31	8.91068	9.44501
Control	1	32	8.48114	9.42574
Control	1	33	4.18282	11.6854
Control	1	34	4.85968	11.4852
Control	1	35	4.94023	11.5633
Control	1	36	5.47292	11.4307
Control	1	37	5.67132	11.3873
Control	1	38	5.67132	11.3873
Control	1	39	4.38837	12.0983
Control	1	40	3.82208	11.2232
Control	1	41	3.82208	11.2232
Control	1	42	2.11467	11.6279
Control	1	43	1.65509	11.6205
Control	1	44	0.275731	12.0941
Control	1	45	1.72119	11.0877
Control	1	46	3.20932	10.158
Control	1	47	5.03757	11.4302
Control	1	48	7.32361	9.83632
Control	1	49	9.28941	11.0028
Control	1	50	11.2242	9.8208
Control	1	51	12.128	10.1379
Control	1	52	13.7371	9.02191
Control	1	53	15.0984	9.64155
Control	1	54	16.0633	9.11844
Control	1	55	16.6041	9.64859
Control	1	56	17.355	9.09114
Control	1	57	18.3882	8.53162
Control	1	58	16.3682	6.27472
Control	1	59	15.844	4.04955
Control	1	60	13.33	1.54442
Control	1	61	13.8771	1.80334
Control	1	62	13.5016	2.17117
Control	1	63	13.4503	2.61573
Control	1	64	13.4503	2.61573
Control	1	65	12.8888	3.50634
Control	1	66	13.191	3.43404
Control	1	67	12.9178	4.47253
Control	1	68	12.9178	4.47253
Control	1	69	13.5487	5.05919
Control	1	70	13.7404	5.35701
Control	1	71	15.1001	6.17702
Control	1	72	15.1085	6.51907
Control	1	73	15.806	7.10624
Control	1	74	16.3102	7.86597
Control	1	75	17.1898	8.64083
Control	1	76	17.2897	9.19219
Control	1	77	16.367	8.91887
Control	1	78	15.8158	8.40671
Control	1	79	15.6565	8.69336
Control	1	80	14.9021	8.08418
Control	1	81	14.8121	8.16682
Control	1	82	14.0566	7.58571
Control	1	83	14.029	7.61185
Control	1	84	13.355	7.08641
Control	1	85	13.3724	7.06947
Control	1	86	13.024	6.74675
Control	1	87	12.6687	6.49516
Control	1	88	12.1623	6.16958
Control	1	89	12.453	6.15165
Control	1	90	12.453	6.15165
Control	1	91	13.0457	6.26995
Control	1	92	13.1872	6.3189
Control	1	93	13.5729	6.35664
Control	1	94	13.5645	6.55149
Control	1	95	13.3298	6.80198
Control	1	96	12.9761	6.6223
Control	1	97	12.4998	6.64993
Control	1	98	12.3702	6.90478
Control	1	99	12.3702	6.90478
Control	10	1	67.8282	9.76746
Control	10	2	67.8282	9.76746
Control	10	3	67.8282	9.76746
Control	10	4	65.0777	7.01698
Control	10	5	62.0797	4.01894
Control	10	6	59.6604	1.59966
Control	10	7	48.2903	12.9698
Control	10	8	40.7186	15.7033
Control	10	9	40.7186	15.7033
Control	10	10	37.7737	12.7583
Control	10	11	35.656	14.876
Control	10	12	35.656	14.876
Control	10	13	35.656	14.876
Control	10	14	35.656	14.876
Control	10	15	32.264	13.5807
Control	10	16	32.264	13.5807
Control	10	17	27.5768	8.89341
Control	10	18	27.5768	8.89341
Control	10	19	25.6714	10.7987
Control	10	20	25.6714	10.7987
Control	10	21	25.6714	10.7987
Control	10	22	25.6714	10.7987
Control	10	23	24.2545	9.38176
Control	10	24	24.2545	9.38176
Control	10	25	24.2545	9.38176
Control	10	26	20.2676	5.39492
Control	10	27	18.4825	7.1801
Control	10	28	18.4825	7.1801
Control	10	29	18.4825	7.1801
Control	10	30	18.4825	7.1801
Control	10	31	18.4825	7.1801
Control	10	32	18.4825	7.1801
Control	10	33	18.4825	7.1801
Control	10	34	18.4825	7.1801
Control	10	35	15.0919	5.0146
Control	10	36	15.0919	5.0146
Control	10	37	15.0919	5.0146
Control	10	38	14.8429	5.2636
Control	10	39	14.8429	5.2636
Control	10	40	9.71059	10.3959
Control	10	41	9.71059	10.3959
Control	10	42	9.71059	10.3959
Control	10	43	9.71059	10.3959
Control	10	44	6.70811	7.39345
Control	10	45	6.70811	7.39345
Control	10	46	6.70811	7.39345
Control	10	47	6.70811	7.39345
Control	10	48	6.70811	7.39345
Control	10	49	6.70811	7.39345
Control	10	50	6.70811	7.39345
Control	10	51	5.96594	5.2806
Control	10	52	5.96594	5.2806
Control	10	53	5.96594	5.2806
Control	10	54	5.96594	5.2806
Control	10	55	5.96594	5.2806
Control	10	56	5.96594	5.2806
Control	10	57	5.96594	5.2806
Control	10	58	5.96594	5.2806
Control	10	59	5.96594	5.2806
Control	10	60	5.9471	5.29943
Control	10	61	5.9471	5.29943
Control	10	62	5.9471	5.29943
Control	10	63	5.9471	5.29943
Control	10	64	5.9471	5.29943
Control	10	65	5.9471	5.29943
Control	10	66	5.9471	5.29943
Control	10	67	5.9471	5.29943
Control	10	68	5.9471	5.29943
Control	10	69	5.9471	5.29943
Control	10	70	5.9471	5.29943
Control	10	71	5.9471	5.29943
Control	10	72	5.9471	5.29943
Control	10	73	5.9471	5.29943
Control	10	74	5.9471	5.29943
Control	10	75	5.9471	5.29943
Control	10	76	5.9471	5.29943
Control	10	77	5.9471	5.29943
Control	10	78	5.9471	5.29943
Control	10	79	5.9471	5.29943
Control	10	80	5.9471	5.29943
Control	10	81	5.9471	5.29943
Control	10	82	5.9471	5.29943
Control	10	83	5.9471	5.29943
Control	10	84	5.9471	5.29943
Control	10	85	5.9471	5.29943
Control	10	86	5.9471	5.29943
Control	10	87	5.9471	5.29943
Control	10	88	5.9471	5.29943
Control	10	89	5.9471	5.29943
Control	10	90	5.9471	5.29943
Control	10	91	5.9471	5.29943
Control	10	92	5.9471	5.29943
Control	10	93	5.94864	5.29789
Control	10	94	5.94864	5.29789
Control	10	95	6.0751	5.49647
Control	10	96	6.0017	5.56987
Control	10	97	6.0017	5.56987
Control	10	98	6.0017	5.56987
Control	10	99	6.0017	5.56987
Control	11	4	58.5963	7.51554
Control	11	5	49.1841	6.15947
Control	11	6	44.0403	7.30538
Control	11	7	37.6694	6.03318
Control	11	8	31.2983	6.8325
Control	11	9	25.7502	10.0373
Control	11	10	22.777	7.90832
Control	11	11	21.5498	9.12346
Control	11	12	15.1822	6.17375
Control	11	13	14.1887	7.12393
Control	11	14	11.4372	5.49784
Control	11	15	7.78234	5.66866
Control	11	16	6.61339	6.79246
Control	11	17	3.86183	5.24236
Control	11	18	2.10878	6.98444
Control	11	19	3.79246	4.01275
Control	11	20	4.56829	4.78668
Control	11	21	4.56829	4.78668
Control	11	22	6.38394	5.36517
Control	11	23	8.37788	4.308
Control	11	24	9.67447	3.72252
Control	11	25	9.17528	3.22706
Control	11	26	11.2369	2.30508
Control	11	27	10.6184	1.73594
Control	11	28	10.6184	1.73594
Control	11	29	10.6416	1.46746
Control	11	30	11.4654	0.648375
Control	11	31	10.9878	0.506719
Control	11	32	10.5162	0.527764
Control	11	33	11.0195	0.604456
Control	11	34	10.6952	0.92816
Control	11	35	10.0597	0.849934
Control	11	36	10.5626	1.89107
Control	11	37	10.5626	1.89107
Control	11	38	9.7461	2.22671
Control	11	39	10.077	2.37211
Control	11	40	10.077	2.37211
Control	11	41	10.0009	3.18649
Control	11	42	10.0009	3.18649
Control	11	43	10.0009	3.18649
Control	11	44	10.0009	3.18649
Control	11	45	9.9926	3.18816
Control	11	46	9.24211	3.7923
Control	11	47	9.23384	3.7929
Control	11	48	8.36115	4.32474
Control	11	49	8.36115	4.32474
Control	11	50	8.09968	4.14242
Control	11	51	8.09968	4.14242
Control	11	52	7.29431	4.37927
Control	11	53	7.29431	4.37927
Control	11	54	7.10831	4.36539
Control	11	55	6.78947	5.68031
Control	11	56	7.46948	6.70923
Control	11	57	9.37028	8.47852
Control	11	58	9.01579	8.55352
Control	11	59	8.10145	9.23946
Control	11	60	7.29309	9.17001
Control	11	61	6.40936	9.83667
Control	11	62	6.00254	9.91062
Control	11	63	4.95895	10.1725
Control	11	64	4.95895	10.1725
Control	11	65	3.95749	9.19776
Control	11	66	3.95749	9.19776
Control	11	67	3.15454	8.42077
Control	11	68	1.92804	8.86962
Control	11	69	2.31883	4.74365
Control	11	70	3.54514	5.17207
Control	11	71	3.54514	5.17207
Control	11	72	4.37421	5.51859
Control	11	73	5.22108	5.94651
Control	11	74	6.81739	5.38365
Control	11	75	7.39117	5.76098
Control	11	76	9.44376	3.29768
Control	11	77	11.7327	2.68157
Control	11	78	4.22621	10.3665
Control	11	79	5.01474	11.3436
Control	11	80	5.01474	11.3436
Control	11	81	7.38764	13.3405
Control	11	82	7.38764	13.3405
Control	11	83	6.81041	13.3547
Control	11	84	6.19722	13.4554
Control	11	85	6.15185	13.4141
Control	11	86	5.00099	13.6371
Control	11	87	5.0385	13.6725
Control	11	88	2.36442	14.4632
Control	11	89	1.13053	13.2444
Control	11	90	1.13053	13.2444
Control	11	91	1.13053	13.2444
Control	11	92	0.0286419	13.6955
Control	11	93	0.48081	13.245
Control	11	94	2.54596	13.7468
Control	11	95	3.20442	13.0886
Control	11	96	5.02392	13.077
Control	11	97	5.63899	13.4633
Control	11	98	5.63899	13.4633
Control	11	99	5.63899	13.4633
Control	12	4	58.7425	10.4277
Control	12	5	58.7425	10.4277
Control	12	6	55.131	8.70341
Control	12	7	52.2294	11.0847
Control	12	8	49.9395	11.3304
Control	12	9	45.9526	10.0876
Control	12	10	43.7865	10.3917
Control	12	11	39.4933	9.41308
Control	12	12	36.739	9.91223
Control	12	13	34.2023	7.44487
Control	12	14	30.3024	9.27241
Control	12	15	28.2503	7.26264
Control	12	16	24.2028	9.18837
Control	12	17	22.6352	7.64003
Control	12	18	22.6352	7.64003
Control	12	19	17.7647	8.03509
Control	12	20	14.232	4.51073
Control	12	21	13.1976	5.02132
Control	12	22	12.4267	4.25261
Control	12	23	11.3995	3.23012
Control	12	24	9.98274	3.93166
Control	12	25	9.98274	3.93166
Control	12	26	7.68568	4.01753
Control	12	27	6.81809	4.58622
Control	12	28	5.83556	3.6471
Control	12	29	4.89645	3.99655
Control	12	30	3.56111	3.52175
Control	12	31	3.56111	3.52175
Control	12	32	2.47268	3.40863
Control	12	33	1.95675	3.80349
Control	12	34	0.323268	4.15114
Control	12	35	0.323268	4.15114
Control	12	36	0.919481	4.34273
Control	12	37	0.919481	4.34273
Control	12	38	1.59136	3.92632
Control	12	39	2.9217	4.52651
Control	12	40	3.03739	4.5079
Control	12	41	4.38099	4.88133
Control	12	42	4.29593	4.90537
Control	12	43	5.1918	5.22106
Control	12	44	5.1918	5.22106
Control	12	45	5.9688	5.48523
Control	12	46	6.53319	6.04896
Control	12	47	6.91453	5.85396
Control	12	48	6.9592	5.89861
Control	12	49	7.15757	5.80868
Control	12	50	7.13029	5.8913
Control	12	51	7.41397	5.77824
Control	12	52	7.18418	5.66327
Control	12	53	7.252	5.68041
Control	12	54	7.4882	5.41716
Control	12	55	7.31745	5.23659
Control	12	56	7.0314	5.10893
Control	12	57	7.78043	4.59121
Control	12	58	8.51962	3.88658
Control	12	59	8.08321	3.45273
Control	12	60	8.63453	3.15427
Control	12	61	8.86066	3.04614
Control	12	62	9.48039	2.75516
Control	12	63	10.41	2.54932
Control	12	64	10.3856	2.56992
Control	12	65	11.2535	2.57467
Control	12	66	11.2535	2.57467
Control	12	67	11.847	2.72745
Control	12	68	12.6348	2.88772
Control	12	69	13.9887	3.15548
Control	12	70	13.9887	3.15548
Control	12	71	14.6772	3.69742
Control	12	72	15.008	3.44688
Control	12	73	15.6696	4.01556
Control	12	74	15.8732	3.78465
Control	12	75	16.7497	3.75442
Control	12	76	16.6755	3.77059
Control	12	77	17.1559	4.02449
Control	12	78	17.5812	3.96245
Control	12	79	18.0566	3.66657
Control	12	80	18.0322	3.64222
Control	12	81	18.3372	3.49211
Control	12	82	18.3372	3.49211
Control	12	83	18.5633	3.3946
Control	12	84	18.4208	3.30232
Control	12	85	18.9469	3.14778
Control	12	86	18.7741	2.91335
Control	12	87	18.2889	2.55778
Control	12	88	18.1932	2.63697
Control	12	89	18.2209	2.63539
Control	12	90	15.0285	1.6406
Control	12	91	14.214	1.02934
Control	12	92	14.214	1.02934
Control	12	93	13.8684	1.21757
Control	12	94	13.8562	1.22175
Control	12	95	13.5303	1.28639
Control	12	96	12.7128	1.47356
Control	12	97	11.5282	1.89626
Control	12	98	11.2003	2.03712
Control	12	99	9.16009	0.0167578
Control	13	4	88.3776	4.35951
Control	13	5	83.6741	9.40197
Control	13	6	79.8503	13.2179
Control	13	7	79.8503	13.2179
Control	13	8	79.8503	13.2179
Control	13	9	79.8503	13.2179
Control	13	10	79.8503	13.2179
Control	13	11	80.6466	13.6689
Control	13	12	66.0062	28.3642
Control	13	13	63.2054	31.1618
Control	13	14	60.5831	33.7814
Control	13	15	59.3298	33.1256
Control	13	16	55.6099	31.3936
Control	13	17	50.5494	32.6208
Control	13	18	44.4892	30.9949
Control	13	19	44.4892	30.9949
Control	13	20	40.4491	30.5373
Control	13	21	34.9021	32.0873
Control	13	22	34.9021	32.0873
Control	13	23	31.1709	33.6994
Control	13	24	10.3315	17.4962
Control	13	25	3.00679	13.84
Control	13	26	0.734345	16.1086
Control	13	27	2.27756	15.1708
Control	13	28	3.18658	16.076
Control	13	29	5.98463	15.7825
Control	13	30	11.1065	13.5566
Control	13	31	12.7437	12.7467
Control	13	32	12.3467	12.3505
Control	13	33	13.4287	11.9091
Control	13	34	12.6523	11.1414
Control	13	35	14.2214	10.6762
Control	13	36	14.4554	9.70163
Control	13	37	15.5388	9.65686
Control	13	38	15.0678	9.25569
Control	13	39	14.5028	8.78344
Control	13	40	15.5861	8.93038
Control	13	41	14.7066	8.28949
Control	13	42	14.0546	7.77633
Control	13	43	13.3071	7.33439
Control	13	44	12.4858	6.90969
Control	13	45	12.4858	6.90969
Control	13	46	11.3017	6.43411
Control	13	47	11.3017	6.43411
Control	13	48	10.1178	6.15269
Control	13	49	10.1178	6.15269
Control	13	50	8.31236	5.52902
Control	13	51	5.9117	4.2328
Control	13	52	5.28365	4.29244
Control	13	53	2.95919	2.81865
Control	13	54	2.95919	2.81865
Control	13	55	0.196463	0.665616
Control	13	56	0.388028	1.21273
Control	13	57	0.100348	1.41974
Control	13	58	5.68756	5.47817
Control	13	59	6.68911	5.6157
Control	13	60	5.77889	4.39122
Control	13	61	7.6384	4.70613
Control	13	62	8.41526	5.1071
Control	13	63	11.7393	4.53205
Control	13	64	12.5532	6.4964
Control	13	65	15.306	8.10616
Control	13	66	16.2309	7.76606
Control	13	67	17.6262	10.0736
Control	13	68	18.9236	10.8027
Control	13	69	19.9493	10.3322
Control	13	70	22.1479	11.1437
Control	13	71	24.9567	11.6503
Control	13	72	24.9567	11.6503
Control	13	73	27.6906	12.3214
Control	13	74	27.9367	12.1553
Control	13	75	28.8131	11.2611
Control	13	76	27.9094	10.365
Control	13	77	27.9183	10.3616
Control	13	78	28.989	8.85744
Control	13	79	28.1804	8.04914
Control	13	80	27.1485	7.01773
Control	13	81	28.6457	4.77634
Control	13	82	27.3312	3.49061
Control	13	83	26.394	1.26786
Control	13	84	27.026	2.54821
Control	13	85	26.6888	3.29756
Control	13	86	25.1748	4.71183
Control	13	87	27.5674	7.79568
Control	13	88	27.6787	9.49935
Control	13	89	28.4937	10.7987
Control	13	90	30.5235	11.734
Control	13	91	32.8638	12.4891
Control	13	92	34.9143	13.7029
Control	13	93	35.0824	13.5377
Control	13	94	36.9141	14.6937
Control	13	95	37.2968	14.3352
Control	13	96	38.2208	14.8104
Control	13	97	39.6549	16.0513
Control	13	98	39.8764	16.2262
Control	13	99	40.0502	16.3268
Control	14	4	55.5968	15.9838
Control	14	5	41.202	20.3308
Control	14	6	40.2219	20.0182
Control	14	7	37.0205	21.7412
Control	14	8	37.0205	21.7412
Control	14	9	33.9283	19.4136
Control	14	10	32.737	20.0566
Control	14	11	31.2843	20.9256
Control	14	12	27.2526	18.3808
Control	14	13	15.9235	13.9021
Control	14	14	16.6158	13.6359
Control	14	15	15.6026	13.6375
Control	14	16	15.1333	14.0974
Control	14	17	14.1907	13.2296
Control	14	18	14.1907	13.2296
Control	14	19	12.2712	12.2719
Control	14	20	12.0928	12.6188
Control	14	21	10.7452	11.4174
Control	14	22	9.79505	11.4609
Control	14	23	9.11246	10.5971
Control	14	24	7.21219	10.9014
Control	14	25	7.21219	10.9014
Control	14	26	5.7872	9.75404
Control	14	27	6.37894	9.36204
Control	14	28	5.23676	8.31952
Control	14	29	4.14459	8.59214
Control	14	30	4.14459	8.59214
Control	14	31	3.76234	7.59104
Control	14	32	2.39659	6.41443
Control	14	33	2.39659	6.41443
Control	14	34	2.39659	6.41443
Control	14	35	2.03205	6.57391
Control	14	36	3.07765	5.24103
Control	14	37	3.07765	5.24103
Control	14	38	3.37062	5.12928
Control	14	39	2.23947	4.2663
Control	14	40	2.37492	4.29901
Control	14	41	3.369	4.01241
Control	14	42	3.369	4.01241
Control	14	43	1.72442	3.90231
Control	14	44	1.72442	3.90231
Control	14	45	1.93686	3.99423
Control	14	46	3.50654	4.95493
Control	14	47	0.861211	6.52241
Control	14	48	0.861211	6.52241
Control	14	49	1.08234	6.43268
Control	14	50	1.08234	6.43268
Control	14	51	0.249677	6.75042
Control	14	52	0.397031	6.70296
Control	14	53	0.202979	6.63831
Control	14	54	0.421102	7.12499
Control	14	55	0.60564	7.06671
Control	14	56	0.925423	7.32888
Control	14	57	1.14944	7.26308
Control	14	58	1.53015	7.49392
Control	14	59	1.71076	7.53067
Control	14	60	2.1209	7.42022
Control	14	61	2.72581	7.75065
Control	14	62	4.9159	6.25933
Control	14	63	5.54771	6.28777
Control	14	64	5.94012	6.34277
Control	14	65	6.43726	6.77615
Control	14	66	6.70442	6.67418
Control	14	67	8.81454	8.35896
Control	14	68	8.81454	8.35896
Control	14	69	9.19906	8.2224
Control	14	70	9.46083	8.2375
Control	14	71	9.66615	8.169
Control	14	72	9.83621	8.18194
Control	14	73	9.83621	8.18194
Control	14	74	9.83621	8.18194
Control	14	75	10.6166	7.86757
Control	14	76	10.7192	7.82965
Control	14	77	10.752	7.83283
Control	14	78	10.752	7.83283
Control	14	79	10.7848	7.83615
Control	14	80	10.8311	7.81929
Control	14	81	10.8311	7.81929
Control	14	82	11.381	7.32913
Control	14	83	11.381	7.32913
Control	14	84	11.1692	7.42418
Control	14	85	10.4807	7.41958
Control	14	86	10.2688	7.51299
Control	14	87	10.2688	7.51299
Control	14	88	10.2688	7.51299
Control	14	89	10.4167	7.4544
Control	14	90	10.4024	7.44074
Control	14	91	10.4474	7.41834
Control	14	92	10.1545	7.1089
Control	14	93	9.86749	7.11338
Control	14	94	9.58345	6.8094
Control	14	95	8.81172	6.75853
Control	14	96	8.48489	6.45049
Control	14	97	8.22832	6.59567
Control	14	98	8.22832	6.59567
Control	14	99	8.0569	6.6964
Control	16	0	57.9647	11.3926
Control	16	1	56.053	10.734
Control	16	2	49.7313	7.41183
Control	16	3	47.1824	7.08898
Control	16	4	46.1119	6.15553
Control	16	5	41.8785	3.86746
Control	16	6	40.6497	4.08626
Control	16	7	35.8596	2.14288
Control	16	8	34.0162	3.77224
Control	16	9	31.7839	4.42081
Control	16	10	30.0041	6.19189
Control	16	11	28.763	6.43962
Control	16	12	26.293	5.61101
Control	16	13	25.7782	6.09163
Control	16	14	24.0293	5.71053
Control	16	15	23.5143	6.21764
Control	16	16	22.9758	5.88961
Control	16	17	22.0013	6.53482
Control	16	18	20.2877	5.88664
Control	16	19	19.2499	5.7195
Control	16	20	19.0966	5.59331
Control	16	21	17.6477	5.93696
Control	16	22	16.5752	6.05215
Control	16	23	15.7567	6.10305
Control	16	24	15.423	5.79289
Control	16	25	14.7654	5.91798
Control	16	26	13.5047	5.93578
Control	16	27	13.0195	6.24345
Control	16	28	11.7379	6.30874
Control	16	29	11.1517	5.72357
Control	16	30	9.38029	6.59933
Control	16	31	7.78181	6.55875
Control	16	32	5.8566	6.67591
Control	16	33	5.8566	6.67591
Control	16	34	3.68687	6.87238
Control	16	35	3.68687	6.87238
Control	16	36	1.59269	7.82662
Control	16	37	1.09267	7.96579
Control	16	38	0.776402	8.66606
Control	16	39	1.47676	8.86675
Control	16	40	2.76612	9.67226
Control	16	41	3.12048	10.0129
Control	16	42	3.26173	10.0402
Control	16	43	3.06117	10.3693
Control	16	44	3.05207	10.8318
Control	16	45	3.36968	11.0805
Control	16	46	3.09508	11.3355
Control	16	47	2.87945	11.9883
Control	16	48	2.72349	12.5636
Control	16	49	2.22887	12.9857
Control	16	50	1.30867	12.6908
Control	16	51	1.25246	12.7871
Control	16	52	0.42768	12.1892
Control	16	53	0.450365	12.1737
Control	16	54	0.381043	11.3233
Control	16	55	0.18242	10.9456
Control	16	56	0.721887	10.0208
Control	16	57	0.0402883	9.29135
Control	16	58	0.863882	8.79285
Control	16	59	2.13275	7.46095
Control	16	60	2.08422	6.58428
Control	16	61	2.60531	6.41171
Control	16	62	2.79542	5.91679
Control	16	63	5.22955	6.00519
Control	16	64	9.34421	8.26283
Control	16	65	9.34421	8.26283
Control	16	66	8.92339	8.1898
Control	16	67	8.63594	8.15732
Control	16	68	8.42663	8.13997
Control	16	69	9.74636	9.2212
Control	16	70	9.40288	9.23091
Control	16	71	19.7053	19.315
Control	16	72	17.25	20.2154
Control	16	73	16.3537	20.6029
Control	16	74	16.3537	20.6029
Control	16	75	15.3515	21.0759
Control	16	76	14.4314	21.5335
Control	16	77	14.2873	21.604
Control	16	78	12.9069	22.3374
Control	16	79	13.2056	22.6355
Control	16	80	12.7335	23.3464
Control	16	81	12.9595	23.5717
Control	16	82	11.4875	24.5025
Control	16	83	11.0886	24.7339
Control	16	84	9.98938	25.2409
Control	16	85	8.7737	25.5774
Control	16	86	7.9992	25.3042
Control	16	87	5.386	23.4653
Control	16	88	4.114	21.325
Control	16	89	2.25957	19.7963
Control	16	90	0.960051	18.7207
Control	16	91	0.091079	17.6781
Control	16	92	1.22771	16.6688
Control	16	93	0.969806	15.624
Control	16	94	1.98698	14.6105
Control	16	95	4.01367	12.7954
Control	16	96	5.05955	11.7542
Control	16	97	7.24226	9.16032
Control	16	98	8.21487	7.67038
Control	16	99	8.21487	7.67038
Control	17	0	84.0384	8.15486
Control	17	1	83.4074	7.73258
Control	17	2	83.4074	7.73258
Control	17	3	79.3702	9.64399
Control	17	4	79.3702	9.64399
Control	17	5	73.2283	10.2802
Control	17	6	70.8238	10.9737
Control	17	7	66.2755	11.2436
Control	17	8	59.5419	12.208
Control	17	9	56.666	11.7719
Control	17	10	53.6889	12.5901
Control	17	11	49.4417	11.5166
Control	17	12	47.5061	11.1449
Control	17	13	45.7734	10.3389
Control	17	14	42.4632	10.1541
Control	17	15	42.4632	10.1541
Control	17	16	38.9019	9.42061
Control	17	17	38.3478	9.40092
Control	17	18	33.3761	8.50089
Control	17	19	32.4035	8.35918
Control	17	20	26.6793	7.5963
Control	17	21	26.6793	7.5963
Control	17	22	22.3224	6.45723
Control	17	23	22.0459	6.67456
Control	17	24	21.1665	5.99504
Control	17	25	17.917	5.12362
Control	17	26	17.917	5.12362
Control	17	27	15.6052	3.85375
Control	17	28	9.23722	9.2692
Control	17	29	6.25835	8.66156
Control	17	30	4.50495	7.83955
Control	17	31	3.2325	7.37458
Control	17	32	2.85166	7.16598
Control	17	33	0.203909	6.84393
Control	17	34	1.25126	6.42515
Control	17	35	1.69426	6.10882
Control	17	36	2.39438	5.97954
Control	17	37	2.71998	5.73925
Control	17	38	5.64662	5.25242
Control	17	39	5.64662	5.25242
Control	17	40	7.17608	5.48982
Control	17	41	8.19688	4.63508
Control	17	42	8.83258	4.51492
Control	17	43	8.83258	4.51492
Control	17	44	9.91603	4.96821
Control	17	45	11.1705	4.05147
Control	17	46	11.4316	3.99409
Control	17	47	13.5508	5.38576
Control	17	48	14.4958	4.76387
Control	17	49	15.5648	5.65809
Control	17	50	16.7812	4.92002
Control	17	51	17.7524	5.64859
Control	17	52	19.0006	5.11498
Control	17	53	19.0832	5.06929
Control	17	54	21.5131	5.90582
Control	17	55	22.1499	5.54249
Control	17	56	25.7428	5.95212
Control	17	57	26.256	5.64843
Control	17	58	27.9928	6.40765
Control	17	59	28.8494	6.25498
Control	17	60	30.1671	6.07139
Control	17	61	30.8518	5.68865
Control	17	62	32.3397	5.49928
Control	17	63	33.2149	5.20758
Control	17	64	33.472	4.90834
Control	17	65	34.4335	4.35619
Control	17	66	35.6092	3.79727
Control	17	67	36.3828	3.94363
Control	17	68	37.1176	3.96061
Control	17	69	37.8111	4.15729
Control	17	70	37.9349	4.22077
Control	17	71	38.0086	4.21421
Control	17	72	37.8245	4.08047
Control	17	73	37.9461	4.08746
Control	17	74	38.2277	4.02714
Control	17	75	38.4046	4.01281
Control	17	76	37.8221	3.76353
Control	17	77	38.0144	3.93097
Control	17	78	37.2873	3.80159
Control	17	79	36.9817	4.04845
Control	17	80	36.7444	3.83704
Control	17	81	35.6016	4.45508
Control	17	82	34.5919	4.61234
Control	17	83	35.0089	4.91415
Control	17	84	34.4592	5.15954
Control	17	85	34.7521	5.44889
Control	17	86	33.529	5.55264
Control	17	87	33.284	6.16909
Control	17	88	32.2185	6.53172
Control	17	89	31.7851	7.04922
Control	17	90	31.3808	7.26461
Control	17	91	30.7175	7.48378
Control	17	92	30.5884	7.52497
Control	17	93	29.8577	7.7615
Control	17	94	29.6845	7.60459
Control	17	95	28.6239	7.63204
Control	17	96	27.0153	7.40027
Control	17	97	25.3803	7.00976
Control	17	98	24.3906	6.88036
Control	17	99	24.3906	6.88036
Control	18	0	67.2414	9.97591
Control	18	1	62.9046	14.3128
Control	18	2	62.9046	14.3128
Control	18	3	59.9247	17.2927
Control	18	4	55.859	21.3583
Control	18	5	55.859	21.3583
Control	18	6	55.859	21.3583
Control	18	7	48.2651	19.5195
Control	18	8	48.2651	19.5195
Control	18	9	45.3874	22.3971
Control	18	10	40.671	17.6807
Control	18	11	37.479	14.4887
Control	18	12	28.3624	11.1275
Control	18	13	28.3624	11.1275
Control	18	14	28.3624	11.1275
Control	18	15	25.4497	8.21468
Control	18	16	23.7261	9.93823
Control	18	17	20.8132	7.02533
Control	18	18	17.7148	10.1238
Control	18	19	17.7148	10.1238
Control	18	20	14.8022	7.21116
Control	18	21	14.8022	7.21116
Control	18	22	12.6581	9.3552
Control	18	23	12.6581	9.3552
Control	18	24	12.6581	9.3552
Control	18	25	9.80531	6.50237
Control	18	26	7.66129	8.64639
Control	18	27	7.66129	8.64639
Control	18	28	5.51635	10.7913
Control	18	29	5.51635	10.7913
Control	18	30	5.51635	10.7913
Control	18	31	3.36391	12.9438
Control	18	32	1.47104	11.0509
Control	18	33	1.47104	11.0509
Control	18	34	1.47104	11.0509
Control	18	35	0.58013	13.1021
Control	18	36	3.41933	10.2629
Control	18	37	3.41933	10.2629
Control	18	38	7.13544	10.6491
Control	18	39	7.13544	10.6491
Control	18	40	7.92402	9.86051
Control	18	41	9.97521	11.9117
Control	18	42	9.97521	11.9117
Control	18	43	10.7221	11.1648
Control	18	44	12.3716	12.8144
Control	18	45	13.1183	12.0678
Control	18	46	13.1183	12.0678
Control	18	47	14.4094	11.5032
Control	18	48	14.4094	11.5032
Control	18	49	15.5188	10.3937
Control	18	50	15.875	10.7638
Control	18	51	15.875	10.7638
Control	18	52	16.4362	10.9829
Control	18	53	16.4362	10.9829
Control	18	54	17.1641	10.7638
Control	18	55	17.8431	10.0848
Control	18	56	17.8431	10.0848
Control	18	57	18.3142	9.21443
Control	18	58	18.3142	9.21443
Control	18	59	18.8238	8.08944
Control	18	60	18.8238	8.08944
Control	18	61	19.6604	7.34049
Control	18	62	19.6604	7.34049
Control	18	63	20.4535	6.54734
Control	18	64	20.4973	6.59115
Control	18	65	20.9619	6.12663
Control	18	66	21.3644	6.52921
Control	18	67	21.5861	6.30754
Control	18	68	21.92	5.97362
Control	18	69	22.6345	6.02017
Control	18	70	22.6345	6.02017
Control	18	71	22.8525	6.06082
Control	18	72	22.8525	6.06082
Control	18	73	22.6786	6.49291
Control	18	74	22.7596	6.57391
Control	18	75	22.3745	6.95903
Control	18	76	22.2111	6.79563
Control	18	77	21.9552	6.53978
Control	18	78	21.5251	6.96992
Control	18	79	21.1409	6.58571
Control	18	80	20.7107	7.01593
Control	18	81	19.6532	5.95849
Control	18	82	19.7371	5.87459
Control	18	83	18.5172	4.65466
Control	18	84	19.071	4.10086
Control	18	85	18.149	3.17885
Control	18	86	17.9206	1.79541
Control	18	87	17.9206	1.79541
Control	18	88	19.3248	0.887747
Control	18	89	19.3248	0.887747
Control	18	90	18.6854	1.52709
Control	18	91	18.2938	1.91871
Control	18	92	19.1258	2.75065
Control	18	93	18.5131	3.36335
Control	18	94	19.1707	4.02095
Control	18	95	19.7495	5.83883
Control	18	96	19.1303	6.45811
Control	18	97	19.1288	7.6957
Control	18	98	19.6425	9.0381
Control	18	99	19.6425	9.0381
Control	19	0	80.0289	7.77984
Control	19	1	89.2332	10.2195
Control	19	2	83.9662	10.3909
Control	19	3	73.5354	10.6875
Control	19	4	73.5354	10.6875
Control	19	5	77.3232	14.0028
Control	19	6	80.9878	16.08
Control	19	7	79.253	17.467
Control	19	8	75.344	19.191
Control	19	9	75.344	19.191
Control	19	10	70.5051	20.3174
Control	19	11	54.0587	23.3902
Control	19	12	49.1989	24.6774
Control	19	13	43.5142	20.9292
Control	19	14	42.129	21.6982
Control	19	15	37.9459	21.2551
Control	19	16	36.5607	22.0122
Control	19	17	33.0797	20.1729
Control	19	18	32.4095	20.5577
Control	19	19	28.0041	18.4518
Control	19	20	24.9083	16.5472
Control	19	21	22.6701	16.4736
Control	19	22	20.9662	15.6883
Control	19	23	18.5817	14.6562
Control	19	24	16.9415	14.1732
Control	19	25	12.8377	11.8769
Control	19	26	12.8377	11.8769
Control	19	27	13.5239	11.6189
Control	19	28	9.81988	9.16455
Control	19	29	0.901333	16.119
Control	19	30	3.27744	14.7197
Control	19	31	3.27744	14.7197
Control	19	32	4.23404	14.0561
Control	19	33	5.07405	13.6326
Control	19	34	5.45176	13.4333
Control	19	35	5.29997	13.4162
Control	19	36	6.47585	12.839
Control	19	37	7.60718	12.289
Control	19	38	7.60718	12.289
Control	19	39	7.77713	12.0912
Control	19	40	8.5953	11.7362
Control	19	41	8.45946	11.7417
Control	19	42	9.84756	11.2641
Control	19	43	9.84756	11.2641
Control	19	44	11.8024	10.7272
Control	19	45	11.8024	10.7272
Control	19	46	12.0779	10.4608
Control	19	47	12.803	10.4071
Control	19	48	12.7413	10.3523
Control	19	49	13.0456	10.3453
Control	19	50	13.606	10.2371
Control	19	51	13.948	10.2751
Control	19	52	16.3354	8.88924
Control	19	53	16.9479	8.90208
Control	19	54	16.8746	8.93632
Control	19	55	17.1531	8.95676
Control	19	56	17.5751	8.98984
Control	19	57	17.8988	8.83559
Control	19	58	10.1721	4.3559
Control	19	59	10.1721	4.3559
Control	19	60	10.6917	4.85746
Control	19	61	10.6917	4.85746
Control	19	62	11.0968	5.03627
Control	19	63	11.0968	5.03627
Control	19	64	11.7993	4.68106
Control	19	65	11.7993	4.68106
Control	19	66	12.3146	4.51994
Control	19	67	12.4741	4.46427
Control	19	68	13.6953	4.23905
Control	19	69	13.8419	4.18244
Control	19	70	13.9967	4.12749
Control	19	71	14.1168	4.0978
Control	19	72	14.2798	4.04352
Control	19	73	14.5277	3.96903
Control	19	74	14.7568	3.89663
Control	19	75	15.0648	3.89194
Control	19	76	15.312	3.82095
Control	19	77	14.7268	3.19646
Control	19	78	14.8518	3.16793
Control	19	79	14.8518	3.16793
Control	19	80	14.8117	2.95967
Control	19	81	14.8641	2.95199
Control	19	82	14.8641	2.95199
Control	19	83	14.5671	2.68482
Control	19	84	14.6202	2.68087
Control	19	85	14.7631	2.63472
Control	19	86	14.7631	2.63472
Control	19	87	14.6232	2.52263
Control	19	88	14.6232	2.52263
Control	19	89	14.5046	2.42987
Control	19	90	14.4395	2.37987
Control	19	91	14.3091	2.36412
Control	19	92	14.1559	2.42272
Control	19	93	14.1073	2.40498
Control	19	94	13.903	2.41653
Control	19	95	13.735	2.45832
Control	19	96	13.5677	2.46334
Control	19	97	13.2499	2.44846
Control	19	98	12.9915	2.60387
Control	19	99	12.9915	2.60387
Control	2	0	78.5236	12.4654
Control	2	1	75.563	15.1528
Control	2	2	68.4696	17.2339
Control	2	3	63.7609	18.8265
Control	2	4	59.0587	20.6599
Control	2	5	52.9097	22.9516
Control	2	6	50.0031	23.0347
Control	2	7	46.1401	24.94
Control	2	8	42.7937	24.8469
Control	2	9	40.5749	25.9714
Control	2	10	39.1789	26.7437
Control	2	11	34.8015	26.39
Control	2	12	34.8015	26.39
Control	2	13	34.8015	26.39
Control	2	14	32.616	27.4647
Control	2	15	29.4732	26.9101
Control	2	16	26.9733	24.4116
Control	2	17	25.3702	25.2432
Control	2	18	23.7035	23.5797
Control	2	19	23.4359	23.6996
Control	2	20	23.3098	23.7569
Control	2	21	19.8331	21.5071
Control	2	22	17.2767	19.2291
Control	2	23	15.3863	17.3467
Control	2	24	12.7636	15.4041
Control	2	25	12.7636	15.4041
Control	2	26	11.7157	14.0482
Control	2	27	10.9533	13.109
Control	2	28	10.0034	11.7934
Control	2	29	8.69078	10.5205
Control	2	30	8.73889	10.4865
Control	2	31	7.3693	8.82191
Control	2	32	6.42682	7.64587
Control	2	33	5.37376	6.36024
Control	2	34	4.09972	5.28146
Control	2	35	4.91774	5.08118
Control	2	36	3.91701	3.73631
Control	2	37	4.42563	4.03289
Control	2	38	3.70486	3.80428
Control	2	39	4.2983	3.24352
Control	2	40	3.74146	3.20158
Control	2	41	4.25175	2.69315
Control	2	42	4.25175	2.69315
Control	2	43	4.08392	2.29859
Control	2	44	4.08392	2.29859
Control	2	45	3.22376	3.24009
Control	2	46	3.35514	3.91533
Control	2	47	2.54239	5.80381
Control	2	48	3.09274	6.08893
Control	2	49	0.10086	7.37855
Control	2	50	0.322941	7.24583
Control	2	51	2.07998	7.36979
Control	2	52	2.84041	8.12456
Control	2	53	3.7121	7.6361
Control	2	54	5.04816	8.13495
Control	2	55	7.46864	9.21901
Control	2	56	8.20995	8.86672
Control	2	57	9.15956	8.48897
Control	2	58	10.8508	7.69114
Control	2	59	11.8007	7.44984
Control	2	60	14.0725	7.38357
Control	2	61	16.1088	6.35904
Control	2	62	19.5975	4.78827
Control	2	63	20.3951	4.14199
Control	2	64	23.5526	3.7311
Control	2	65	24.1323	3.71874
Control	2	66	16.6868	6.21908
Control	2	67	17.8218	5.97994
Control	2	68	17.1664	5.68862
Control	2	69	19.0332	6.53102
Control	2	70	18.1311	6.3123
Control	2	71	19.0345	6.52521
Control	2	72	19.2682	7.03195
Control	2	73	19.1213	8.21867
Control	2	74	19.5793	9.13368
Control	2	75	18.2324	9.67435
Control	2	76	16.7223	10.4676
Control	2	77	14.9569	11.4303
Control	2	78	14.2906	11.6295
Control	2	79	15.3549	10.7624
Control	2	80	16.2873	10.9558
Control	2	81	17.451	11.2327
Control	2	82	16.8048	11.4134
Control	2	83	16.1968	11.9657
Control	2	84	17.1121	12.6638
Control	2	85	15.9104	12.8562
Control	2	86	15.5202	12.8864
Control	2	87	14.1877	12.3992
Control	2	88	13.2842	12.2117
Control	2	89	12.1471	11.9024
Control	2	90	10.8283	11.7418
Control	2	91	9.86234	11.6493
Control	2	92	8.5145	11.7289
Control	2	93	7.55482	11.5216
Control	2	94	7.02661	11.4101
Control	2	95	6.16442	11.2541
Control	2	96	5.16678	11.1978
Control	2	97	4.71771	10.9705
Control	2	98	4.63008	11.1127
Control	2	99	4.26299	11.4815
Control	20	0	58.4589	28.2666
Control	20	1	58.4589	28.2666
Control	20	2	47.5085	22.077
Control	20	3	27.0642	5.12301
Control	20	4	22.7249	5.60726
Control	20	5	16.4584	4.16427
Control	20	6	13.2743	2.04829
Control	20	7	12.5854	2.73721
Control	20	8	12.0992	3.22345
Control	20	9	6.39381	1.19087
Control	20	10	3.90756	1.37138
Control	20	11	1.74412	1.87468
Control	20	12	0.567863	2.52569
Control	20	13	3.9075	3.58771
Control	20	14	3.9075	3.58771
Control	20	15	5.21795	2.27725
Control	20	16	5.21795	2.27725
Control	20	17	8.5594	2.99851
Control	20	18	8.5594	2.99851
Control	20	19	12.5991	0.579255
Control	20	20	12.5991	0.579255
Control	20	21	12.5991	0.579255
Control	20	22	12.2428	0.222883
Control	20	23	12.2428	0.222883
Control	20	24	13.0944	0.680191
Control	20	25	13.0944	0.680191
Control	20	26	14.4187	2.0045
Control	20	27	24.0822	7.65906
Control	20	28	24.8359	8.41277
Control	20	29	25.4636	7.78512
Control	20	30	26.8507	6.39796
Control	20	31	26.8507	6.39796
Control	20	32	30.8897	2.35896
Control	20	33	30.8897	2.35896
Control	20	34	35.1464	6.61563
Control	20	35	35.1464	6.61563
Control	20	36	35.1464	6.61563
Control	20	37	35.1464	6.61563
Control	20	38	35.1464	6.61563
Control	20	39	36.0654	5.69669
Control	20	40	36.0654	5.69669
Control	20	41	36.8079	4.95417
Control	20	42	36.8079	4.95417
Control	20	43	36.8385	4.98478
Control	20	44	37.9949	3.82838
Control	20	45	37.9949	3.82838
Control	20	46	38.5639	3.25935
Control	20	47	38.5639	3.25935
Control	20	48	38.5639	3.25935
Control	20	49	35.9386	5.88463
Control	20	50	35.9386	5.88463
Control	20	51	35.9386	5.88463
Control	20	52	35.9386	5.88463
Control	20	53	35.9386	5.88463
Control	20	54	35.9386	5.88463
Control	20	55	35.9386	5.88463
Control	20	56	35.9386	5.88463
Control	20	57	35.9386	5.88463
Control	20	58	35.9386	5.88463
Control	20	59	38.929	2.89429
Control	20	60	40.802	1.02122
Control	20	61	40.802	1.02122
Control	20	62	40.802	1.02122
Control	20	63	40.802	1.02122
Control	20	64	40.802	1.02122
Control	20	65	40.802	1.02122
Control	20	66	40.802	1.02122
Control	20	67	40.802	1.02122
Control	20	68	40.802	1.02122
Control	20	69	40.802	1.02122
Control	20	70	40.802	1.02122
Control	20	71	40.802	1.02122
Control	20	72	40.802	1.02122
Control	20	73	41.9671	2.1863
Control	20	74	41.9671	2.1863
Control	20	75	44.8495	5.06864
Control	20	76	46.5823	6.8015
Control	20	77	50.2847	10.5039
Control	20	78	50.2847	10.5039
Control	20	79	50.2847	10.5039
Control	20	80	50.2847	10.5039
Control	20	81	50.2847	10.5039
Control	20	82	51.2086	11.4278
Control	20	83	51.2086	11.4278
Control	20	84	52.1904	12.4095
Control	20	85	52.1508	12.37
Control	20	86	52.1508	12.37
Control	20	87	51.4894	11.7086
Control	20	88	51.4894	11.7086
Control	20	89	50.1825	10.4017
Control	20	90	46.9827	7.20192
Control	20	91	44.8145	4.23907
Control	20	92	43.6163	1.60221
Control	20	93	43.3203	0.870139
Control	20	94	42.4209	2.73911
Control	20	95	42.2449	4.41423
Control	20	96	40.1387	6.27998
Control	20	97	39.4068	5.54807
Control	20	98	35.1512	7.59195
Control	20	99	35.1512	7.59195
Control	3	0	93.6462	12.2592
Control	3	1	93.5779	13.7858
Control	3	2	93.4731	13.3853
Control	3	3	94.0654	13.5891
Control	3	4	91.5924	16.8646
Control	3	5	84.5742	21.5044
Control	3	6	77.7804	24.5505
Control	3	7	71.7819	25.3598
Control	3	8	63.6939	26.5209
Control	3	9	59.1141	24.52
Control	3	10	57.9285	25.6476
Control	3	11	50.0264	24.5909
Control	3	12	50.0264	24.5909
Control	3	13	46.8017	25.4684
Control	3	14	42.9352	23.5637
Control	3	15	38.5749	21.2225
Control	3	16	35.7938	20.5422
Control	3	17	33.6318	19.9371
Control	3	18	28.7426	17.4021
Control	3	19	28.3073	17.8206
Control	3	20	23.6662	16.1456
Control	3	21	22.5125	17.2517
Control	3	22	18.2646	16.8254
Control	3	23	17.3113	16.1187
Control	3	24	13.4129	16.7436
Control	3	25	12.0972	15.6867
Control	3	26	12.0972	15.6867
Control	3	27	9.97549	15.4369
Control	3	28	8.55015	15.2024
Control	3	29	7.6027	14.4552
Control	3	30	6.39327	15.5909
Control	3	31	3.83037	14.4792
Control	3	32	2.43463	13.4078
Control	3	33	1.88038	13.9353
Control	3	34	2.42939	12.9342
Control	3	35	3.81044	12.7408
Control	3	36	6.61063	12.0429
Control	3	37	7.73966	12.0757
Control	3	38	9.67449	11.1314
Control	3	39	11.7907	10.4543
Control	3	40	12.8419	9.88765
Control	3	41	14.67	8.98865
Control	3	42	16.3125	8.38318
Control	3	43	17.6264	7.83202
Control	3	44	17.6264	7.83202
Control	3	45	18.8822	7.27444
Control	3	46	19.0127	7.11593
Control	3	47	19.8997	6.5493
Control	3	48	19.6054	6.50879
Control	3	49	20.2316	6.08159
Control	3	50	19.8765	5.94775
Control	3	51	20.7425	5.34594
Control	3	52	20.8419	5.10885
Control	3	53	20.8555	4.90123
Control	3	54	21.4991	4.33297
Control	3	55	21.6322	4.25371
Control	3	56	22.1483	3.87824
Control	3	57	22.0636	3.79414
Control	3	58	22.5514	3.41621
Control	3	59	23.0691	3.19144
Control	3	60	23.0688	3.10353
Control	3	61	22.8902	2.8033
Control	3	62	22.8831	2.8833
Control	3	63	22.3921	2.43908
Control	3	64	22.3027	2.63946
Control	3	65	21.8118	2.24518
Control	3	66	21.3964	2.00685
Control	3	67	21.522	2.60531
Control	3	68	20.7774	2.81849
Control	3	69	20.3629	2.74115
Control	3	70	19.8173	2.64307
Control	3	71	19.9124	2.85796
Control	3	72	20.179	3.00015
Control	3	73	20.1709	3.00124
Control	3	74	20.3287	3.21411
Control	3	75	20.6951	3.35363
Control	3	76	21.2868	3.53086
Control	3	77	21.8711	3.80437
Control	3	78	22.3725	3.9084
Control	3	79	23.39	4.04811
Control	3	80	24.9983	4.04585
Control	3	81	26.0147	4.3685
Control	3	82	26.6846	4.82184
Control	3	83	26.645	5.30876
Control	3	84	27.4212	6.45156
Control	3	85	26.5598	7.27719
Control	3	86	27.4595	7.69051
Control	3	87	27.986	8.65075
Control	3	88	27.9179	9.36323
Control	3	89	27.4313	10.2679
Control	3	90	27.3643	10.8736
Control	3	91	26.3305	11.3151
Control	3	92	25.697	11.4369
Control	3	93	24.9415	11.2733
Control	3	94	24.6239	11.2522
Control	3	95	23.4232	10.8065
Control	3	96	22.3853	10.3053
Control	3	97	20.5902	9.56084
Control	3	98	19.4874	9.33835
Control	3	99	19.4874	9.33835
Control	4	0	75.6593	17.5183
Control	4	1	68.4815	24.6961
Control	4	2	64.4435	28.7341
Control	4	3	61.3029	38.8406
Control	4	4	58.5318	36.0695
Control	4	5	52.8577	41.7436
Control	4	6	50.4274	39.3133
Control	4	7	43.2626	34.6638
Control	4	8	40.4636	31.8648
Control	4	9	35.3339	29.6105
Control	4	10	30.4886	27.6398
Control	4	11	25.8003	22.9515
Control	4	12	24.3628	24.389
Control	4	13	19.2881	22.1893
Control	4	14	19.2881	22.1893
Control	4	15	14.805	19.6609
Control	4	16	12.3653	17.2212
Control	4	17	7.14121	15.1232
Control	4	18	5.57801	16.6864
Control	4	19	2.86123	13.9697
Control	4	20	1.98425	14.8466
Control	4	21	1.98425	14.8466
Control	4	22	0.394089	13.0416
Control	4	23	1.37538	12.0603
Control	4	24	1.37538	12.0603
Control	4	25	1.69931	12.3842
Control	4	26	2.68081	11.4027
Control	4	27	3.66203	10.7866
Control	4	28	3.66203	10.7866
Control	4	29	4.19637	11.3209
Control	4	30	3.84766	11.6697
Control	4	31	4.38183	12.2038
Control	4	32	4.79106	13.1199
Control	4	33	4.79106	13.1199
Control	4	34	5.21527	13.5441
Control	4	35	5.21527	13.5441
Control	4	36	5.70738	13.7261
Control	4	37	5.70738	13.7261
Control	4	38	7.20548	12.9013
Control	4	39	7.44151	13.1373
Control	4	40	8.77219	13.2447
Control	4	41	8.77219	13.2447
Control	4	42	9.88774	14.3603
Control	4	43	10.8407	13.4073
Control	4	44	13.2495	13.2285
Control	4	45	17.0279	12.7961
Control	4	46	19.2429	12.9456
Control	4	47	21.8304	12.6416
Control	4	48	21.8304	12.6416
Control	4	49	25.8203	10.1747
Control	4	50	26.6334	10.9878
Control	4	51	27.3261	11.6805
Control	4	52	28.5932	12.4908
Control	4	53	29.2856	13.1832
Control	4	54	30.0864	13.0341
Control	4	55	28.3111	14.7081
Control	4	56	28.3574	14.7544
Control	4	57	28.4886	14.8856
Control	4	58	27.5546	15.8195
Control	4	59	27.6859	15.9508
Control	4	60	27.8753	16.1401
Control	4	61	26.2491	17.7663
Control	4	62	25.4461	18.9496
Control	4	63	23.935	20.7143
Control	4	64	23.0081	21.9713
Control	4	65	21.2684	23.7156
Control	4	66	21.0526	23.4999
Control	4	67	18.9601	23.1287
Control	4	68	17.6696	24.4192
Control	4	69	17.6696	24.4192
Control	4	70	16.6843	24.3913
Control	4	71	16.3773	23.9149
Control	4	72	15.9876	23.1285
Control	4	73	15.351	22.492
Control	4	74	15.3189	21.8298
Control	4	75	15.6307	21.0332
Control	4	76	15.2682	20.6707
Control	4	77	15.9291	19.6682
Control	4	78	15.5765	19.3156
Control	4	79	16.4816	17.9408
Control	4	80	16.0878	17.547
Control	4	81	16.7743	16.2887
Control	4	82	17.894	14.8734
Control	4	83	17.746	14.7253
Control	4	84	18.9261	12.9532
Control	4	85	19.5289	12.1424
Control	4	86	19.1772	11.7907
Control	4	87	19.2283	10.4898
Control	4	88	19.6233	8.46198
Control	4	89	19.5031	6.87765
Control	4	90	18.7122	6.08675
Control	4	91	18.0611	4.12308
Control	4	92	17.6158	3.17705
Control	4	93	17.6742	1.98783
Control	4	94	16.7025	0.369991
Control	4	95	15.4458	1.07205
Control	4	96	14.8322	1.41778
Control	4	97	13.8027	2.17144
Control	4	98	13.5539	2.42021
Control	4	99	13.5539	2.42021
Control	5	0	83.8811	17.7693
Control	5	1	82.3067	19.2215
Control	5	2	79.043	18.9129
Control	5	3	79.965	20.4008
Control	5	4	76.0657	19.4261
Control	5	5	76.0657	19.4261
Control	5	6	75.4256	20.0623
Control	5	7	68.2736	17.9164
Control	5	8	68.2736	17.9164
Control	5	9	67.3947	18.7845
Control	5	10	64.6545	17.2022
Control	5	11	59.1738	15.5062
Control	5	12	55.6416	13.2594
Control	5	13	51.1973	11.983
Control	5	14	50.807	12.3424
Control	5	15	46.0673	10.0476
Control	5	16	43.3466	10.3887
Control	5	17	43.3466	10.3887
Control	5	18	36.9541	8.10611
Control	5	19	35.3366	8.7369
Control	5	20	33.7772	9.65559
Control	5	21	33.7772	9.65559
Control	5	22	29.365	7.12302
Control	5	23	29.365	7.12302
Control	5	24	29.365	7.12302
Control	5	25	29.365	7.12302
Control	5	26	29.365	7.12302
Control	5	27	25.1104	4.64866
Control	5	28	25.1104	4.64866
Control	5	29	24.1954	5.08518
Control	5	30	24.1954	5.08518
Control	5	31	23.4863	5.50486
Control	5	32	15.1221	2.68453
Control	5	33	13.9592	2.63546
Control	5	34	5.59873	7.5507
Control	5	35	5.59873	7.5507
Control	5	36	4.02009	6.56914
Control	5	37	4.02009	6.56914
Control	5	38	3.07263	6.10153
Control	5	39	11.8397	18.2695
Control	5	40	14.9638	17.2675
Control	5	41	19.7295	16.7764
Control	5	42	19.7295	16.7764
Control	5	43	19.7295	16.7764
Control	5	44	21.9376	14.86
Control	5	45	21.9376	14.86
Control	5	46	21.9376	14.86
Control	5	47	21.9376	14.86
Control	5	48	21.9376	14.86
Control	5	49	24.6584	12.984
Control	5	50	25.4311	12.9435
Control	5	51	25.4311	12.9435
Control	5	52	28.3756	11.0475
Control	5	53	28.3756	11.0475
Control	5	54	32.1167	9.59924
Control	5	55	32.1167	9.59924
Control	5	56	32.1167	9.59924
Control	5	57	32.1167	9.59924
Control	5	58	32.1167	9.59924
Control	5	59	32.1167	9.59924
Control	5	60	32.1687	9.6025
Control	5	61	33.1821	8.67008
Control	5	62	33.1137	8.66899
Control	5	63	32.713	8.67344
Control	5	64	32.1501	8.71089
Control	5	65	33.1668	7.90709
Control	5	66	32.323	8.04856
Control	5	67	31.2285	7.81481
Control	5	68	28.95	6.91236
Control	5	69	28.2231	4.97255
Control	5	70	27.1061	5.00138
Control	5	71	25.8874	4.8557
Control	5	72	25.0227	5.53325
Control	5	73	24.6967	5.23329
Control	5	74	23.2164	5.1828
Control	5	75	22.5655	5.20215
Control	5	76	21.1593	4.61702
Control	5	77	20.8943	4.85414
Control	5	78	19.5559	4.24585
Control	5	79	18.5861	3.54718
Control	5	80	18.2649	3.84813
Control	5	81	16.8778	3.36101
Control	5	82	16.1433	2.75518
Control	5	83	15.1994	2.68438
Control	5	84	14.493	1.99839
Control	5	85	14.157	1.35468
Control	5	86	13.4388	1.67362
Control	5	87	13.6711	1.70725
Control	5	88	13.2767	2.57849
Control	5	89	13.4205	2.70254
Control	5	90	13.7537	2.79246
Control	5	91	13.0431	3.77517
Control	5	92	13.4302	3.9439
Control	5	93	12.8258	4.40317
Control	5	94	13.0996	4.47999
Control	5	95	13.1151	4.64581
Control	5	96	13.4296	4.77738
Control	5	97	13.3544	4.75621
Control	5	98	13.3544	4.75621
Control	5	99	13.3544	4.75621
Control	6	1	87.8884	8.34403
Control	6	2	87.8884	8.34403
Control	6	3	82.8508	10.0488
Control	6	4	73.7562	16.8499
Control	6	5	67.1995	22.901
Control	6	6	60.4727	29.2567
Control	6	7	55.7853	30.4006
Control	6	8	55.7853	30.4006
Control	6	9	54.7887	31.3733
Control	6	10	54.7887	31.3733
Control	6	11	53.0559	31.2137
Control	6	12	53.0559	31.2137
Control	6	13	50.8438	31.27
Control	6	14	50.8438	31.27
Control	6	15	51.0141	31.1016
Control	6	16	51.0141	31.1016
Control	6	17	56.5584	33.1831
Control	6	18	48.2858	29.1909
Control	6	19	41.8319	27.4388
Control	6	20	40.0746	25.1158
Control	6	21	40.0746	25.1158
Control	6	22	33.6206	24.5672
Control	6	23	34.2037	24.078
Control	6	24	32.5181	22.5843
Control	6	25	32.5181	22.5843
Control	6	26	32.5181	22.5843
Control	6	27	32.2692	21.4927
Control	6	28	32.2692	21.4927
Control	6	29	32.3941	21.0463
Control	6	30	32.3941	21.0463
Control	6	31	29.2956	16.9571
Control	6	32	29.2956	16.9571
Control	6	33	28.9662	16.1976
Control	6	34	26.0221	13.5958
Control	6	35	26.1222	13.5086
Control	6	36	24.7938	12.382
Control	6	37	21.9306	10.47
Control	6	38	21.8439	10.5504
Control	6	39	21.8439	10.5504
Control	6	40	18.3921	8.39727
Control	6	41	18.3921	8.39727
Control	6	42	17.8554	8.91533
Control	6	43	12.8133	6.41064
Control	6	44	12.2761	6.92388
Control	6	45	10.2788	6.48421
Control	6	46	7.22612	6.57201
Control	6	47	4.61782	4.6961
Control	6	48	4.14	5.17169
Control	6	49	4.14	5.17169
Control	6	50	1.33267	5.73156
Control	6	51	1.33267	5.73156
Control	6	52	3.68199	4.15476
Control	6	53	3.68199	4.15476
Control	6	54	6.49674	2.12641
Control	6	55	6.49674	2.12641
Control	6	56	12.7312	5.12478
Control	6	57	13.3268	4.78726
Control	6	58	13.3268	4.78726
Control	6	59	14.3994	4.24913
Control	6	60	14.3994	4.24913
Control	6	61	20.0627	7.90753
Control	6	62	20.0627	7.90753
Control	6	63	14.6315	2.42874
Control	6	64	14.6315	2.42874
Control	6	65	14.6315	2.42874
Control	6	66	15.4706	1.79777
Control	6	67	15.4706	1.79777
Control	6	68	15.4706	1.79777
Control	6	69	15.8881	1.56236
Control	6	70	16.0409	1.50176
Control	6	71	16.0409	1.50176
Control	6	72	16.7992	1.14776
Control	6	73	16.7992	1.14776
Control	6	74	17.197	0.90446
Control	6	75	17.197	0.90446
Control	6	76	17.1857	0.91041
Control	6	77	17.4679	1.1008
Control	6	78	17.2569	1.3063
Control	6	79	17.7888	2.9269
Control	6	80	17.7888	2.9269
Control	6	81	18.0106	5.04867
Control	6	82	16.5635	6.39496
Control	6	83	16.5635	6.39496
Control	6	84	14.8226	6.18745
Control	6	85	14.8226	6.18745
Control	6	86	12.8681	8.11819
Control	6	87	12.8681	8.11819
Control	6	88	11.5655	9.41044
Control	6	89	11.5655	9.41044
Control	6	90	10.8282	10.1431
Control	6	91	10.8282	10.1431
Control	6	92	12.1859	8.79462
Control	6	93	12.1859	8.79462
Control	6	94	13.3271	7.66373
Control	6	95	12.2875	7.06736
Control	6	96	13.2207	6.13465
Control	6	97	12.9002	4.81895
Control	6	98	12.3115	4.64366
Control	6	99	12.8533	3.64731
Control	7	1	85.2336	7.14475
Control	7	2	78.6216	13.7567
Control	7	3	78.6216	13.7567
Control	7	4	71.8794	20.4989
Control	7	5	71.8794	20.4989
Control	7	6	71.8794	20.4989
Control	7	7	65.1373	27.241
Control	7	8	59.2651	21.3688
Control	7	9	47.3977	33.2361
Control	7	10	36.4187	44.2152
Control	7	11	18.4342	42.6993
Control	7	12	12.6264	36.8914
Control	7	13	12.6264	36.8914
Control	7	14	11.2757	38.2421
Control	7	15	5.97767	32.9441
Control	7	16	5.97767	32.9441
Control	7	17	5.97767	32.9441
Control	7	18	6.26894	32.6528
Control	7	19	6.26894	32.6528
Control	7	20	6.26894	32.6528
Control	7	21	0.970733	27.3546
Control	7	22	1.26196	27.0634
Control	7	23	1.26196	27.0634
Control	7	24	1.26196	27.0634
Control	7	25	1.26196	27.0634
Control	7	26	1.47263	23.7464
Control	7	27	1.47263	23.7464
Control	7	28	1.47263	23.7464
Control	7	29	1.47263	23.7464
Control	7	30	0.572547	21.7012
Control	7	31	4.39452	16.7342
Control	7	32	4.39452	16.7342
Control	7	33	4.39452	16.7342
Control	7	34	4.39452	16.7342
Control	7	35	2.95253	12.6654
Control	7	36	2.95253	12.6654
Control	7	37	2.95253	12.6654
Control	7	38	2.00321	7.70964
Control	7	39	0.690081	6.39651
Control	7	40	0.690081	6.39651
Control	7	41	5.72625	1.36034
Control	7	42	4.413	0.0470873
Control	7	43	4.61803	0.157941
Control	7	44	4.61803	0.157941
Control	7	45	4.61803	0.157941
Control	7	46	4.52895	1.99705
Control	7	47	4.52895	1.99705
Control	7	48	1.8595	4.66649
Control	7	49	0.768233	2.03876
Control	7	50	0.768233	2.03876
Control	7	51	0.768233	2.03876
Control	7	52	3.35739	4.62792
Control	7	53	3.35739	4.62792
Control	7	54	7.68504	5.4781
Control	7	55	7.68504	5.4781
Control	7	56	11.8929	9.686
Control	7	57	13.8627	7.71627
Control	7	58	13.8627	7.71627
Control	7	59	15.5981	5.98088
Control	7	60	15.5981	5.98088
Control	7	61	15.5981	5.98088
Control	7	62	18.7512	5.66331
Control	7	63	18.7512	5.66331
Control	7	64	19.8482	4.56628
Control	7	65	19.8482	4.56628
Control	7	66	21.266	5.98413
Control	7	67	21.266	5.98413
Control	7	68	23.5459	6.53985
Control	7	69	23.5459	6.53985
Control	7	70	23.5459	6.53985
Control	7	71	24.3353	7.32928
Control	7	72	24.91	6.75459
Control	7	73	24.3397	6.18429
Control	7	74	23.7155	6.80847
Control	7	75	23.7155	6.80847
Control	7	76	22.5023	5.59524
Control	7	77	22.3934	5.70408
Control	7	78	22.3934	5.70408
Control	7	79	22.3934	5.70408
Control	7	80	22.4803	5.61717
Control	7	81	21.2606	4.39748
Control	7	82	21.1565	4.50163
Control	7	83	21.1565	4.50163
Control	7	84	18.4605	1.80567
Control	7	85	18.5702	1.69606
Control	7	86	18.5702	1.69606
Control	7	87	18.5702	1.69606
Control	7	88	18.8406	1.42562
Control	7	89	18.8406	1.42562
Control	7	90	18.8406	1.42562
Control	7	91	17.9468	0.00901585
Control	7	92	17.9468	0.00901585
Control	7	93	16.1762	1.77956
Control	7	94	16.3872	1.99055
Control	7	95	15.7723	2.60551
Control	7	96	16.0314	2.86469
Control	7	97	16.0314	2.86469
Control	7	98	15.6444	3.25169
Control	7	99	15.6444	3.25169
Control	8	1	67.1563	16.7692
Control	8	2	63.0186	20.9069
Control	8	3	71.719	29.6073
Control	8	4	66.6108	34.7156
Control	8	5	66.6108	34.7156
Control	8	6	62.263	39.0633
Control	8	7	62.263	39.0633
Control	8	8	58.7595	42.5669
Control	8	9	58.7595	42.5669
Control	8	10	55.9657	45.3607
Control	8	11	55.9657	45.3607
Control	8	12	34.0666	27.8157
Control	8	13	30.8059	24.555
Control	8	14	26.3404	24.4428
Control	8	15	26.3404	24.4428
Control	8	16	23.3273	23.9732
Control	8	17	23.3273	23.9732
Control	8	18	19.0518	23.8701
Control	8	19	19.0518	23.8701
Control	8	20	18.0914	24.8304
Control	8	21	18.0914	24.8304
Control	8	22	17.1311	25.7907
Control	8	23	17.1311	25.7907
Control	8	24	17.1311	25.7907
Control	8	25	16.1707	26.7511
Control	8	26	15.4914	27.4304
Control	8	27	0.988794	12.1852
Control	8	28	4.19006	9.87958
Control	8	29	5.89411	8.17553
Control	8	30	6.3418	8.62322
Control	8	31	6.3418	8.62322
Control	8	32	8.49386	7.36647
Control	8	33	8.49386	7.36647
Control	8	34	9.63491	6.12138
Control	8	35	9.69134	6.17781
Control	8	36	12.3721	3.49702
Control	8	37	14.2914	1.69038
Control	8	38	14.2914	1.69038
Control	8	39	16.0094	0.317508
Control	8	40	15.517	0.809869
Control	8	41	17.4851	2.77792
Control	8	42	17.8903	4.38219
Control	8	43	18.4352	4.92707
Control	8	44	17.8352	5.52706
Control	8	45	17.4784	5.88385
Control	8	46	16.9492	5.9434
Control	8	47	16.667	5.6612
Control	8	48	16.5703	5.75789
Control	8	49	16.2309	5.41842
Control	8	50	16.007	5.64227
Control	8	51	15.7807	5.41596
Control	8	52	15.0654	5.67854
Control	8	53	14.7309	5.34402
Control	8	54	14.5494	5.52557
Control	8	55	13.9184	4.89457
Control	8	56	13.9184	4.89457
Control	8	57	13.8452	4.85794
Control	8	58	13.7902	4.80287
Control	8	59	13.7516	4.73129
Control	8	60	15.9413	6.78335
Control	8	61	15.9413	6.78335
Control	8	62	16.0105	6.71424
Control	8	63	16.243	6.48169
Control	8	64	16.243	6.48169
Control	8	65	16.4229	6.30182
Control	8	66	16.4229	6.30182
Control	8	67	16.8479	5.8768
Control	8	68	16.8479	5.8768
Control	8	69	16.8479	5.8768
Control	8	70	17.1313	5.59335
Control	8	71	17.1313	5.59335
Control	8	72	17.1961	5.52861
Control	8	73	17.1961	5.52861
Control	8	74	17.1961	5.52861
Control	8	75	16.215	5.17104
Control	8	76	16.215	5.17104
Control	8	77	15.9264	5.45958
Control	8	78	15.9264	5.45958
Control	8	79	15.9264	5.45958
Control	8	80	15.9264	5.45958
Control	8	81	15.6247	5.76126
Control	8	82	13.0718	3.20829
Control	8	83	13.8909	2.38912
Control	8	84	13.8909	2.38912
Control	8	85	13.2424	1.74058
Control	8	86	12.436	0.934138
Control	8	87	12.436	0.934138
Control	8	88	12.0235	0.521663
Control	8	89	12.2839	0.528179
Control	8	90	11.8893	0.922827
Control	8	91	11.4946	1.31748
Control	8	92	11.8001	2.40029
Control	8	93	11.8001	2.40029
Control	8	94	11.8827	3.24901
Control	8	95	11.5455	4.06097
Control	8	96	11.7828	4.29825
Control	8	97	12.067	4.58246
Control	8	98	12.067	4.58246
Control	8	99	12.067	4.58246
Control	9	1	84.6897	6.23246
Control	9	2	82.1286	4.72892
Control	9	3	80.0004	6.05064
Control	9	4	80.0004	6.05064
Control	9	5	71.243	7.1462
Control	9	6	69.1475	5.48388
Control	9	7	64.1703	7.76084
Control	9	8	58.7101	8.49246
Control	9	9	54.462	9.8044
Control	9	10	52.524	8.46077
Control	9	11	46.4691	10.2375
Control	9	12	46.4691	10.2375
Control	9	13	41.2803	10.844
Control	9	14	39.8792	10.4788
Control	9	15	35.06	11.5687
Control	9	16	34.1752	11.255
Control	9	17	34.1752	11.255
Control	9	18	29.2362	12.9816
Control	9	19	27.4338	12.2426
Control	9	20	25.4326	11.0752
Control	9	21	25.1626	11.3451
Control	9	22	23.9243	10.7492
Control	9	23	22.1219	9.85271
Control	9	24	21.836	10.1377
Control	9	25	19.9182	9.1885
Control	9	26	19.9182	9.1885
Control	9	27	19.4893	9.61558
Control	9	28	17.4209	8.56437
Control	9	29	17.4209	8.56437
Control	9	30	17.4209	8.56437
Control	9	31	16.2715	7.99375
Control	9	32	16.2715	7.99375
Control	9	33	15.4799	8.34094
Control	9	34	15.4799	8.34094
Control	9	35	14.9555	8.04148
Control	9	36	8.89036	6.2213
Control	9	37	8.61872	6.44146
Control	9	38	8.67355	6.26896
Control	9	39	8.49784	6.11383
Control	9	40	7.6527	6.54406
Control	9	41	7.6527	6.54406
Control	9	42	6.11606	7.13142
Control	9	43	5.83814	6.9152
Control	9	44	4.62813	7.59165
Control	9	45	3.48288	7.89469
Control	9	46	3.48288	7.89469
Control	9	47	2.87572	7.49549
Control	9	48	2.11722	8.24477
Control	9	49	1.62286	7.94628
Control	9	50	1.62286	7.94628
Control	9	51	3.40092	6.46173
Control	9	52	9.52222	3.63793
Control	9	53	10.2804	4.36734
Control	9	54	10.2804	4.36734
Control	9	55	10.2804	4.36734
Control	9	56	11.6499	5.70394
Control	9	57	11.6499	5.70394
Control	9	58	11.6499	5.70394
Control	9	59	12.6652	6.70339
Control	9	60	13.6804	7.70684
Control	9	61	13.6804	7.70684
Control	9	62	14.4794	8.49863
Control	9	63	15.2483	8.05534
Control	9	64	15.5397	8.34633
Control	9	65	15.9353	8.13826
Control	9	66	16.708	8.91096
Control	9	67	16.9488	8.7912
Control	9	68	17.2403	8.65292
Control	9	69	17.2403	8.65292
Control	9	70	17.3978	8.38882
Control	9	71	17.3634	8.00737
Control	9	72	17.3634	8.00737
Control	9	73	17.7586	7.5978
Control	9	74	17.6506	7.11996
Control	9	75	17.2551	6.7353
Control	9	76	17.0522	6.20978
Control	9	77	16.4424	5.63028
Control	9	78	15.6021	4.84398
Control	9	79	15.7433	4.82715
Control	9	80	15.0025	4.07291
Control	9	81	13.8791	3.08201
Control	9	82	14.1988	3.1781
Control	9	83	14.0141	3.05239
Control	9	84	13.8019	3.05696
Control	9	85	12.1635	4.10282
Control	9	86	12.6446	3.87682
Control	9	87	14.3867	4.1518
Control	9	88	15.1555	4.06599
Control	9	89	15.5786	4.44091
Control	9	90	16.3473	4.45795
Control	9	91	16.2536	5.16911
Control	9	92	17.1322	5.5406
Control	9	93	17.1322	5.5406
Control	9	94	17.7365	6.7722
Control	9	95	17.7365	6.7722
Control	9	96	17.6846	6.81948
Control	9	97	17.715	6.92523
Control	9	98	17.451	7.02885
Control	9	99	17.451	7.02885
Control	Col0	0	76.7358	4.27988
Control	Col0	1	71.9011	5.21257
Control	Col0	2	66.5623	5.9664
Control	Col0	3	61.7805	6.00073
Control	Col0	4	65.0225	4.89881
Control	Col0	5	62.1046	5.25625
Control	Col0	6	58.0404	5.26086
Control	Col0	7	55.1965	5.28977
Control	Col0	8	49.4106	5.33541
Control	Col0	9	44.4686	5.11367
Control	Col0	10	41.6903	4.92622
Control	Col0	11	39.0616	4.90856
Control	Col0	12	36.657	4.58384
Control	Col0	13	35.0666	4.64114
Control	Col0	14	33.5359	4.5155
Control	Col0	15	32.208	4.53134
Control	Col0	16	30.0918	4.42061
Control	Col0	17	29.044	4.43462
Control	Col0	18	26.5881	4.14605
Control	Col0	19	25.1718	4.07478
Control	Col0	20	23.9228	3.8561
Control	Col0	21	21.9608	3.73303
Control	Col0	22	21.1832	3.74889
Control	Col0	23	20.1284	3.70101
Control	Col0	24	19.1966	3.46328
Control	Col0	25	18.0641	3.44702
Control	Col0	26	17.3231	3.43164
Control	Col0	27	16.5321	3.26851
Control	Col0	28	16.0259	3.24397
Control	Col0	29	14.7064	2.84503
Control	Col0	30	13.8863	2.7044
Control	Col0	31	13.5531	2.70353
Control	Col0	32	12.6548	2.47573
Control	Col0	33	12.6754	2.49563
Control	Col0	34	11.1331	2.17551
Control	Col0	35	10.436	2.14909
Control	Col0	36	9.53168	1.98497
Control	Col0	37	8.71977	1.98432
Control	Col0	38	8.14785	1.9952
Control	Col0	39	7.13307	1.86624
Control	Col0	40	6.57541	1.89829
Control	Col0	41	6.00582	1.90185
Control	Col0	42	5.08294	1.83113
Control	Col0	43	4.39009	1.85978
Control	Col0	44	3.28462	1.95009
Control	Col0	45	2.64548	2.00636
Control	Col0	46	1.04984	2.04843
Control	Col0	47	0.360935	2.04378
Control	Col0	48	1.12434	2.11672
Control	Col0	49	1.78903	2.10445
Control	Col0	50	2.7128	2.17155
Control	Col0	51	3.38112	2.14722
Control	Col0	52	4.32927	2.19264
Control	Col0	53	4.74649	2.17006
Control	Col0	54	5.73911	2.18001
Control	Col0	55	6.42067	2.14408
Control	Col0	56	7.56855	2.00701
Control	Col0	57	8.23693	2.04126
Control	Col0	58	9.18566	1.96129
Control	Col0	59	9.90817	1.93116
Control	Col0	60	11.0865	1.91838
Control	Col0	61	11.9264	1.77213
Control	Col0	62	12.4534	1.76995
Control	Col0	63	12.6221	1.75377
Control	Col0	64	12.798	1.70202
Control	Col0	65	13.1305	1.75364
Control	Col0	66	13.1473	1.73516
Control	Col0	67	13.1098	1.73173
Control	Col0	68	13.1097	1.72334
Control	Col0	69	13.2536	1.78309
Control	Col0	70	13.1506	1.76112
Control	Col0	71	12.8737	1.74797
Control	Col0	72	11.9835	1.69168
Control	Col0	73	11.3128	1.59033
Control	Col0	74	10.9656	1.55418
Control	Col0	75	10.3752	1.52978
Control	Col0	76	9.78319	1.55198
Control	Col0	77	9.10869	1.57164
Control	Col0	78	8.34905	1.67189
Control	Col0	79	7.94221	1.62944
Control	Col0	80	7.37168	1.68482
Control	Col0	81	6.61785	1.69134
Control	Col0	82	6.07478	1.67028
Control	Col0	83	5.45314	1.70625
Control	Col0	84	4.99042	1.70011
Control	Col0	85	4.54386	1.73579
Control	Col0	86	4.07935	1.74042
Control	Col0	87	3.48097	1.74321
Control	Col0	88	2.99835	1.73664
Control	Col0	89	2.94034	1.78385
Control	Col0	90	2.69618	1.68736
Control	Col0	91	3.05069	1.69729
Control	Col0	92	3.18021	1.71462
Control	Col0	93	3.07728	1.83481
Control	Col0	94	3.44993	1.92011
Control	Col0	95	3.76896	1.98567
Control	Col0	96	4.06524	2.02982
Control	Col0	97	4.23148	2.07379
Control	Col0	98	4.54173	2.09197
Control	Col0	99	4.42256	2.09881
NaCl100mM	1	0	85.215	8.13931
NaCl100mM	1	1	85.6599	8.47322
NaCl100mM	1	2	85.7307	8.49582
NaCl100mM	1	3	85.7307	8.49582
NaCl100mM	1	4	84.5816	9.37179
NaCl100mM	1	5	80.6214	8.96267
NaCl100mM	1	6	79.5505	8.68875
NaCl100mM	1	7	78.8555	8.7728
NaCl100mM	1	8	77.8688	7.90473
NaCl100mM	1	9	77.2924	7.90212
NaCl100mM	1	10	74.3769	7.54915
NaCl100mM	1	11	73.5686	7.62243
NaCl100mM	1	12	72.7972	7.59274
NaCl100mM	1	13	72.7972	7.59274
NaCl100mM	1	14	71.4918	8.63043
NaCl100mM	1	15	68.9834	8.62358
NaCl100mM	1	16	67.3732	7.3655
NaCl100mM	1	17	67.3732	7.3655
NaCl100mM	1	18	65.9772	7.47573
[truncated: 1,977 more rows]

## Sheet: FigureS3
Individual data point Figure S3
ecotID	KRTDN/C	RVA Control	RVA Na	RAVN-C at 23h	RTDN-C at 5h
1	0.343726	-56.9041	-82.0464	25.1423	60.2509
2	0.491731	-55.1749	-79.7787	24.6038	60.3151
23	0.899802	-60.9776	-83.8853	22.9077	46.7553
66	0.716696	-61.3362	-75.7039	14.3677	40.569
81	0.428953	-54.9439	-78.8812	23.9373	48.1531
91	0.377829	-64.6028	-77.404	12.8012	45.9798
94	0.44604	-60.8944	-75.6467	14.7523	39.1745
96	0.543876	-61.4126	-76.3363	14.9237	19.6296
104	0.506552	-56.5489	-79.0576	22.5087	25.3572
116	0.367619	-61.4008	-77.8843	16.4835	38.4253
126	0.210778	-58.2245	-78.5867	20.3622	61.8803
149	0.442952	-47.9473	-70.4931	22.5458	12.9116
166	0.818513	-60.7973	-72.742	11.9447	14.4816
173	0.201122	-49.4851	-79.3681	29.8829	73.8098
178	0.76234	-64.4076	-71.3913	6.98372	16.4879
223	0.223686	-62.2215	-79.9058	17.6844	44.8236
242	0.725795	-61.0067	-77.4736	16.4669	44.785
258	0.22413	-50.5787	-80.1487	29.5701	54.2057
259	0.19434	-57.7057	-78.1579	20.4522	46.3044
260	0.230675	-51.3103	-77.9751	26.6648	59.0732
267	0.479166	-49.8157	-73.5394	23.7237	42.6407
281	0.308118	-56.182	-75.4914	19.3094	54.8734
282	0.07948	-64.5216	-83.4136	18.8921	73.0874
321	0.335697	-57.7741	-80.7578	22.9837	65.6971
328	0.293583	-51.4952	-75.7199	24.2247	64.9647
357	0.315261	-69.0235	-74.3502	5.32676	14.3856
362	0.307433	-54.3496	-78.2601	23.9105	61.0788
366	0.166175	-63.7192	-76.588	12.8688	52.5723
373	0.472055	-62.1148	-80.3951	18.2804	44.8613
374	0.785861	-67.105	-79.2726	12.1676	34.3751
378	0.352915	-54.2254	-69.1941	14.9686	33.3074
379	0.449698	-65.8081	-77.2698	11.4617	54.5572
380	0.232421	-57.6404	-78.4863	20.8459	58.9276
383	0.291448	-61.9598	-77.1558	15.196	41.4111
386	0.340635	-55.1472	-72.3891	17.2419	47.2526
390	0.38789	-61.9078	-77.67	15.7621	35.9422
392	0.136132	-61.61	-84.0461	22.4362	74.1375
641	0.438103	-56.8727	-66.3246	9.45196	41.7232
957	0.11763	-55.3694	-77.9662	22.5969	68.5403
1716	0.380349	-61.5374	-74.0993	12.5619	14.2775
1859	0.234633	-58.7392	-77.9816	19.2423	55.3313
1867	0.322865	-65.3089	-80.6532	15.3443	40.9831
1925	0.260621	-62.1553	-77.9203	15.765	50.736
1967	NA	-55.4808	-76.0567	20.576	77.7559
2057	0.403979	-51.7453	-71.253	19.5077	25.373
2150	0.58549	-69.1144	-71.7799	2.66546	35.0542
2187	NA	-64.9696	-76.5397	11.5701	15.1172
2274	0.162153	-42.7231	-74.9291	32.206	86.1158
2290	0.275376	-69.7308	-79.0671	9.33633	22.0946
4802	0.215618	-56.1105	-79.6276	23.5171	63.3416
4997	0.377685	-65.4509	-84.1772	18.7263	35.3427
5056	0.404807	-57.597	-78.583	20.9861	40.0785
5116	0.249044	-63.2701	-80.5348	17.2647	14.995
5122	0.485163	-60.1391	-75.3587	15.2196	19.5371
5158	0.267604	-56.8129	-69.9719	13.1589	23.6104
5160	0.409893	-68.0196	-83.2883	15.2687	49.1857
5202	0.515838	-65.3388	-78.1201	12.7813	42.3586
5207	0.304749	-67.4157	-75.8525	8.43675	23.8646
5232	0.184663	-68.6034	-78.8181	10.2147	-4.40785
5245	0.21552	-67.16	-75.6183	8.45825	42.7317
5264	0.199062	-55.1192	-79.9122	24.7931	61.1828
5341	0.370277	-58.6333	-79.0575	20.4242	41.699
5380	0.343005	-62.3036	-81.2626	18.9591	38.494
5381	1.4915	-60.5844	-83.688	23.1036	25.6774
5565	0.386132	-59.604	-85.7155	26.1115	46.3025
5606	0.290699	-64.1838	-81.254	17.0702	45.3078
5628	0.155467	-65.3074	-80.5575	15.2501	44.5081
5719	0.442598	-66.3254	-73.8981	7.57261	-0.976895
5742	0.397407	-55.2916	-77.8697	22.578	48.0075
5753	0.108892	-53.2983	-73.0647	19.7665	62.3968
5785	0.432063	-66.5844	-79.8747	13.2904	36.404
5805	0.630275	-60.9275	-73.7063	12.7787	20.6765
5832	0.137042	-55.2502	-72.1916	16.9414	40.617
5837	NA	-68.4779	NA	NA	71.24
5887	0.360467	-64.6318	-80.5505	15.9187	77.155
5896	0.115006	-50.1342	-79.3796	29.2454	-2.66297
5987	0.216545	-49.9887	-74.7265	24.7377	33.6435
6005	0.22546	-54.8852	-73.6926	18.8073	34.0141
6008	0.613883	-53.5305	-70.6096	17.0791	64.7648
6019	NA	-48.0384	-74.0609	26.0226	36.2156
6020	0.998453	-56.7922	-75.3968	18.6046	46.2228
6039	0.364781	-56.4396	-78.3265	21.8869	19.3172
6042	0.997683	-54.8522	-67.3711	12.5189	8.54952
6046	NA	-61.0969	-75.9468	14.8499	76.3637
6074	0.110261	-52.7128	-87.1934	34.4806	24.2152
6076	0.26134	-55.447	-66.1163	10.6693	74.5672
6085	0.228956	-38.337	-74.9642	36.6272	30.392
6094	0.395861	-60.3044	-79.6263	19.3219	53.4237
6096	0.362562	-59.9955	-85.9857	25.9902	23.6942
6098	0.569305	-63.2631	-77.7725	14.5095	45.6612
6100	NA	-61.4049	-77.2325	15.8276	53.4537
6109	0.568055	-52.7939	-79.8115	27.0176	52.1228
6112	0.270052	-63.4474	-77.0381	13.5907	26.0149
6119	0.937839	-69.54	-82.0404	12.5004	29.691
6169	0.446366	-60.3219	-78.2442	17.9223	66.9443
6188	0.339444	-52.3418	-77.2068	24.865	48.1494
6190	0.210889	-53.3666	-78.6322	25.2656	49.226
6194	0.6333	-53.8436	-77.206	23.3624	61.4284
6203	0.041304	-55.4668	-77.7695	22.3027	55.2608
6243	0.309076	-59.1928	-77.3133	18.1205	27.0884
6318	0.394028	-64.0147	-80.7832	16.7686	55.3718
6413	0.372449	-59.4435	-77.7357	18.2922	31.8553
6709	0.626042	-51.0389	-70.6637	19.6248	22.8717
6727	0.359183	-57.1249	-75.2248	18.0998	35.8117
6729	0.195147	-63.2388	-76.7735	13.5347	56.1614
6730	0.519162	-47.9166	-70.9556	23.039	49.8807
6744	0.303498	-52.1826	-79.6354	27.4528	49.8936
6810	0.623013	-52.3733	-77.0575	24.6842	21.0092
6847	0.912195	-62.8651	-76.4272	13.5621	58.6432
6897	NA	-52.4854	-72.2883	19.8028	44.0213
6898	0.475655	-50.5961	-70.55	19.9539	55.0201
6899	0.625	-60.5908	-79.7975	19.2067	46.4062
6903	0.571966	-64.4383	-78.1304	13.6921	53.7027
6904	0.373569	-49.4258	-78.6189	29.1931	35.8282
6906	0.31632	-51.406	-73.0908	21.6848	36.3589
6907	0.399327	-65.3678	-79.2558	13.888	32.5876
6909	0.214187	-52.4364	-78.7034	26.267	25.2128
6909	0.214187	-53.9429	-79.013	25.0701	47.7217
6909	0.524051	-52.4364	-78.7034	26.267	58.4876
6909	0.524051	-53.9429	-79.013	25.0701	49.0684
6910	0.431968	-54.0009	-73.5482	19.5473	38.485
6911	0.148625	-61.897	-81.3379	19.4409	59.7424
6913	0.0729957	-41.0162	-76.1435	35.1273	58.1703
6914	0.389848	-52.3838	-71.096	18.7122	24.4463
6916	1.1745	-45.6868	-76.0856	30.3988	61.2016
6919	0.204479	-54.5783	-79.5716	24.9934	4.94044
6921	NA	-29.4589	-69.5615	40.1025	52.9515
6924	0.739365	-60.4387	-79.6035	19.1648	36.5407
6926	0.1766	-42.7586	-71.9422	29.1836	53.4265
6928	0.700083	-58.5274	-70.5338	12.0064	37.9748
6932	0.241733	-49.2362	-65.7382	16.502	88.2239
6933	0.503381	-53.483	-79.2618	25.7788	27.1861
6936	0.336266	-50.5037	-77.5934	27.0898	61.2225
6937	0.143955	-53.1388	-76.4025	23.2637	49.5
6939	0.116663	-43.1262	-76.8333	33.7071	12.8807
6940	0.300161	-49.8198	-72.4763	22.6565	72.2634
6942	0.220057	-53.5959	-75.7013	22.1055	57.3838
6943	0.346579	-47.7697	-70.6712	22.9015	47.7973
6944	0.294903	-58.7996	-79.8058	21.0062	68.2442
6946	0.192048	-50.8454	-80.7564	29.911	41.5832
6951	0.227286	-56.1022	-76.8429	20.7406	49.0774
6953	0.518594	-48.6781	-78.1774	29.4992	47.079
6958	NA	-50.1133	-72.5445	22.4313	34.6901
6959	0.302243	-59.3414	-75.8461	16.5046	69.3437
6961	0.67962	-57.0266	-77.6609	20.6343	68.1921
6962	0.204284	-61.0379	-79.2183	18.1804	44.0802
6967	1.13117	-56.8411	-74.3318	17.4907	17.3293
6968	0.293105	-51.7013	-81.7771	30.0758	56.1791
6970	0.357306	-58.5193	-79.2534	20.7341	63.5683
6973	0.379712	-55.7984	-74.1014	18.303	47.1758
6976	1.42463	-66.646	-79.5266	12.8806	65.9531
6977	0.285196	-52.5266	-78.3945	25.8679	44.9958
6979	0.272555	-53.8161	-75.486	21.6698	64.1076
6980	0.356959	-60.0524	-80.4848	20.4324	46.0265
6982	0.143311	-49.535	-70.0402	20.5052	23.106
6983	0.483074	-58.1964	-75.0267	16.8303	75.2963
6985	0.147921	-57.4161	-77.4639	20.0478	35.2816
6988	0.329565	-63.3134	-77.4977	14.1842	26.6473
6989	0.460137	-59.1465	-82.1708	23.0243	28.9517
6990	0.410473	-53.8374	-76.1761	22.3387	49.6158
6992	0.238735	-72.0006	-78.6327	6.63213	48.3861
6994	0.177629	-56.7726	-75.0129	18.2402	59.1277
6996	1.76718	-55.8077	-77.5675	21.7598	48.3178
6998	0.336765	-56.6188	-77.8251	21.2062	31.0393
7000	0.500864	-36.0489	-78.0402	41.9913	60.2669
7002	0.150853	-58.2999	-76.362	18.0621	79.5297
7004	0.262538	-55.4758	-76.0977	20.6219	35.328
7008	0.388369	-62.976	-75.2951	12.3191	71.5718
7011	0.406332	-51.4848	-74.4438	22.959	18.9179
7014	0.229515	-44.4266	-73.7885	29.362	-3.94945
7015	1.0023	-60.5261	-80.0455	19.5194	61.3424
7026	0.206625	-50.7268	-78.2006	27.4738	32.5438
7031	0.240139	-56.2036	-75.1779	18.9743	41.7452
7034	0.847853	-60.2411	-70.1657	9.92463	42.7227
7035	0.218221	-54.5251	-82.1295	27.6044	62.5567
7062	0.537391	-52.1716	-73.7854	21.6138	58.7555
7069	0.562429	-53.4301	-76.3622	22.932	13.1105
7071	0.38689	-45.5093	-66.7192	21.2099	51.7071
7075	0.144677	-59.0321	-83.4766	24.4445	71.1038
7078	0.343972	-55.8984	-79.6262	23.7278	57.7645
7080	0.443982	-69.3581	-82.5493	13.1912	42.6661
7092	0.348883	-61.301	-77.9306	16.6296	37.6668
7094	NA	-38.9594	-79.1702	40.2108	26.071
7098	NA	-58.8076	-76.9233	18.1157	48.2326
7100	0.600442	-56.8837	-81.3275	24.4438	49.3466
7102	0.476592	-62.2607	-81.8612	19.6006	54.7879
7105	0.26034	-59.5683	-79.6219	20.0537	59.1529
7110	0.150559	-48.4182	-74.91	26.4918	82.3203
7123	0.447575	-61.4252	-77.4333	16.0081	50.8261
7126	0.143311	-52.8167	-81.3799	28.5631	-19.804
7128	0.156241	-46.6872	-73.4336	26.7463	24.4838
7135	0.0557249	-56.2917	-83.4	27.1083	34.7719
7139	0.300517	-44.9539	-78.0798	33.126	36.3749
7141	1.74404	-58.7824	-75.661	16.8787	65.016
7143	NA	-65.1363	-79.4258	14.2895	47.1432
7145	0.394371	-64.7598	-82.0796	17.3198	58.6587
7147	0.343805	-51.9816	-77.0507	25.0692	63.5909
7150	0.133908	-48.2166	-79.4976	31.281	33.7309
7151	0.844346	-53.9127	-77.8549	23.9422	47.9274
7158	0.252432	-55.8321	-76.6903	20.8582	80.6007
7163	0.437329	-51.5006	-78.6483	27.1477	35.2666
7164	0.300576	-60.389	-81.8007	21.4117	73.4045
7165	0.349198	-58.5448	-83.1517	24.607	69.1677
7166	0.354636	-45.0939	-78.5031	33.4092	70.0444
7169	0.422641	-62.4951	-80.9969	18.5018	73.0244
7178	NA	-47.2113	-75.6159	28.4046	85.0135
7181	0.359738	-49.9427	-78.5652	28.6225	53.662
7186	0.337219	-54.7137	-81.6	26.8863	57.0615
7188	0.134029	-40.8541	-76.8666	36.0125	92.323
7199	0.119208	-39.7105	-72.6966	32.986	79.6564
7201	0.569455	-43.038	-73.317	30.279	46.5162
7205	0.177201	-44.5115	-75.9941	31.4827	41.0483
7206	0.0604292	-38.092	-74.8718	36.7799	47.9386
7224	0.202605	-47.6493	-75.8895	28.2402	96.3456
7227	0.613452	-53.7685	-72.7473	18.9788	75.3136
7229	0.507962	-55.3507	-77.3808	22.03	65.8849
7231	1.10219	-45.5657	-74.5165	28.9508	49.6351
7244	0.257809	-29.6184	-72.9673	43.3489	26.0217
7252	0.382413	-57.8186	-78.713	20.8944	24.6927
7255	0.336883	-38.0663	-74.3707	36.3044	60.2852
7258	0.300702	-54.9735	-73.3678	18.3943	50.7694
7260	1.05611	-60.729	-71.3208	10.5918	44.9895
7263	0.332953	-56.8225	-78.4048	21.5823	-27.6213
7270	0.560247	-59.3928	-74.3904	14.9976	55.4306
7275	0.19191	-48.0104	-73.4652	25.4549	57.5437
7277	0.506018	-59.5184	-76.5055	16.9871	57.7684
7280	0.541304	-60.8404	-73.4177	12.5773	55.1739
7282	0.301933	-41.6449	-74.136	32.4911	42.7416
7283	0.200702	-54.5895	-78.7315	24.142	-3.44337
7284	0.0835272	-57.2542	-77.2441	19.9899	30.2677
7291	0.0467786	-48.1932	-72.0719	23.8787	25.1964
7296	0.346663	-56.1489	-70.6708	14.522	17.6134
7300	NA	-58.4907	-76.3115	17.8208	40.7448
7306	0.332561	-64.1393	-74.6332	10.4939	25.0773
7307	0.580274	-67.2488	-75.5019	8.2531	60.5971
7310	0.474939	-51.8551	-68.2831	16.428	56.4211
7316	0.735983	-44.3998	-74.6818	30.282	56.3287
7320	0.538126	-60.9943	NA	NA	53.1116
7330	NA	-56.6637	-80.7294	24.0656	77.7789
7331	0.338875	-54.7784	-76.8262	22.0478	18.4628
7333	0.298969	-56.0742	-77.3265	21.2523	33.213
7337	0.332829	-54.321	-75.9085	21.5875	6.65594
7340	0.308604	-55.716	-78.3281	22.6121	51.3056
7343	NA	-58.9124	-76.8263	17.9139	53.3879
7344	0.41353	-58.5906	-76.1649	17.5743	79.0868
7346	0.267885	-62.6641	-72.8496	10.1855	57.3126
7351	0.521679	-61.7607	-78.1097	16.349	73.8796
7353	0.458437	-54.036	-79.5477	25.5117	21.8344
7354	0.353797	-45.2561	-83.1559	37.8999	48.2779
7355	0.144188	-44.3671	-79.7345	35.3674	43.2329
7372	1.69523	-49.4675	-89.9548	40.4873	51.071
7373	0.388166	-61.5701	-69.0159	7.44581	48.4008
7378	0.157268	-68.4703	-82.5634	14.0931	42.7193
7379	0.195982	-49.7973	-74.2241	24.4268	98.8146
7382	0.131861	-65.369	-82.6934	17.3244	63.7298
7384	0.312421	-54.8063	-68.5535	13.7471	45.0291
7390	0.594993	-63.2941	-79.8329	16.5388	55.7712
7391	NA	-61.314	-79.2969	17.9829	82.6373
7392	NA	-40.0002	-74.8576	34.8574	19.2057
7394	0.251729	-59.3596	-81.5799	22.2203	70.3007
7397	0.334429	-52.3762	-72.6411	20.2649	87.2829
7405	0.128362	-52.4718	NA	NA	42.5083
7408	0.103178	-48.0356	-79.9924	31.9568	88.6864
7411	0.813071	-61.1892	-78.0923	16.9031	53.5341
7418	0.435047	-51.7816	-78.585	26.8034	61.295
7424	0.199629	-47.2629	-80.4445	33.1817	76.3514
7430	0.802198	-63.6498	-79.8704	16.2206	71.7124
7438	NA	-52.1805	-83.4192	31.2387	51.8452
7446	0.110506	-64.3987	-83.673	19.2743	46.2662
7449	0.709397	-54.4062	-78.4972	24.091	27.8742
7460	0.242006	-57.0858	-80.651	23.5652	31.0598
7472	NA	-42.568	-73.9335	31.3655	35.6443
7477	NA	-63.1659	-84.8412	21.6752	68.2407
7479	0.151798	-50.6267	-75.6797	25.053	56.0937
7482	0.343991	-55.0603	-76.6499	21.5896	7.55772
7483	0.260786	-53.2312	-75.1017	21.8705	15.4361
7490	0.303615	-56.183	-75.7696	19.5866	35.3988
7492	0.355035	-52.5724	-76.9186	24.3463	68.5535
7496	0.197949	-49.7095	-78.5079	28.7983	58.8162
7498	0.37289	-67.2439	-81.5622	14.3183	37.0146
7502	0.33749	-65.6205	-78.0773	12.4568	25.2643
7504	0.515448	-59.9242	-78.8965	18.9723	38.7263
7506	0.359142	-63.605	-80.4464	16.8414	25.3032
7507	0.103723	-57.3229	-73.8931	16.5702	35.9032
7508	0.52583	-63.1798	-73.8582	10.6784	66.9362
7514	0.652033	-56.6775	-79.5889	22.9114	22.7102
7515	0.489527	-60.6375	-78.1492	17.5117	10.2722
7520	0.328853	-61.6735	-75.9261	14.2526	51.404
7521	0.412875	-60.1146	-75.0619	14.9473	41.481
7522	0.303691	-48.4195	-83.0644	34.6449	46.2703
7523	0.476897	-67.5266	-71.0898	3.56322	52.9463
7525	1.15004	-60.2319	-71.388	11.1561	7.29468
8213	NA	-47.7978	-71.4451	23.6473	33.0204
8214	0.459084	-59.9305	-76.472	16.5416	68.0973
8215	0.352847	-49.1948	-72.2091	23.0143	26.7785
8231	NA	-58.313	-80.3071	21.9941	55.6297
8235	0.730096	-53.7068	-72.5054	18.7986	71.9108
8236	0.508174	-63.3828	-75.682	12.2993	26.9847
8239	0.0947438	-49.5912	-77.4805	27.8894	45.7764
8240	NA	-45.9595	-72.8639	26.9044	55.349
8241	0.183654	-43.7101	-73.6487	29.9386	65.7236
8242	0.137563	-55.5539	-76.8788	21.3249	65.3832
8256	NA	-48.0352	-75.1695	27.1343	46.4265
8271	0.457805	-51.5413	-81.6488	30.1076	41.3769
8274	0.602089	-45.8827	-80.4898	34.6071	31.3923
8275	0.354915	-49.4878	-77.7918	28.304	38.474
8296	0.303776	-53.6216	-75.7917	22.1701	22.3661
8297	0.285676	-60.6145	-77.5024	16.8879	60.0462
8300	0.251095	-62.8773	-78.7202	15.8429	39.5637
8304	0.643299	-66.6116	-82.9861	16.3745	43.2145
8306	0.436042	-62.6002	-75.5357	12.9355	27.5415
8310	1.07097	-59.3679	-73.1384	13.7704	48.2685
8311	0.199406	-51.8302	-82.3833	30.5531	33.3687
8314	0.333907	-61.038	-77.9965	16.9585	67.5395
8323	0.170027	-59.4075	-74.0305	14.6229	55.9341
8325	0.273419	-61.9959	-76.7135	14.7176	52.7122
8326	0.231503	-50.9684	-78.7959	27.8275	42.5163
8329	0.478553	-50.5314	-73.9242	23.3928	9.63859
8343	0.0913934	-52.3132	-75.6734	23.3602	28.6984
8351	0.148053	-51.7425	-71.5388	19.7963	26.6809
8354	0.448353	-57.9187	-79.6002	21.6815	38.7946
8365	0.476333	-56.0586	-75.3877	19.3291	1.27587
8374	0.313917	-58.8075	-74.7489	15.9414	36.3282
8376	0.363173	-62.1957	-75.9124	13.7167	96.7741
8378	0.467642	-58.1981	-74.4745	16.2765	33.0896
8387	0.326506	-60.3495	-75.4529	15.1034	51.659
8389	1.32769	-67.7523	-71.8907	4.13847	39.7801
8412	1.21086	-66.8881	-75.8531	8.96497	23.5018
8420	NA	-45.077	-84.1679	39.0909	38.8953
8424	0.661931	-67.0202	-80.3434	13.3232
8610	0.267641	-57.9332	-79.9754	22.0422
8692	0.515493	-56.7637	-73.3775	16.6138
8796	0.550771	-55.4516	-74.393	18.9414
100000	0.364312	-54.2247	-78.6763	24.4516

## Sheet: Figure S5
Statistics Fig S5
X	Y	P value
Hey-1_control	Hey-1_salt	0.2153
PHW-26_control	PHW-26_salt	0.5844
Ting-1_control	Ting-1_salt	0.0214
Col-0_control	Col-0_salt	0.4612
Hi-0_control	Hi-0_salt	0.5756
Mc-0_control	Mc-0_salt	0.03263

[truncated: 3 more sheets: FigureS6, Figure S8, Figure S9]
